# Supplementary material for: Non-invasive measurement of mRNA decay reveals translation initiation as the major determinant of mRNA stability
Source: eLife. 2018 Sep 7;7:e32536. doi: 10.7554/eLife.32536 (PMC6152797; doi:10.7554/eLife.32536)
Supplement: Figure 1—source data 1. [file elife-32536-fig1-data1.txt]

gene_id	gene_short_name	halflife_160412_r1	halflife_160412_r2
Q0017	Q0017	NA	NA
Q0032	Q0032	NA	NA
Q0045	COX1	NA	NA
Q0050	AI1	2.338117416	NA
Q0055	AI2	2.897261993	NA
Q0060	AI3	NA	NA
Q0065	AI4	NA	NA
Q0070	AI5_ALPHA	NA	NA
Q0080	ATP8	NA	NA
Q0085	ATP6	NA	NA
Q0092	Q0092	NA	NA
Q0105	COB	NA	NA
Q0110	BI2	NA	NA
Q0115	BI3	NA	NA
Q0120	BI4	NA	NA
Q0130	OLI1	NA	NA
Q0140	VAR1	NA	NA
Q0142	Q0142	NA	NA
Q0143	Q0143	NA	NA
Q0144	Q0144	NA	NA
Q0160	SCEI	NA	NA
Q0182	Q0182	NA	NA
Q0250	COX2	NA	NA
Q0255	Q0255	NA	NA
Q0275	COX3	NA	NA
Q0297	Q0297	NA	NA
YAL001C	TFC3	2.181523694	3.684343655
YAL002W	VPS8	1.178027985	2.961709225
YAL003W	EFB1	11.18608171	9.907054443
YAL004W	YAL004W	NA	NA
YAL005C	SSA1	12.8259408	10.32696441
YAL007C	ERP2	6.598594898	8.545176759
YAL008W	FUN14	6.434048319	6.819250635
YAL009W	SPO7	5.442857811	3.298198763
YAL010C	MDM10	3.189184694	4.085066503
YAL011W	SWC3	1.20265666	NA
YAL012W	CYS3	9.106292139	10.51147941
YAL013W	DEP1	3.807493935	5.228573389
YAL014C	SYN8	4.647318175	4.307433112
YAL015C	NTG1	7.099147448	7.597605807
YAL016C-A	YAL016C-A	6.413414773	5.299052269
YAL016C-B	YAL016C-B	NA	NA
YAL016W	TPD3	4.349575186	4.615896254
YAL017W	PSK1	3.177581933	5.033386056
YAL018C	YAL018C	NA	NA
YAL019W	FUN30	3.171852311	2.928784022
YAL019W-A	YAL019W-A	4.978495816	7.06608371
YAL020C	ATS1	9.626586423	8.285327353
YAL021C	CCR4	3.694627524	4.547902922
YAL022C	FUN26	4.475809708	4.68813895
YAL023C	PMT2	5.451380674	5.642097312
YAL024C	LTE1	2.014642404	1.705355071
YAL025C	MAK16	2.40954292	2.330872008
YAL026C	DRS2	3.724661135	4.167869896
YAL026C-A	YAL026C-A	4.349425479	5.76677021
YAL027W	SAW1	1.961938417	3.113013226
YAL028W	FRT2	NA	NA
YAL029C	MYO4	2.317196552	3.530256674
YAL030W	SNC1	7.219659393	12.79573408
YAL031C	GIP4	2.040032326	3.327347152
YAL031W-A	YAL031W-A	2.531041951	NA
YAL032C	PRP45	3.086048859	2.702661842
YAL033W	POP5	6.032971501	5.906018792
YAL034C	FUN19	NA	1.54082241
YAL034C-B	YAL034C-B	NA	NA
YAL034W-A	MTW1	1.428679233	3.163220703
YAL035W	FUN12	8.927230421	8.569626084
YAL036C	RBG1	5.583389403	5.29752278
YAL037C-A	YAL037C-A	NA	NA
YAL037C-B	YAL037C-B	25.98581755	NA
YAL037W	YAL037W	1.085261273	2.330670756
YAL038W	CDC19	25.84016453	26.63458331
YAL039C	CYC3	6.407745256	8.051328764
YAL040C	CLN3	NA	1.094797851
YAL041W	CDC24	2.333367541	1.780105459
YAL042C-A	YAL042C-A	NA	NA
YAL042W	ERV46	6.595285507	8.744635431
YAL043C	PTA1	2.273244968	2.95650274
YAL044C	GCV3	9.511858032	12.69446494
YAL044W-A	YAL044W-A	6.744415127	12.69228496
YAL045C	YAL045C	NA	NA
YAL046C	AIM1	6.822251148	5.986442105
YAL047C	SPC72	2.524558586	2.791293799
YAL047W-A	YAL047W-A	NA	NA
YAL048C	GEM1	1.672032237	1.947144603
YAL049C	AIM2	9.988098406	9.160338521
YAL051W	OAF1	1.695497423	1.885106799
YAL053W	FLC2	2.906805112	3.014643017
YAL054C	ACS1	6.806853274	7.508714054
YAL055W	PEX22	NA	2.393475092
YAL056C-A	YAL056C-A	NA	NA
YAL056W	GPB2	2.835641584	2.526707917
YAL058W	CNE1	4.613395403	5.732838725
YAL059C-A	YAL059C-A	3.646358119	3.409859811
YAL059W	ECM1	3.40783017	3.135499177
YAL060W	BDH1	7.319051382	7.69272461
YAL061W	BDH2	6.153911761	3.93801786
YAL062W	GDH3	1.654485588	6.84539584
YAL063C-A	YAL063C-A	3.956052819	NA
YAL064C-A	TDA8	NA	NA
YAL064W	YAL064W	NA	NA
YAL064W-B	YAL064W-B	1.683249218	NA
YAL065C	YAL065C	6.507309125	NA
YAL066W	YAL066W	NA	NA
YAL067C	SEO1	NA	6.823938083
YAL067W-A	YAL067W-A	NA	NA
YAL068C	PAU8	3.493349081	1.798073689
YAL068W-A	YAL068W-A	NA	NA
YAL069W	YAL069W	NA	NA
YAR002C-A	ERP1	10.69216153	10.42097983
YAR002W	NUP60	2.9670342	3.649023732
YAR003W	SWD1	3.17662885	2.745969707
YAR007C	RFA1	4.706169465	5.650495876
YAR008W	SEN34	3.328819249	3.13435046
YAR014C	BUD14	2.42044696	4.534115143
YAR015W	ADE1	8.151057037	7.473487215
YAR018C	KIN3	2.539996652	3.081734566
YAR019C	CDC15	1.741562162	3.603262
YAR019W-A	YAR019W-A	NA	NA
YAR020C	PAU7	NA	NA
YAR023C	YAR023C	5.391178994	NA
YAR027W	UIP3	3.959666422	5.856512716
YAR028W	YAR028W	5.489636583	NA
YAR029W	YAR029W	NA	NA
YAR030C	YAR030C	NA	NA
YAR031W	PRM9	5.688541246	4.925788999
YAR033W	MST28	4.440458688	7.456296503
YAR035C-A	YAR035C-A	NA	NA
YAR035W	YAT1	NA	11.76658642
YAR042W	SWH1	1.748923724	1.903460869
YAR053W	YAR053W	NA	3.483419591
YAR068W	YAR068W	8.738388561	5.587237473
YBL001C	ECM15	11.88987159	10.94030362
YBL002W	HTB2	3.521059815	4.313469063
YBL003C	HTA2	6.531822082	6.416076671
YBL004W	UTP20	3.000257584	3.471094727
YBL005W	PDR3	1.538239165	2.253025295
YBL005W-A	YBL005W-A	NA	NA
YBL006C	LDB7	6.474759198	4.608261809
YBL006W-A	YBL006W-A	NA	NA
YBL007C	SLA1	5.970465753	7.633613791
YBL008W	HIR1	2.554556981	2.542147057
YBL008W-A	YBL008W-A	NA	NA
YBL009W	ALK2	2.769385343	2.696083819
YBL010C	YBL010C	1.722576702	2.833833337
YBL011W	SCT1	4.079304968	3.983164841
YBL012C	YBL012C	3.19177668	4.555431873
YBL013W	FMT1	1.73811285	NA
YBL014C	RRN6	2.361061593	1.343187242
YBL015W	ACH1	5.067390097	8.286141177
YBL016W	FUS3	3.08768999	3.718575948
YBL017C	PEP1	4.874816288	5.234189278
YBL018C	POP8	NA	5.809237067
YBL019W	APN2	3.559444569	2.753931876
YBL020W	RFT1	2.812376287	2.827542947
YBL021C	HAP3	2.995310308	3.745583769
YBL022C	PIM1	5.531875301	7.200914312
YBL023C	MCM2	2.830565359	3.30672233
YBL024W	NCL1	4.038635218	3.781028317
YBL025W	RRN10	1.910179855	4.278108718
YBL026W	LSM2	6.838842217	7.315546234
YBL027W	RPL19B	18.79458031	16.24658878
YBL028C	YBL028C	NA	1.943400657
YBL029C-A	YBL029C-A	3.129001007	3.995920421
YBL029W	YBL029W	NA	NA
YBL030C	PET9	10.75292693	11.75242124
YBL031W	SHE1	1.419172891	1.337852822
YBL032W	HEK2	6.594387487	6.250852865
YBL033C	RIB1	3.837182419	5.169873653
YBL034C	STU1	2.055929319	3.109250309
YBL035C	POL12	2.573771626	2.677321591
YBL036C	YBL036C	6.944751046	7.679465311
YBL037W	APL3	1.378096236	2.67296881
YBL038W	MRPL16	4.193731968	4.520165187
YBL039C	URA7	4.903872643	4.397571302
YBL039C-A	YBL039C-A	NA	NA
YBL039W-B	YBL039W-B	2.932145344	NA
YBL040C	ERD2	5.226693181	5.257350892
YBL041W	PRE7	5.0446991	6.678319538
YBL042C	FUI1	1.635788218	1.628712539
YBL043W	ECM13	NA	NA
YBL044W	YBL044W	NA	NA
YBL045C	COR1	5.111321052	6.756154915
YBL046W	PSY4	2.26201291	2.403268941
YBL047C	EDE1	5.813771046	6.791747171
YBL048W	RRT1	NA	NA
YBL049W	MOH1	4.273691073	8.853581133
YBL050W	SEC17	6.298542462	8.034544191
YBL051C	PIN4	3.654135473	4.315246598
YBL052C	SAS3	3.013181781	3.640787513
YBL053W	YBL053W	2.544354652	2.674461535
YBL054W	TOD6	1.655738288	1.685718591
YBL055C	YBL055C	3.715847229	4.664061329
YBL056W	PTC3	5.570581638	6.056923293
YBL057C	PTH2	6.768927958	6.128882133
YBL058W	SHP1	4.774215093	6.131550867
YBL059C-A	CMC2	5.211079191	5.243720687
YBL059W	YBL059W	2.657268067	4.548750748
YBL060W	YEL1	1.847310384	1.786913927
YBL061C	SKT5	2.337801386	3.166865959
YBL062W	YBL062W	2.692204435	3.181069733
YBL063W	KIP1	2.629028339	2.402088529
YBL064C	PRX1	NA	NA
YBL065W	YBL065W	NA	NA
YBL066C	SEF1	0.862692881	2.636321712
YBL067C	UBP13	2.967748568	3.253091943
YBL068W	PRS4	5.331936539	5.912443036
YBL068W-A	YBL068W-A	NA	NA
YBL069W	AST1	3.311074608	3.305925749
YBL070C	YBL070C	5.16029978	2.48402704
YBL071C	YBL071C	2.39095918	2.652564355
YBL071C-B	YBL071C-B	NA	NA
YBL071W-A	KTI11	4.884739399	0.830085025
YBL072C	RPS8A	18.60865726	17.6396423
YBL073W	YBL073W	NA	NA
YBL074C	AAR2	1.052457238	1.072998135
YBL075C	SSA3	7.981795344	NA
YBL076C	ILS1	9.453834188	9.938669809
YBL077W	YBL077W	9.441962492	12.05279489
YBL078C	ATG8	NA	NA
YBL079W	NUP170	2.798657567	4.095699217
YBL080C	PET112	2.597563339	2.96981516
YBL081W	YBL081W	1.477167466	1.680066747
YBL082C	ALG3	7.077765236	6.795211014
YBL083C	YBL083C	6.164354063	4.804457338
YBL084C	CDC27	1.845375896	1.401069112
YBL085W	BOI1	2.010959726	3.288236275
YBL086C	YBL086C	3.101470244	3.357520684
YBL087C	RPL23A	22.04998421	18.11059821
YBL088C	TEL1	2.419343036	2.588044965
YBL089W	AVT5	1.208379761	1.502217707
YBL090W	MRP21	4.248492963	6.012491262
YBL091C	MAP2	9.183586024	13.5160125
YBL091C-A	SCS22	5.986119637	14.29918999
YBL092W	RPL32	20.84524735	20.89130992
YBL093C	ROX3	3.195341855	3.008513028
YBL094C	YBL094C	NA	NA
YBL095W	YBL095W	2.681746047	2.045394427
YBL096C	YBL096C	2.610140994	3.083666587
YBL097W	BRN1	1.374333131	1.369531819
YBL098W	BNA4	7.428735989	8.629921864
YBL099W	ATP1	9.114977044	9.783257407
YBL100C	YBL100C	7.242973289	9.371101295
YBL100W-C	YBL100W-C	NA	NA
YBL101C	ECM21	1.683570987	2.589872954
YBL102W	SFT2	6.432413461	7.001340263
YBL103C	RTG3	2.283222754	2.008564026
YBL104C	SEA4	2.033498429	2.465617331
YBL105C	PKC1	3.301112057	2.429883442
YBL106C	SRO77	1.282538101	2.479569837
YBL107C	MIC23	3.767903371	5.752482233
YBL107W-A	YBL107W-A	NA	NA
YBL108C-A	PAU9	3.343675314	2.713953159
YBL108W	YBL108W	1.476196956	NA
YBL109W	YBL109W	5.218706124	NA
YBR001C	NTH2	2.629730964	3.480607042
YBR002C	RER2	1.611300553	2.374092946
YBR003W	COQ1	4.782573362	5.256628151
YBR004C	GPI18	2.097931913	2.93259433
YBR005W	RCR1	3.316926149	3.170424692
YBR006W	UGA2	8.950522709	9.722603362
YBR007C	DSF2	1.702009525	1.887166683
YBR008C	FLR1	6.008471854	NA
YBR009C	HHF1	2.697653317	3.489991754
YBR010W	HHT1	2.745315788	2.92976905
YBR011C	IPP1	30.92440774	36.37664556
YBR014C	GRX7	5.654174711	6.681350437
YBR015C	MNN2	5.360298401	6.109352096
YBR016W	YBR016W	7.757372336	9.299458175
YBR017C	KAP104	3.739348349	4.85913884
YBR018C	GAL7	NA	NA
YBR019C	GAL10	NA	4.636253507
YBR020W	GAL1	NA	NA
YBR021W	FUR4	1.535279705	1.565162017
YBR022W	POA1	4.468671186	5.552825428
YBR023C	CHS3	2.249000672	2.770249897
YBR024W	SCO2	5.917906508	5.835051546
YBR025C	OLA1	14.80648302	15.57585928
YBR026C	ETR1	8.86309527	10.91547718
YBR027C	YBR027C	NA	NA
YBR028C	YPK3	3.153445625	3.415146413
YBR029C	CDS1	2.035863319	2.433902246
YBR030W	RKM3	2.353894269	2.864536957
YBR031W	RPL4A	8.181026785	10.94633553
YBR032W	YBR032W	NA	NA
YBR033W	EDS1	3.046699301	3.816985188
YBR034C	HMT1	2.712443711	2.437257831
YBR035C	PDX3	9.374653642	14.73103395
YBR036C	CSG2	3.96809373	3.93541504
YBR037C	SCO1	4.761066374	6.428531178
YBR038W	CHS2	2.183062786	2.526116707
YBR039W	ATP3	7.072350418	8.731151539
YBR040W	FIG1	NA	NA
YBR041W	FAT1	3.143418286	4.15012
YBR042C	CST26	3.036056678	3.047217961
YBR043C	QDR3	2.492841674	2.962378632
YBR044C	TCM62	2.221741835	4.060277566
YBR045C	GIP1	3.500425765	4.282621916
YBR046C	ZTA1	5.589009194	NA
YBR047W	FMP23	NA	NA
YBR048W	RPS11B	22.0579442	19.327781
YBR049C	REB1	3.091575965	2.59048821
YBR050C	REG2	NA	NA
YBR051W	YBR051W	NA	NA
YBR052C	RFS1	10.53411099	26.53556778
YBR053C	YBR053C	6.549231486	11.20852022
YBR054W	YRO2	6.158246729	7.241386378
YBR055C	PRP6	2.639677839	3.088405837
YBR056C-B	YBR056C-B	NA	NA
YBR056W	YBR056W	5.833790091	9.114416275
YBR056W-A	YBR056W-A	NA	NA
YBR057C	MUM2	2.142240721	1.803379366
YBR058C	UBP14	4.048762973	4.328834917
YBR058C-A	TSC3	3.214728153	5.762655002
YBR059C	AKL1	3.656888364	3.501450801
YBR060C	ORC2	1.990053249	2.752387846
YBR061C	TRM7	4.303568789	3.158237523
YBR062C	YBR062C	6.441801293	8.053479952
YBR063C	YBR063C	2.084733015	1.690006664
YBR064W	YBR064W	2.324877461	2.702358252
YBR065C	ECM2	2.425177136	1.879807141
YBR066C	NRG2	2.331755171	4.72634054
YBR067C	TIP1	10.21032837	11.06652352
YBR068C	BAP2	1.264872444	1.354678767
YBR069C	TAT1	2.333402251	2.755156977
YBR070C	ALG14	4.936494875	4.968383902
YBR071W	YBR071W	1.949274194	3.00158297
YBR072C-A	YBR072C-A	NA	NA
YBR072W	HSP26	NA	NA
YBR073W	RDH54	3.410438333	3.382853417
YBR074W	YBR074W	4.319034649	4.696701496
YBR076C-A	YBR076C-A	3.175076254	1.052693367
YBR076W	ECM8	NA	7.154344417
YBR077C	SLM4	3.603464055	4.06890814
YBR078W	ECM33	9.05567765	9.548705663
YBR079C	RPG1	5.901860201	6.400219819
YBR080C	SEC18	6.152660967	6.357645087
YBR081C	SPT7	2.028200702	3.593666928
YBR082C	UBC4	11.14255307	14.29527872
YBR083W	TEC1	1.541815384	1.705020038
YBR084C-A	RPL19A	15.3298853	16.5703433
YBR084W	MIS1	8.937473427	6.282727004
YBR085C-A	YBR085C-A	11.79684767	11.88084644
YBR085W	AAC3	5.789613223	4.813880239
YBR086C	IST2	3.987495271	4.742463316
YBR087W	RFC5	4.155288397	3.973340963
YBR088C	POL30	4.435069422	4.420962213
YBR089C-A	NHP6B	6.373080985	10.46567872
YBR089W	YBR089W	4.655812779	4.18600847
YBR091C	TIM12	2.281743683	3.116131191
YBR092C	PHO3	6.924074947	5.692354074
YBR093C	PHO5	9.512639735	9.234536584
YBR094W	PBY1	3.657660679	4.628674519
YBR095C	RXT2	1.076509695	1.936896019
YBR096W	YBR096W	4.59389422	5.16701648
YBR097W	VPS15	2.449885612	3.416460988
YBR098W	MMS4	3.175146865	2.763285313
YBR099C	YBR099C	6.459508235	7.061534553
YBR101C	FES1	6.384470526	3.15888951
YBR102C	EXO84	3.160065501	3.21397388
YBR103C-A	YBR103C-A	NA	NA
YBR103W	SIF2	2.363894214	2.89703159
YBR104W	YMC2	3.212838772	2.653993535
YBR105C	VID24	1.39293717	1.680669478
YBR106W	PHO88	10.82985677	9.433954359
YBR107C	IML3	3.563443489	3.550156714
YBR108W	AIM3	4.531693077	4.250691766
YBR109C	CMD1	17.56487638	19.96841429
YBR109W-A	YBR109W-A	NA	NA
YBR110W	ALG1	3.040608843	3.911982457
YBR111C	YSA1	11.38956588	16.18247283
YBR111W-A	SUS1	3.677577897	NA
YBR112C	CYC8	1.621544653	2.912829013
YBR113W	YBR113W	2.340419292	2.784912427
YBR114W	RAD16	1.47606621	2.510190249
YBR115C	LYS2	4.682703951	5.202809512
YBR116C	YBR116C	NA	NA
YBR117C	TKL2	4.502062187	NA
YBR118W	TEF2	25.0513532	25.64210964
YBR119W	MUD1	2.513129748	4.304633617
YBR120C	CBP6	2.748570673	3.54759157
YBR121C	GRS1	11.22642452	11.65600022
YBR121C-A	YBR121C-A	NA	NA
YBR122C	MRPL36	5.164911477	6.419173773
YBR123C	TFC1	1.189947153	1.717468311
YBR124W	YBR124W	NA	NA
YBR125C	PTC4	2.779263665	4.155945641
YBR126C	TPS1	8.053038648	14.26345252
YBR126W-A	YBR126W-A	3.546993093	5.446025137
YBR126W-B	YBR126W-B	7.288205347	NA
YBR127C	VMA2	20.62458794	20.39251737
YBR128C	ATG14	NA	5.581108068
YBR129C	OPY1	3.410568876	2.333025445
YBR130C	SHE3	2.670242209	3.411040732
YBR131C-A	YBR131C-A	NA	NA
YBR131W	CCZ1	1.1903169	NA
YBR132C	AGP2	3.578174206	3.590256573
YBR133C	HSL7	3.182848078	3.471155349
YBR134W	YBR134W	NA	NA
YBR135W	CKS1	4.60612963	4.576846786
YBR136W	MEC1	2.086796334	2.612993573
YBR137W	YBR137W	6.495077463	10.76174173
YBR138C	YBR138C	2.19886707	2.799224553
YBR139W	YBR139W	5.305968602	6.158341428
YBR140C	IRA1	3.467619072	4.87420536
YBR141C	YBR141C	2.038403908	1.8042022
YBR141W-A	YBR141W-A	2.281684328	NA
YBR142W	MAK5	4.556820785	4.711249697
YBR143C	SUP45	6.348811336	5.893281717
YBR144C	YBR144C	NA	NA
YBR145W	ADH5	5.463668379	5.174756484
YBR146W	MRPS9	5.469459611	8.413198402
YBR147W	RTC2	3.489826354	3.226003572
YBR148W	YSW1	6.100854392	NA
YBR149W	ARA1	11.25523361	16.30720355
YBR150C	TBS1	1.904945721	3.79439828
YBR151W	APD1	5.297918698	7.194882409
YBR152W	SPP381	1.496742915	NA
YBR153W	RIB7	1.609986384	1.666544338
YBR154C	RPB5	3.317672931	3.892017976
YBR155W	CNS1	4.125766707	5.233976383
YBR156C	SLI15	2.288703352	1.777020856
YBR157C	ICS2	1.180972282	2.036135097
YBR158W	AMN1	1.240709999	1.402873104
YBR159W	IFA38	5.576346343	5.745770372
YBR160W	CDC28	3.611052644	3.672127933
YBR161W	CSH1	2.811293304	3.124068062
YBR162C	TOS1	8.210134687	8.726475116
YBR162W-A	YSY6	9.682516125	7.554429979
YBR163W	EXO5	2.329534691	2.260680472
YBR164C	ARL1	6.610735499	9.03806247
YBR165W	UBS1	1.793419296	3.399549754
YBR166C	TYR1	3.295161808	5.771293143
YBR167C	POP7	2.973987572	3.338764118
YBR168W	PEX32	2.387230776	2.100666335
YBR169C	SSE2	8.235421402	10.76792194
YBR170C	NPL4	4.741770453	5.072988708
YBR171W	SEC66	3.684195848	5.293606844
YBR172C	SMY2	0.748244272	1.087882896
YBR173C	UMP1	8.893238463	12.66206204
YBR174C	YBR174C	NA	NA
YBR175W	SWD3	3.0189297	3.553434477
YBR176W	ECM31	3.603560966	5.971766346
YBR177C	EHT1	7.464553723	9.089204173
YBR178W	YBR178W	NA	NA
YBR179C	FZO1	2.626013399	2.808828041
YBR180W	DTR1	NA	NA
YBR181C	RPS6B	15.4430235	14.48989162
YBR182C	SMP1	NA	NA
YBR182C-A	YBR182C-A	NA	NA
YBR183W	YPC1	4.579625832	7.663516632
YBR184W	YBR184W	NA	NA
YBR185C	MBA1	3.655634067	6.27098747
YBR186W	PCH2	3.561409573	2.107492152
YBR187W	GDT1	4.318743436	5.078922015
YBR188C	NTC20	2.886108113	7.338896319
YBR189W	RPS9B	11.84969357	10.27272955
YBR190W	YBR190W	NA	NA
YBR191W	RPL21A	18.73484873	16.99968252
YBR191W-A	YBR191W-A	10.62819768	19.35934518
YBR192W	RIM2	3.849525079	3.390720112
YBR193C	MED8	3.145841526	6.083039701
YBR194W	AIM4	4.781324879	2.685180045
YBR195C	MSI1	1.831753146	2.377318717
YBR196C	PGI1	13.36021612	14.53787314
YBR196C-A	YBR196C-A	NA	NA
YBR196C-B	YBR196C-B	3.646243184	NA
YBR197C	YBR197C	3.004789643	3.105292635
YBR198C	TAF5	2.399747704	3.2198492
YBR199W	KTR4	3.795678258	4.490736432
YBR200W	BEM1	3.408223567	3.525665538
YBR200W-A	YBR200W-A	3.646249478	NA
YBR201C-A	YBR201C-A	NA	1.672354303
YBR201W	DER1	2.908928198	3.006177714
YBR202W	MCM7	2.095342746	2.462696892
YBR203W	COS111	1.341781836	1.468718168
YBR204C	LDH1	4.722802199	4.272230186
YBR205W	KTR3	7.583244588	8.910765931
YBR206W	YBR206W	5.846422527	8.738403166
YBR207W	FTH1	2.576858091	3.147508345
YBR208C	"DUR1,2"	4.671999754	6.4445837
YBR209W	YBR209W	NA	NA
YBR210W	ERV15	3.408992344	5.60113674
YBR211C	AME1	2.29522269	1.587827008
YBR212W	NGR1	3.622061514	4.463739635
YBR213W	MET8	2.760955868	NA
YBR214W	SDS24	5.705639014	10.45656778
YBR215W	HPC2	2.870071303	3.664524423
YBR216C	YBP1	1.896384516	2.969329283
YBR217W	ATG12	4.276790642	2.171062732
YBR218C	PYC2	8.222874456	8.499868703
YBR219C	YBR219C	NA	NA
YBR220C	YBR220C	3.33172315	4.02022845
YBR221C	PDB1	18.31298135	19.63427066
YBR221W-A	YBR221W-A	NA	NA
YBR222C	PCS60	6.233499989	6.83652364
YBR223C	TDP1	3.795213031	2.573426159
YBR223W-A	YBR223W-A	NA	NA
YBR224W	YBR224W	NA	NA
YBR225W	YBR225W	0.683990704	1.668382607
YBR226C	YBR226C	2.534376148	1.210191414
YBR227C	MCX1	3.946305634	4.004871907
YBR228W	SLX1	4.468579984	3.363474299
YBR229C	ROT2	4.983531123	5.424446311
YBR230C	OM14	8.987284097	29.90023724
YBR230W-A	YBR230W-A	NA	NA
YBR231C	SWC5	2.629246505	NA
YBR232C	YBR232C	NA	NA
YBR233W	PBP2	4.191785968	2.833565289
YBR233W-A	DAD3	4.842683417	3.756165904
YBR234C	ARC40	8.177281851	10.15123848
YBR235W	VHC1	2.983777658	3.256146089
YBR236C	ABD1	4.325245368	5.087336768
YBR237W	PRP5	1.296126718	2.565981348
YBR238C	YBR238C	3.596868139	3.19714647
YBR239C	ERT1	0.727001578	1.359881161
YBR240C	THI2	NA	NA
YBR241C	YBR241C	4.760395245	4.284531672
YBR242W	YBR242W	3.614624845	4.564214289
YBR243C	ALG7	4.077441844	4.39087647
YBR244W	GPX2	8.326553393	NA
YBR245C	ISW1	4.238355913	4.698206806
YBR246W	RRT2	3.912637881	4.970217379
YBR247C	ENP1	3.446379874	3.178360982
YBR248C	HIS7	4.586898791	4.114116057
YBR249C	ARO4	15.00914277	NA
YBR250W	SPO23	NA	NA
YBR251W	MRPS5	2.824048823	3.641811618
YBR252W	DUT1	7.189687335	5.372114018
YBR253W	SRB6	NA	5.447824452
YBR254C	TRS20	3.03263466	4.484037985
YBR255C-A	YBR255C-A	2.134709516	NA
YBR255W	MTC4	1.336485715	1.460017697
YBR256C	RIB5	7.65393761	7.483748235
YBR257W	POP4	1.617356968	2.116483575
YBR258C	SHG1	4.859797416	5.031745247
YBR259W	YBR259W	1.579799632	1.475194217
YBR260C	RGD1	2.989638646	3.847024255
YBR261C	TAE1	9.303118632	7.098521257
YBR262C	AIM5	5.53886968	6.623020409
YBR263W	SHM1	15.22755121	13.81926407
YBR264C	YPT10	3.760568748	6.810586365
YBR265W	TSC10	3.758554821	5.002455189
YBR266C	SLM6	NA	NA
YBR267W	REI1	1.617993059	1.622007885
YBR268W	MRPL37	5.092075408	3.932356195
YBR269C	FMP21	7.161683654	4.445419066
YBR270C	BIT2	1.126256499	NA
YBR271W	EFM2	3.318192772	3.065337434
YBR272C	HSM3	3.790915283	3.853023339
YBR273C	UBX7	6.47483297	6.182250692
YBR274W	CHK1	3.002578602	5.172971741
YBR275C	RIF1	2.599056905	2.801791912
YBR276C	PPS1	4.668811033	5.067734697
YBR277C	YBR277C	2.174756662	3.470079963
YBR278W	DPB3	3.837536598	4.895963858
YBR279W	PAF1	2.912579777	3.585543797
YBR280C	SAF1	4.146252419	10.6833579
YBR281C	DUG2	3.942726959	5.057008221
YBR282W	MRPL27	6.629212546	5.785575443
YBR283C	SSH1	5.914421928	6.456796525
YBR284W	YBR284W	NA	NA
YBR285W	YBR285W	NA	NA
YBR286W	APE3	13.02110045	9.927637385
YBR287W	YBR287W	3.548049861	3.609278716
YBR288C	APM3	3.831677272	4.707559515
YBR289W	SNF5	2.407450602	2.430541525
YBR290W	BSD2	2.224049704	2.637550085
YBR291C	CTP1	3.459183588	3.362993808
YBR292C	YBR292C	NA	NA
YBR293W	VBA2	3.994558031	3.74182163
YBR294W	SUL1	1.485803946	3.848850168
YBR295W	PCA1	2.735892006	2.955668811
YBR296C	PHO89	3.117061952	2.992396872
YBR296C-A	YBR296C-A	NA	NA
YBR297W	MAL33	3.609272099	2.457342946
YBR298C	MAL31	NA	NA
YBR298C-A	YBR298C-A	NA	NA
YBR299W	MAL32	NA	NA
YBR300C	YBR300C	NA	NA
YBR301W	PAU24	NA	NA
YCL001W	RER1	4.963949448	6.134263648
YCL001W-A	YCL001W-A	NA	NA
YCL001W-B	YCL001W-B	NA	NA
YCL002C	YCL002C	3.125690457	3.729290145
YCL004W	PGS1	2.201438273	4.196000507
YCL005W	LDB16	2.796799259	3.24147314
YCL005W-A	VMA9	17.76506628	11.91085307
YCL007C	YCL007C	NA	NA
YCL008C	STP22	5.714282852	8.885771056
YCL009C	ILV6	17.09535979	21.21189069
YCL010C	SGF29	5.939688169	3.609512333
YCL011C	GBP2	7.139759198	9.161253574
YCL012C	YCL012C	4.807036643	6.340406471
YCL014W	BUD3	2.644678781	3.791660861
YCL016C	DCC1	2.601010813	2.673649513
YCL017C	NFS1	8.621575823	8.808771378
YCL018W	LEU2	1.866139113	1.29165417
YCL021W-A	YCL021W-A	12.15247047	3.617362829
YCL022C	YCL022C	2.230759847	3.98131177
YCL023C	YCL023C	NA	NA
YCL024W	KCC4	1.116415083	2.543343686
YCL025C	AGP1	1.462813381	1.6160305
YCL026C-A	FRM2	NA	NA
YCL026C-B	HBN1	NA	NA
YCL027W	FUS1	7.332343253	7.855178084
YCL028W	RNQ1	9.854381113	10.92640018
YCL029C	BIK1	1.661322885	3.680435745
YCL030C	HIS4	5.980452476	6.519256431
YCL031C	RRP7	2.171832962	2.031252649
YCL032W	STE50	3.198382764	3.258584374
YCL033C	MXR2	17.11994942	7.21470252
YCL034W	LSB5	5.543086053	7.471411862
YCL035C	GRX1	6.397236577	16.01013229
YCL036W	GFD2	1.187031751	1.446337662
YCL037C	SRO9	2.628166305	4.20381741
YCL038C	ATG22	3.528604805	4.519574872
YCL039W	GID7	2.593255318	5.257195008
YCL040W	GLK1	11.79038431	NA
YCL042W	YCL042W	NA	NA
YCL043C	PDI1	NA	NA
YCL044C	MGR1	2.263837178	2.128725149
YCL045C	EMC1	4.688008415	6.012790188
YCL046W	YCL046W	5.685166361	6.40400884
YCL047C	POF1	5.307789418	5.861973673
YCL048W	SPS22	NA	NA
YCL048W-A	YCL048W-A	NA	NA
YCL049C	YCL049C	5.899571575	7.75278566
YCL050C	APA1	9.807712426	12.90444597
YCL051W	LRE1	1.726486363	4.330990935
YCL052C	PBN1	5.200426295	5.815149911
YCL054W	SPB1	2.209584699	2.237167878
YCL055W	KAR4	3.482624678	2.378905809
YCL056C	PEX34	4.704978776	6.609323635
YCL057C-A	MOS1	10.03062747	7.203748288
YCL057W	PRD1	7.622869864	8.634453315
YCL058C	FYV5	6.716677741	9.594233172
YCL058W-A	ADF1	NA	1.236783577
YCL059C	KRR1	6.819758422	7.965470307
YCL061C	MRC1	1.536524394	3.579219252
YCL063W	VAC17	2.507866098	2.17245634
YCL064C	CHA1	0.75990121	2.646022628
YCL065W	YCL065W	1.290149652	1.987270069
YCL068C	YCL068C	NA	NA
YCL069W	VBA3	NA	NA
YCL073C	GEX1	NA	NA
YCL074W	YCL074W	NA	NA
YCL075W	YCL075W	NA	NA
YCL076W	YCL076W	NA	NA
YCR001W	YCR001W	NA	NA
YCR002C	CDC10	6.578772456	7.992619085
YCR003W	MRPL32	3.951681659	3.310299893
YCR004C	YCP4	13.59438158	13.0712717
YCR005C	CIT2	2.242630137	1.809318904
YCR006C	YCR006C	NA	NA
YCR007C	YCR007C	3.397943665	NA
YCR008W	SAT4	3.048011312	4.107364131
YCR009C	RVS161	7.980554916	8.777655242
YCR010C	ADY2	NA	NA
YCR011C	ADP1	3.749676033	4.323507889
YCR012W	PGK1	14.07790851	18.97605503
YCR013C	YCR013C	14.80851257	NA
YCR014C	POL4	1.641384803	1.504932234
YCR015C	YCR015C	4.729812276	3.815168685
YCR016W	YCR016W	3.634216268	4.396381541
YCR017C	CWH43	5.636240527	6.814007176
YCR019W	MAK32	2.525157272	4.83036523
YCR020C	PET18	NA	3.306088063
YCR020C-A	MAK31	15.74070547	13.43302467
YCR020W-B	HTL1	4.072074043	3.018214863
YCR021C	HSP30	1.575452535	2.529904088
YCR022C	YCR022C	NA	NA
YCR023C	YCR023C	3.308619325	3.656808121
YCR024C	SLM5	3.956969064	2.838271826
YCR024C-A	PMP1	6.91251615	10.08833691
YCR024C-B	YCR024C-B	7.951697328	8.995723008
YCR025C	YCR025C	1.199503664	NA
YCR026C	NPP1	2.455259797	2.278654995
YCR027C	RHB1	2.259461634	2.65239157
YCR028C	FEN2	3.091344374	2.594589675
YCR028C-A	RIM1	11.02483104	14.00339988
YCR030C	SYP1	4.510352472	6.345873825
YCR031C	RPS14A	17.39652785	21.04057864
YCR032W	BPH1	2.305643739	3.424647599
YCR033W	SNT1	2.054939232	1.846673619
YCR034W	FEN1	6.459813643	6.626767658
YCR035C	RRP43	2.537915457	2.960652029
YCR036W	RBK1	6.141716252	5.248551197
YCR037C	PHO87	3.850709581	2.707825866
YCR041W	YCR041W	NA	NA
YCR042C	TAF2	2.122114816	2.558510166
YCR043C	YCR043C	4.441063553	5.183162006
YCR044C	PER1	4.486571391	5.046661898
YCR045C	RRT12	5.392526458	1.873832121
YCR045W-A	YCR045W-A	7.40441559	6.095827425
YCR046C	IMG1	6.450201455	5.168506495
YCR047C	BUD23	3.447898309	3.144466729
YCR047W-A	YCR047W-A	2.565837073	1.988901452
YCR048W	ARE1	4.816334906	4.199174172
YCR049C	YCR049C	3.100493447	3.082178193
YCR050C	YCR050C	6.175276683	4.349253622
YCR051W	YCR051W	8.984869585	7.396417473
YCR052W	RSC6	4.711050551	5.182604744
YCR053W	THR4	9.079690196	9.841310121
YCR054C	CTR86	1.77006771	1.979813134
YCR057C	PWP2	1.994555902	2.56769135
YCR059C	YIH1	6.954602104	11.77757178
YCR060W	TAH1	5.722327497	7.574238134
YCR061W	YCR061W	8.161401711	8.750901931
YCR063W	BUD31	NA	NA
YCR064C	YCR064C	NA	NA
YCR065W	HCM1	1.117976963	2.031465098
YCR066W	RAD18	1.803395224	2.481255727
YCR067C	SED4	2.79020761	3.455862807
YCR068W	ATG15	3.263409485	2.495805179
YCR069W	CPR4	5.421467021	5.928301523
YCR071C	IMG2	3.879912039	5.521371642
YCR072C	RSA4	1.355076652	1.631429593
YCR073C	SSK22	1.458839119	2.567693231
YCR073W-A	SOL2	8.392812249	8.837831741
YCR075C	ERS1	3.334184525	4.93766851
YCR075W-A	YCR075W-A	2.563823004	NA
YCR076C	FUB1	7.013709615	7.477421164
YCR077C	PAT1	4.06650332	5.127285927
YCR079W	PTC6	2.524151929	4.155567668
YCR081C-A	YCR081C-A	6.948271717	NA
YCR081W	SRB8	1.165465115	2.432816386
YCR082W	AHC2	6.082219223	6.781093112
YCR083W	TRX3	13.75691556	NA
YCR084C	TUP1	4.705542465	5.110328313
YCR085W	YCR085W	NA	NA
YCR086W	CSM1	3.496403007	2.095271472
YCR087C-A	YCR087C-A	5.143119346	5.652271132
YCR087W	YCR087W	4.158440618	11.09362174
YCR088W	ABP1	11.95957995	14.94282539
YCR089W	FIG2	2.632309648	1.560930857
YCR090C	YCR090C	5.446409474	6.389886081
YCR091W	KIN82	NA	2.816874292
YCR092C	MSH3	1.310883553	2.28051402
YCR093W	CDC39	2.143850816	2.681650988
YCR094W	CDC50	4.51814804	6.998802517
YCR095C	OCA4	2.082769586	1.587941385
YCR095W-A	YCR095W-A	NA	NA
YCR096C	HMRA2	NA	5.223232697
YCR097W	HMRA1	NA	8.784425708
YCR097W-A	YCR097W-A	NA	NA
YCR098C	GIT1	3.095813774	4.759975177
YCR099C	YCR099C	NA	3.17091036
YCR100C	YCR100C	2.027341056	1.696657524
YCR101C	YCR101C	NA	NA
YCR102C	YCR102C	NA	NA
YCR102W-A	YCR102W-A	NA	NA
YCR104W	PAU3	6.041023781	NA
YCR105W	ADH7	NA	NA
YCR106W	RDS1	2.437470027	2.259428982
YCR107W	AAD3	5.16056608	13.53221819
YDL001W	RMD1	2.295028487	2.388767852
YDL002C	NHP10	1.626886926	2.094798106
YDL003W	MCD1	1.707450921	2.323393196
YDL004W	ATP16	12.17449093	12.45354319
YDL005C	MED2	2.148897579	4.752611393
YDL006W	PTC1	2.167014867	2.410610735
YDL007C-A	YDL007C-A	NA	NA
YDL007W	RPT2	7.065320404	8.954171464
YDL008W	APC11	6.293027775	6.73530275
YDL009C	YDL009C	2.177643435	5.616868413
YDL010W	GRX6	3.272763129	4.213130428
YDL011C	YDL011C	4.34119372	6.621865951
YDL012C	YDL012C	4.27711692	8.165802738
YDL013W	SLX5	2.106086587	1.659881254
YDL014W	NOP1	7.329909274	6.864219125
YDL015C	TSC13	5.827105634	7.428505866
YDL016C	YDL016C	5.294975184	5.473286322
YDL017W	CDC7	2.296408107	2.390527243
YDL018C	ERP3	4.294557082	4.10841175
YDL019C	OSH2	4.398692482	4.947946142
YDL020C	RPN4	2.006827458	2.495519338
YDL021W	GPM2	2.875483533	NA
YDL022C-A	YDL022C-A	NA	NA
YDL022W	GPD1	5.322464094	9.469338925
YDL023C	YDL023C	6.064970771	7.087769446
YDL024C	DIA3	NA	NA
YDL025C	RTK1	6.164033175	3.959498927
YDL025W-A	YDL025W-A	4.429962708	5.468076768
YDL026W	YDL026W	NA	NA
YDL027C	YDL027C	3.310917858	6.606795486
YDL028C	MPS1	1.788452329	1.980037706
YDL029W	ARP2	6.933126912	7.353152655
YDL030W	PRP9	2.455060233	2.262995656
YDL031W	DBP10	3.168091676	3.379698182
YDL032W	YDL032W	NA	NA
YDL033C	SLM3	4.602394022	1.246461619
YDL034W	YDL034W	NA	NA
YDL035C	GPR1	2.31599633	2.701801019
YDL036C	PUS9	2.939068655	4.175414287
YDL040C	NAT1	6.807747371	8.071673233
YDL041W	YDL041W	NA	NA
YDL042C	SIR2	2.564486129	2.521756085
YDL043C	PRP11	2.320087901	2.968937983
YDL044C	MTF2	1.019725496	1.521927313
YDL045C	FAD1	4.041332442	4.223810092
YDL045W-A	MRP10	6.767872169	4.394403477
YDL046W	NPC2	7.832903462	11.67658612
YDL047W	SIT4	2.905267469	3.838821365
YDL048C	STP4	1.415307181	1.242501626
YDL049C	KNH1	2.496020818	2.852021927
YDL050C	YDL050C	3.024690068	9.407763837
YDL051W	LHP1	6.342410818	7.374975054
YDL052C	SLC1	3.65413728	4.135243497
YDL053C	PBP4	3.06661261	5.448523495
YDL054C	MCH1	3.515607113	4.38254959
YDL055C	PSA1	7.10374649	8.23392913
YDL056W	MBP1	1.277858471	1.24515311
YDL057W	YDL057W	NA	NA
YDL058W	USO1	3.058477483	4.176504265
YDL059C	RAD59	6.125650113	8.516227961
YDL060W	TSR1	3.094298809	3.076526677
YDL061C	RPS29B	16.48652571	16.44590205
YDL062W	YDL062W	NA	NA
YDL063C	YDL063C	2.297635307	2.967455332
YDL064W	UBC9	8.041514541	4.918023382
YDL065C	PEX19	2.787022683	4.171419144
YDL066W	IDP1	16.0555882	8.510403551
YDL067C	COX9	3.731508036	8.920405623
YDL068W	YDL068W	NA	NA
YDL069C	CBS1	5.34176206	3.668593168
YDL070W	BDF2	1.772948451	2.490864037
YDL071C	YDL071C	NA	NA
YDL072C	YET3	6.340859988	7.809611762
YDL073W	YDL073W	2.124634954	3.339519345
YDL074C	BRE1	2.164155616	2.718690739
YDL075W	RPL31A	19.68779297	20.23347107
YDL076C	RXT3	3.561036911	3.741815761
YDL077C	VAM6	2.416165343	2.926971231
YDL078C	MDH3	12.22354194	14.75385788
YDL079C	MRK1	2.489174804	6.048850414
YDL080C	THI3	1.864727087	2.506746184
YDL081C	RPP1A	16.58299865	15.99235845
YDL082W	RPL13A	11.45477907	11.07232877
YDL083C	RPS16B	18.28817876	15.23426254
YDL084W	SUB2	11.32682708	10.97693229
YDL085C-A	YDL085C-A	11.99165538	NA
YDL085W	NDE2	NA	NA
YDL086C-A	YDL086C-A	10.87741374	10.86124104
YDL086W	YDL086W	7.328994809	16.17202513
YDL087C	LUC7	3.646686476	3.200117541
YDL088C	ASM4	2.054656631	2.283796405
YDL089W	NUR1	2.145790008	2.982983929
YDL090C	RAM1	5.493620912	5.580773259
YDL091C	UBX3	1.910435209	2.639596861
YDL092W	SRP14	4.728852967	5.336864578
YDL093W	PMT5	3.243071728	4.670162998
YDL094C	YDL094C	4.90006159	7.139628519
YDL095W	PMT1	5.611120359	6.294584691
YDL096C	OPI6	3.649973194	7.956835896
YDL097C	RPN6	5.311290563	6.891732309
YDL098C	SNU23	7.007599346	1.648784469
YDL099W	BUG1	3.091525889	4.558181512
YDL100C	GET3	13.18503822	15.99493858
YDL101C	DUN1	3.08099217	4.859794747
YDL102W	POL3	3.099150801	3.18651792
YDL103C	QRI1	7.412876147	7.605133493
YDL104C	QRI7	2.406902345	3.561809927
YDL105W	NSE4	1.679563586	3.362595904
YDL106C	PHO2	2.710517995	2.646836448
YDL107W	MSS2	3.354326472	5.323231603
YDL108W	KIN28	3.480434136	5.718065714
YDL109C	YDL109C	NA	1.692022786
YDL110C	TMA17	14.60024539	NA
YDL111C	RRP42	3.524066893	3.976845867
YDL112W	TRM3	4.279504015	4.79657399
YDL113C	ATG20	2.692050113	4.923094597
YDL114W	YDL114W	NA	NA
YDL114W-A	YDL114W-A	NA	NA
YDL115C	IWR1	4.068456873	4.362071489
YDL116W	NUP84	1.91820415	3.126312575
YDL117W	CYK3	1.609825774	1.714697777
YDL118W	YDL118W	NA	NA
YDL119C	YDL119C	1.441908872	3.41678787
YDL120W	YFH1	6.293586867	7.607393715
YDL121C	YDL121C	3.428779416	4.874278073
YDL122W	UBP1	3.18703276	3.12939122
YDL123W	SNA4	3.630568719	5.365888597
YDL124W	YDL124W	13.71119388	NA
YDL125C	HNT1	6.259609436	10.56312953
YDL126C	CDC48	8.790716236	11.84843552
YDL127W	PCL2	2.151538458	3.563379812
YDL128W	VCX1	3.577271434	5.103025977
YDL129W	YDL129W	1.352207461	3.102040927
YDL130W	RPP1B	21.00256355	20.97945137
YDL130W-A	STF1	12.92516651	NA
YDL131W	LYS21	5.870598694	6.629660146
YDL132W	CDC53	3.166723998	4.410989654
YDL133C-A	RPL41B	9.717486502	22.12427182
YDL133W	SRF1	1.610075454	3.04365078
YDL134C	PPH21	3.726345973	4.104473924
YDL135C	RDI1	6.110635599	9.372682595
YDL136W	RPL35B	20.17435692	14.28527681
YDL137W	ARF2	14.45003883	16.83616605
YDL138W	RGT2	1.498452687	2.068126884
YDL139C	SCM3	6.079649062	NA
YDL140C	RPO21	3.31448243	3.354321631
YDL141W	BPL1	4.012140796	5.054475829
YDL142C	CRD1	2.169539727	6.008763814
YDL143W	CCT4	7.154139302	8.088670111
YDL144C	YDL144C	7.821633819	8.948969956
YDL145C	COP1	6.467024101	8.012222513
YDL146W	LDB17	3.685733582	3.320162091
YDL147W	RPN5	3.879969855	4.867207337
YDL148C	NOP14	4.19626618	3.791047516
YDL149W	ATG9	NA	4.691249857
YDL150W	RPC53	3.256673554	3.059777986
YDL151C	BUD30	2.69251324	2.544264487
YDL152W	YDL152W	NA	NA
YDL153C	SAS10	4.737726405	5.422701349
YDL154W	MSH5	1.053789166	NA
YDL155W	CLB3	1.117741684	1.529057227
YDL156W	CMR1	1.169368952	1.245904138
YDL157C	YDL157C	13.03165665	14.23975302
YDL158C	YDL158C	NA	NA
YDL159C-B	YDL159C-B	2.298005369	NA
YDL159W	STE7	2.386055224	2.995543697
YDL159W-A	YDL159W-A	NA	NA
YDL160C	DHH1	5.35251081	4.877218841
YDL160C-A	MHF2	5.844948892	NA
YDL161W	ENT1	3.817460148	5.546661017
YDL162C	YDL162C	NA	NA
YDL163W	YDL163W	NA	NA
YDL164C	CDC9	2.611657868	3.749048191
YDL165W	CDC36	5.919399929	6.455828982
YDL166C	FAP7	4.512778126	3.913734789
YDL167C	NRP1	1.603306354	1.974421624
YDL168W	SFA1	7.832180689	9.823590547
YDL169C	UGX2	NA	NA
YDL170W	UGA3	1.613693947	3.393574975
YDL171C	GLT1	4.586202971	6.517492035
YDL172C	YDL172C	NA	NA
YDL173W	PAR32	3.699151618	4.712449033
YDL174C	DLD1	5.592467025	7.646602008
YDL175C	AIR2	1.419632612	3.160042849
YDL176W	YDL176W	1.772913966	1.482216768
YDL177C	YDL177C	2.046741517	2.078633872
YDL178W	DLD2	4.983524371	5.753759178
YDL179W	PCL9	1.23470287	1.745634262
YDL180W	YDL180W	3.660203886	3.757417399
YDL181W	INH1	7.180380506	6.391494186
YDL182W	LYS20	7.464040425	4.510006191
YDL183C	YDL183C	0.810644901	1.68179963
YDL184C	RPL41A	11.84491566	NA
YDL185C-A	YDL185C-A	11.47096936	NA
YDL185W	VMA1	13.50681534	14.60856631
YDL186W	YDL186W	1.235505401	NA
YDL187C	YDL187C	NA	NA
YDL188C	PPH22	5.334455263	7.121940665
YDL189W	RBS1	2.664895504	2.993163307
YDL190C	UFD2	3.679948622	4.84445892
YDL191W	RPL35A	20.39907259	14.26763971
YDL192W	ARF1	16.23356172	15.42834084
YDL193W	NUS1	5.175056244	3.895651793
YDL194W	SNF3	1.796565384	2.805788208
YDL195W	SEC31	6.041479048	7.044227563
YDL196W	YDL196W	NA	NA
YDL197C	ASF2	4.049947064	5.8314076
YDL198C	GGC1	8.26452937	8.641461138
YDL199C	YDL199C	3.437742866	4.465840194
YDL200C	MGT1	3.42540286	9.722742766
YDL201W	TRM8	4.333729232	3.943820185
YDL202W	MRPL11	3.204936391	4.740264178
YDL203C	ACK1	2.237337858	2.482716283
YDL204W	RTN2	NA	NA
YDL205C	HEM3	3.2483802	4.495044123
YDL206W	YDL206W	2.577311344	2.424517442
YDL207W	GLE1	3.16482434	4.670005148
YDL208W	NHP2	4.632466534	4.909666683
YDL209C	CWC2	1.822159006	0.746007939
YDL210W	UGA4	3.191688399	3.648234257
YDL211C	YDL211C	NA	1.227388328
YDL212W	SHR3	6.951649161	6.564758461
YDL213C	NOP6	6.470482057	7.861241806
YDL214C	PRR2	NA	NA
YDL215C	GDH2	5.903068712	5.148849506
YDL216C	RRI1	3.609676418	6.88884378
YDL217C	TIM22	4.515343784	4.67527152
YDL218W	YDL218W	6.193065047	NA
YDL219W	DTD1	8.04548298	11.56685511
YDL220C	CDC13	2.717950243	3.054057838
YDL221W	YDL221W	6.324439966	3.212021942
YDL222C	FMP45	NA	NA
YDL223C	HBT1	5.324551436	10.2405721
YDL224C	WHI4	1.809266084	2.13647434
YDL225W	SHS1	3.661155429	4.293126664
YDL226C	GCS1	5.876724448	8.488046003
YDL228C	YDL228C	12.29250689	13.93224772
YDL229W	SSB1	11.99549708	13.42925756
YDL230W	PTP1	3.87540357	4.778630055
YDL231C	BRE4	2.914709052	3.391929894
YDL232W	OST4	NA	NA
YDL233W	MFG1	2.184846876	3.800213838
YDL234C	GYP7	2.524913221	4.199902088
YDL235C	YPD1	4.215814098	6.465374722
YDL236W	PHO13	6.104652549	7.355849111
YDL237W	AIM6	6.893118891	7.970206997
YDL238C	GUD1	4.492853302	7.855910515
YDL239C	ADY3	NA	NA
YDL240C-A	YDL240C-A	NA	NA
YDL240W	LRG1	1.13244135	1.166221921
YDL241W	YDL241W	3.743108082	6.039764807
YDL242W	YDL242W	NA	NA
YDL244W	THI13	NA	NA
YDR001C	NTH1	5.654440548	7.873128405
YDR002W	YRB1	16.04959244	19.46935029
YDR003W	RCR2	5.546724979	4.774785742
YDR003W-A	YDR003W-A	1.649823586	NA
YDR004W	RAD57	5.522099067	3.280526826
YDR005C	MAF1	2.013470026	2.573876108
YDR006C	SOK1	1.528838872	1.907068264
YDR007W	TRP1	NA	NA
YDR008C	YDR008C	3.535041613	NA
YDR009W	GAL3	NA	NA
YDR010C	YDR010C	NA	NA
YDR011W	SNQ2	5.194925078	6.779442933
YDR012W	RPL4B	7.963983798	10.80515505
YDR013W	PSF1	2.918224061	5.157297005
YDR014W	RAD61	3.269693864	0.478351483
YDR014W-A	HED1	NA	NA
YDR015C	YDR015C	NA	NA
YDR016C	DAD1	NA	5.208655717
YDR017C	KCS1	1.449882698	1.498977584
YDR018C	YDR018C	NA	NA
YDR019C	GCV1	4.365304639	7.247654716
YDR020C	DAS2	2.623394308	3.426147026
YDR021W	FAL1	1.569030806	1.5747422
YDR022C	ATG31	5.482018237	8.476871381
YDR023W	SES1	10.66344446	11.70938858
YDR024W	FYV1	NA	NA
YDR025W	RPS11A	11.79738227	14.66132283
YDR026C	NSI1	2.352462528	2.708303065
YDR027C	VPS54	2.527728777	2.284897569
YDR028C	REG1	3.759528074	4.398125174
YDR029W	YDR029W	3.51442833	NA
YDR030C	RAD28	1.607956861	3.103992766
YDR031W	MIC14	5.571724609	7.723943128
YDR032C	PST2	27.08037476	NA
YDR033W	MRH1	5.836862168	6.657414109
YDR034C	LYS14	1.953904359	1.632794337
YDR034C-A	YDR034C-A	6.926537468	6.092196236
YDR034W-B	YDR034W-B	NA	NA
YDR035W	ARO3	7.919999172	8.840245233
YDR036C	EHD3	6.62724536	9.526019793
YDR037W	KRS1	10.81073517	10.97436182
YDR041W	RSM10	5.176960163	5.963902874
YDR042C	YDR042C	NA	NA
YDR043C	NRG1	2.233909009	NA
YDR044W	HEM13	5.264063512	5.081670705
YDR045C	RPC11	4.483716674	4.040753691
YDR046C	BAP3	2.766371878	2.318652288
YDR047W	HEM12	4.603583824	5.925704364
YDR048C	YDR048C	NA	NA
YDR049W	VMS1	1.941678734	3.47004932
YDR050C	TPI1	13.28844431	16.20763758
YDR051C	DET1	4.302510652	4.251041074
YDR052C	DBF4	1.53178699	2.098549666
YDR053W	YDR053W	2.107756391	0.934114431
YDR054C	CDC34	3.79180363	4.14036405
YDR055W	PST1	2.794261814	3.744216207
YDR056C	YDR056C	6.104283853	7.739864339
YDR057W	YOS9	3.590847875	3.5098854
YDR058C	TGL2	2.358837203	2.259660317
YDR059C	UBC5	5.585798858	30.02066217
YDR060W	MAK21	3.533498446	3.82690223
YDR061W	YDR061W	3.229392724	5.688735595
YDR062W	LCB2	4.79597242	5.984269912
YDR063W	AIM7	6.941025143	6.640062319
YDR064W	RPS13	22.10548333	22.21949862
YDR065W	RRG1	2.190169681	2.616587764
YDR066C	RTR2	2.566747481	3.13535744
YDR067C	OCA6	2.768345536	4.703046001
YDR068W	DOS2	5.20586602	5.324729769
YDR069C	DOA4	1.623167406	2.733782182
YDR070C	FMP16	NA	NA
YDR071C	PAA1	7.373771931	9.130941026
YDR072C	IPT1	1.921700331	2.094916138
YDR073W	SNF11	3.048246154	2.112725762
YDR074W	TPS2	6.236161341	6.737513506
YDR075W	PPH3	1.642901409	1.638678563
YDR076W	RAD55	1.621046771	NA
YDR077W	SED1	8.821970243	11.13688138
YDR078C	SHU2	2.745049653	6.253112729
YDR079C-A	TFB5	NA	5.806633822
YDR079W	PET100	4.830206803	4.98146575
YDR080W	VPS41	1.79218891	3.384308037
YDR081C	PDC2	1.776079298	1.835174661
YDR082W	STN1	1.443632573	2.415337365
YDR083W	RRP8	3.959582998	5.044792011
YDR084C	TVP23	5.367787465	6.300222085
YDR085C	AFR1	2.931116361	5.821273179
YDR086C	SSS1	6.640306763	11.92273238
YDR087C	RRP1	3.787111514	3.929359855
YDR088C	SLU7	2.215495986	2.821756614
YDR089W	YDR089W	2.763243434	2.720122173
YDR090C	YDR090C	2.833048814	2.917521096
YDR091C	RLI1	3.806464203	4.385732915
YDR092W	UBC13	9.155017277	7.253969568
YDR093W	DNF2	3.222115518	3.602906622
YDR094W	YDR094W	4.5266608	4.40956922
YDR095C	YDR095C	NA	NA
YDR096W	GIS1	2.593580302	3.564057569
YDR097C	MSH6	3.648235338	4.571769087
YDR098C	GRX3	9.602140315	10.82655429
YDR099W	BMH2	8.382193647	10.60611623
YDR100W	TVP15	4.613468438	7.593120468
YDR101C	ARX1	3.440702146	3.74173638
YDR102C	YDR102C	NA	NA
YDR103W	STE5	1.555296825	2.298896733
YDR104C	SPO71	1.608405722	1.055476933
YDR105C	TMS1	3.032549615	3.602414334
YDR106W	ARP10	NA	NA
YDR107C	TMN2	3.300386817	7.275127527
YDR108W	TRS85	2.178983449	2.430912651
YDR109C	YDR109C	1.88960191	1.457045482
YDR110W	FOB1	2.011086023	1.936421608
YDR111C	ALT2	3.57078671	3.878814619
YDR112W	IRC2	5.364337434	2.256258062
YDR113C	PDS1	2.611814974	3.614609123
YDR114C	YDR114C	NA	NA
YDR115W	YDR115W	6.853344018	7.783144122
YDR116C	MRPL1	4.630461448	5.607044905
YDR117C	TMA64	2.93292419	3.838950857
YDR118W	APC4	1.832005893	2.225503929
YDR118W-A	YDR118W-A	NA	NA
YDR119W	VBA4	3.487441626	4.234797203
YDR119W-A	COX26	NA	1.109464185
YDR120C	TRM1	4.144748229	4.292613752
YDR121W	DPB4	2.831241059	3.3886712
YDR122W	KIN1	2.759837256	3.618801161
YDR123C	INO2	1.202717126	1.349635858
YDR124W	YDR124W	1.670025117	2.908820042
YDR125C	ECM18	4.348685973	1.928666386
YDR126W	SWF1	1.175843021	3.375099028
YDR127W	ARO1	6.858484443	7.446548447
YDR128W	MTC5	2.519072542	5.608896849
YDR129C	SAC6	9.158959646	11.26104555
YDR130C	FIN1	2.115068423	3.795652844
YDR131C	YDR131C	2.390643606	3.712263668
YDR132C	YDR132C	4.878697339	2.551425934
YDR133C	YDR133C	2.038375246	3.287877137
YDR134C	YDR134C	4.041339109	4.4788065
YDR135C	YCF1	5.408003571	7.239179752
YDR136C	VPS61	NA	NA
YDR137W	RGP1	1.892681362	3.420237088
YDR138W	HPR1	1.678761486	1.945519261
YDR139C	RUB1	13.87701621	8.121454445
YDR140W	MTQ2	6.606781289	5.929126102
YDR141C	DOP1	3.283584206	3.763592414
YDR142C	PEX7	1.734403905	3.703443163
YDR143C	SAN1	1.538726473	2.213978205
YDR144C	MKC7	3.868750816	3.416620162
YDR145W	TAF12	3.975234205	5.141774894
YDR146C	SWI5	1.517514838	1.659760426
YDR147W	EKI1	2.790879351	2.850132327
YDR148C	KGD2	8.613323256	10.62112539
YDR149C	YDR149C	1.365749241	4.23897867
YDR151C	CTH1	2.560089756	2.980471798
YDR152W	GIR2	4.561346037	4.271685832
YDR153C	ENT5	2.138875777	2.428995429
YDR154C	YDR154C	30.79991781	NA
YDR155C	CPR1	26.50390595	NA
YDR156W	RPA14	3.630022962	3.734880714
YDR157W	YDR157W	4.59842237	3.253646724
YDR158W	HOM2	16.48196321	19.99012022
YDR159W	SAC3	1.286451882	1.432491034
YDR160W	SSY1	2.738417953	2.064949318
YDR161W	YDR161W	5.233344105	5.59070376
YDR162C	NBP2	2.535888566	4.388318849
YDR163W	CWC15	3.134692916	6.658689432
YDR164C	SEC1	4.453680433	4.550796303
YDR165W	TRM82	4.138620928	4.36919824
YDR166C	SEC5	2.636106429	2.76272498
YDR167W	TAF10	6.113526042	6.04378964
YDR168W	CDC37	6.13118101	7.732159237
YDR169C	STB3	2.6038683	3.834029156
YDR169C-A	YDR169C-A	NA	NA
YDR170C	SEC7	6.465665224	7.306771625
YDR170W-A	YDR170W-A	NA	6.169102065
YDR171W	HSP42	4.775546383	6.378130811
YDR172W	SUP35	4.648317019	4.853314122
YDR173C	ARG82	1.632888961	2.253406901
YDR174W	HMO1	11.23484982	13.85685729
YDR175C	RSM24	3.670558614	4.352151932
YDR176W	NGG1	4.589784706	1.536876743
YDR177W	UBC1	5.204702354	5.924548921
YDR178W	SDH4	5.823182282	7.879446548
YDR179C	CSN9	1.563932053	1.382576595
YDR179W-A	YDR179W-A	1.97469636	2.6128369
YDR180W	SCC2	NA	0.76995637
YDR181C	SAS4	1.816547683	1.934456677
YDR182W	CDC1	3.73971323	4.906204743
YDR182W-A	YDR182W-A	NA	NA
YDR183C-A	YDR183C-A	1.338275356	2.589835263
YDR183W	PLP1	3.896877147	4.089681694
YDR184C	ATC1	1.529640349	1.538796575
YDR185C	UPS3	3.91090896	1.763992755
YDR186C	YDR186C	1.593494707	1.910259793
YDR187C	YDR187C	2.849760784	NA
YDR188W	CCT6	4.477815878	5.164641766
YDR189W	SLY1	4.079372822	4.529573622
YDR190C	RVB1	4.281682969	4.661174981
YDR191W	HST4	0.938971004	0.873343657
YDR192C	NUP42	2.360151942	3.473456466
YDR193W	YDR193W	2.419835029	3.950946226
YDR194C	MSS116	5.454369465	5.204746751
YDR194W-A	YDR194W-A	NA	NA
YDR195W	REF2	1.911126164	1.416603642
YDR196C	CAB5	6.471342953	4.911965722
YDR197W	CBS2	2.085553804	3.323755215
YDR198C	RKM2	1.833484729	3.511769474
YDR199W	YDR199W	3.638581155	NA
YDR200C	VPS64	1.820139585	3.477657967
YDR201W	SPC19	5.518674371	4.127237101
YDR202C	RAV2	3.132924953	5.397392643
YDR203W	YDR203W	4.506316092	2.580841001
YDR204W	COQ4	4.469958322	8.670704781
YDR205W	MSC2	2.645973339	2.501007346
YDR206W	EBS1	2.592438149	3.708809004
YDR207C	UME6	2.114029408	3.340664008
YDR208W	MSS4	1.547728367	2.404802145
YDR209C	YDR209C	7.416931867	8.261961162
YDR210W	YDR210W	13.75558854	8.408992131
YDR211W	GCD6	4.545949009	5.25853485
YDR212W	TCP1	7.032762268	7.712201055
YDR213W	UPC2	1.330157669	2.235900957
YDR214W	AHA1	9.985149279	12.31927052
YDR215C	YDR215C	NA	NA
YDR216W	ADR1	3.064674371	3.550186612
YDR217C	RAD9	1.452199443	1.661617082
YDR218C	SPR28	NA	NA
YDR219C	MFB1	2.517469128	4.545598691
YDR220C	YDR220C	NA	NA
YDR221W	GTB1	4.253858905	4.091087894
YDR222W	YDR222W	4.310609056	4.571009884
YDR223W	CRF1	1.208467948	NA
YDR224C	HTB1	2.60262567	2.933281529
YDR225W	HTA1	2.463710322	2.33947617
YDR226W	ADK1	14.47770034	14.6985005
YDR227W	SIR4	1.845347604	2.331923905
YDR228C	PCF11	1.974966134	1.825280768
YDR229W	IVY1	1.964001654	2.139843173
YDR230W	YDR230W	2.648773741	NA
YDR231C	COX20	5.312934292	5.280718649
YDR232W	HEM1	3.365715973	4.153680662
YDR233C	RTN1	7.113148148	7.694030507
YDR234W	LYS4	4.646447428	6.572039181
YDR235W	PRP42	1.455953007	2.529331366
YDR236C	FMN1	5.993112871	5.099641432
YDR237W	MRPL7	4.81406457	7.085176812
YDR238C	SEC26	6.42536162	6.723147975
YDR239C	YDR239C	3.053547967	3.734707095
YDR240C	SNU56	1.176278193	2.175130169
YDR241W	BUD26	NA	NA
YDR242W	AMD2	2.834210067	1.705191808
YDR243C	PRP28	2.436711458	3.442297487
YDR244W	PEX5	3.480760835	3.022231035
YDR245W	MNN10	3.331538724	3.700680645
YDR246W	TRS23	6.518777359	4.917908324
YDR246W-A	YDR246W-A	NA	NA
YDR247W	VHS1	1.410313417	1.376408366
YDR248C	YDR248C	2.756192386	6.129012802
YDR249C	YDR249C	1.112033608	2.361410894
YDR250C	YDR250C	NA	NA
YDR251W	PAM1	3.73695105	5.008082712
YDR252W	BTT1	3.697931485	0.978460042
YDR253C	MET32	4.912474338	4.171189785
YDR254W	CHL4	1.953752892	2.899581014
YDR255C	RMD5	2.665656069	5.040441603
YDR256C	CTA1	4.900152503	4.358034352
YDR257C	RKM4	3.620049397	4.417296517
YDR258C	HSP78	5.842972409	6.703790364
YDR259C	YAP6	1.508825305	NA
YDR260C	SWM1	4.935917656	3.222879245
YDR261C	EXG2	4.419630248	5.356736843
YDR262W	YDR262W	2.128017591	3.03862297
YDR263C	DIN7	1.308451648	1.520684157
YDR264C	AKR1	3.336092636	3.530420977
YDR265W	PEX10	3.176077717	2.645050559
YDR266C	HEL2	3.269425593	3.545616363
YDR267C	CIA1	3.910586508	4.720075618
YDR268W	MSW1	5.535525582	7.672599553
YDR269C	YDR269C	NA	NA
YDR270W	CCC2	3.061477487	2.449385369
YDR271C	YDR271C	4.498185129	NA
YDR272W	GLO2	6.368499803	7.753696074
YDR273W	DON1	NA	NA
YDR274C	YDR274C	NA	NA
YDR275W	BSC2	NA	1.866237466
YDR276C	PMP3	5.324880895	11.02512955
YDR277C	MTH1	2.171328305	4.697163146
YDR278C	YDR278C	NA	NA
YDR279W	RNH202	3.877450136	4.174871819
YDR280W	RRP45	2.273692282	1.939082598
YDR281C	PHM6	0.711851742	NA
YDR282C	YDR282C	3.771265006	3.10555976
YDR283C	GCN2	2.494958542	3.205175472
YDR284C	DPP1	3.811773059	4.879470673
YDR285W	ZIP1	NA	NA
YDR286C	YDR286C	1.696592576	12.46348597
YDR287W	INM2	9.141459582	9.925251587
YDR288W	NSE3	2.16549551	3.221902157
YDR289C	RTT103	2.036200771	4.929039327
YDR290W	YDR290W	NA	NA
YDR291W	HRQ1	3.416006833	4.312139984
YDR292C	SRP101	4.904132699	5.459346513
YDR293C	SSD1	1.729096411	3.240486653
YDR294C	DPL1	4.857215477	6.191700395
YDR295C	HDA2	1.460569873	3.186184451
YDR296W	MHR1	4.467260885	7.723914454
YDR297W	SUR2	3.830721894	4.209299874
YDR298C	ATP5	8.468693913	9.040838209
YDR299W	BFR2	2.130902464	1.71881585
YDR300C	PRO1	3.412225846	3.639490052
YDR301W	CFT1	2.330831453	1.933536998
YDR302W	GPI11	2.548757196	3.193991948
YDR303C	RSC3	2.257747342	2.004999042
YDR304C	CPR5	15.56011319	14.76775944
YDR305C	HNT2	4.565957263	4.236182298
YDR306C	YDR306C	2.235040688	4.401790085
YDR307W	PMT7	2.65258463	4.185895216
YDR308C	SRB7	3.736080938	4.679593009
YDR309C	GIC2	1.357153524	1.654472042
YDR310C	SUM1	2.322505795	2.557485311
YDR311W	TFB1	2.391432303	2.14272493
YDR312W	SSF2	2.454768465	3.588621395
YDR313C	PIB1	3.841004019	3.60369253
YDR314C	RAD34	1.751178222	1.688576834
YDR315C	IPK1	2.369930885	4.186004536
YDR316W	OMS1	3.97751814	3.476752516
YDR317W	HIM1	2.793058206	2.833651124
YDR318W	MCM21	1.469091008	2.149480535
YDR319C	YFT2	2.790426857	3.115018759
YDR320C	SWA2	4.11979184	4.043529797
YDR320C-A	DAD4	1.082288027	2.649454058
YDR320W-B	YDR320W-B	NA	NA
YDR321W	ASP1	11.31095363	10.67733437
YDR322C-A	TIM11	5.161837772	7.980910749
YDR322W	MRPL35	4.420180523	4.69173787
YDR323C	PEP7	2.124215711	1.760481602
YDR324C	UTP4	2.322023775	2.80653629
YDR325W	YCG1	1.878791662	2.506524411
YDR326C	YSP2	2.035770155	2.861639599
YDR327W	YDR327W	10.39385741	14.28522559
YDR328C	SKP1	11.60574342	14.74156223
YDR329C	PEX3	3.21228516	3.539310488
YDR330W	UBX5	5.693021568	6.865033075
YDR331W	GPI8	1.995200978	2.061346576
YDR332W	IRC3	3.938716321	3.355747673
YDR333C	YDR333C	2.379326499	2.268094603
YDR334W	SWR1	1.302577819	1.930071915
YDR335W	MSN5	2.759635007	3.904414267
YDR336W	YDR336W	3.076631128	4.050465163
YDR337W	MRPS28	5.056758552	6.663920139
YDR338C	YDR338C	1.742729068	1.541088777
YDR339C	FCF1	2.68101267	2.901404333
YDR340W	YDR340W	2.084018895	6.976366784
YDR341C	YDR341C	9.83206299	10.94191984
YDR344C	YDR344C	NA	NA
YDR345C	HXT3	4.066240226	4.350348268
YDR346C	SVF1	4.836913898	4.755277042
YDR347W	MRP1	5.743751367	7.705847775
YDR348C	PAL1	2.451769089	2.958106676
YDR349C	YPS7	4.534824215	5.20920234
YDR350C	ATP22	1.596692233	2.292541244
YDR351W	SBE2	1.218724758	2.102455035
YDR352W	YDR352W	3.303338846	3.092635583
YDR353W	TRR1	10.88096873	11.57955534
YDR354C-A	YDR354C-A	5.407850139	5.18257666
YDR354W	TRP4	6.017258454	6.041776993
YDR355C	YDR355C	NA	NA
YDR356W	SPC110	2.533190379	2.774872901
YDR357C	CNL1	5.045630456	3.892472727
YDR358W	GGA1	3.04233364	6.149368018
YDR359C	EAF1	1.796327054	2.193711346
YDR360W	OPI7	NA	2.003425092
YDR361C	BCP1	5.655270762	5.775367684
YDR362C	TFC6	2.520779096	1.903849748
YDR363W	ESC2	2.157952769	3.5653935
YDR363W-A	SEM1	NA	NA
YDR364C	CDC40	2.017907249	1.931295773
YDR365C	ESF1	4.675182829	4.298529131
YDR367W	KEI1	5.065840432	7.284694104
YDR368W	YPR1	13.40012099	19.48107683
YDR369C	XRS2	2.842453319	3.105191336
YDR370C	YDR370C	1.282711262	1.473762919
YDR371C-A	YDR371C-A	NA	3.899200792
YDR371W	CTS2	3.383437275	4.765556568
YDR372C	VPS74	4.860501752	6.421773456
YDR373W	FRQ1	6.137107306	6.291030799
YDR374C	YDR374C	NA	NA
YDR374W-A	WIP1	3.175532107	7.841729932
YDR375C	BCS1	7.989310551	8.252118623
YDR376W	ARH1	4.063169778	6.597163005
YDR377W	ATP17	8.943412081	9.890170257
YDR378C	LSM6	6.911351507	4.699097639
YDR379C-A	YDR379C-A	NA	NA
YDR379W	RGA2	0.908571238	2.829433855
YDR380W	ARO10	5.864337361	5.742783957
YDR381C-A	YDR381C-A	6.372594533	3.205390154
YDR381W	YRA1	8.253376505	8.456391273
YDR382W	RPP2B	15.89252157	15.43650073
YDR383C	NKP1	3.841319348	NA
YDR384C	ATO3	3.477524566	2.990620983
YDR386W	MUS81	NA	2.428475285
YDR387C	YDR387C	3.203771598	3.16334312
YDR388W	RVS167	10.31067142	12.24638071
YDR389W	SAC7	2.019343874	2.216754596
YDR390C	UBA2	2.638481081	4.076664015
YDR391C	YDR391C	13.20184904	13.7644638
YDR392W	SPT3	4.598189392	3.605362596
YDR393W	SHE9	2.513984665	2.285783629
YDR394W	RPT3	4.632252672	6.261038524
YDR395W	SXM1	4.619213158	5.33173833
YDR396W	YDR396W	2.49138222	4.008862175
YDR397C	NCB2	6.134730364	5.946702396
YDR398W	UTP5	2.369463873	2.186361375
YDR399W	HPT1	3.011224729	3.646028719
YDR400W	URH1	6.546617276	6.41801332
YDR401W	YDR401W	NA	NA
YDR402C	DIT2	NA	NA
YDR403W	DIT1	NA	NA
YDR404C	RPB7	3.155724499	4.237237851
YDR405W	MRP20	1.877337577	2.338759573
YDR406W	PDR15	4.157074596	3.169405644
YDR406W-A	YDR406W-A	NA	NA
YDR407C	TRS120	2.118351246	2.755632821
YDR408C	ADE8	8.116263734	7.917228975
YDR409W	SIZ1	2.589877761	2.974721536
YDR410C	STE14	3.244284416	2.851990266
YDR411C	DFM1	3.516923129	4.36782151
YDR412W	RRP17	4.12929477	2.046045297
YDR413C	YDR413C	4.256210302	4.927211405
YDR414C	ERD1	2.582366216	3.743690188
YDR415C	YDR415C	3.445268761	4.711345154
YDR416W	SYF1	1.834259672	1.4864671
YDR417C	YDR417C	NA	NA
YDR418W	RPL12B	16.82707128	14.81784351
YDR419W	RAD30	2.671325867	2.39614365
YDR421W	ARO80	3.618025454	3.578774973
YDR422C	SIP1	1.914185194	1.879481926
YDR423C	CAD1	4.549758283	6.659810558
YDR424C	DYN2	20.20138106	13.93557027
YDR425W	SNX41	1.531261394	4.117901541
YDR426C	YDR426C	NA	NA
YDR427W	RPN9	4.411506428	5.893063217
YDR428C	BNA7	5.351388191	7.370990828
YDR429C	TIF35	7.455805851	8.479349968
YDR430C	CYM1	4.003301378	5.513232608
YDR431W	YDR431W	NA	NA
YDR432W	NPL3	14.68686896	10.99242226
YDR433W	YDR433W	NA	NA
YDR434W	GPI17	3.974142215	4.502731246
YDR435C	PPM1	8.159603041	10.08498398
YDR436W	PPZ2	3.133848551	2.754123154
YDR437W	GPI19	NA	NA
YDR438W	THI74	1.100229245	2.511360511
YDR439W	LRS4	2.576886279	3.297955544
YDR440W	DOT1	1.810273556	2.798690526
YDR441C	APT2	3.485623995	3.878899307
YDR442W	YDR442W	3.104113104	NA
YDR443C	SSN2	2.007017243	3.268304819
YDR444W	YDR444W	1.114521019	2.316175761
YDR445C	YDR445C	3.465852858	2.337879761
YDR446W	ECM11	NA	NA
YDR447C	RPS17B	14.98420006	14.26050221
YDR448W	ADA2	2.010075837	2.839308334
YDR449C	UTP6	1.402235433	1.955911797
YDR450W	RPS18A	25.82181757	15.12504798
YDR451C	YHP1	1.15576031	1.234118598
YDR452W	PPN1	3.91137591	6.283585399
YDR453C	TSA2	NA	NA
YDR454C	GUK1	24.00145093	24.16110434
YDR455C	YDR455C	NA	NA
YDR456W	NHX1	4.93354565	4.878154787
YDR457W	TOM1	4.190549932	5.664405414
YDR458C	HEH2	1.907772497	3.329515309
YDR459C	PFA5	3.429084636	2.558013285
YDR460W	TFB3	2.683899385	4.344546595
YDR461C-A	YDR461C-A	NA	NA
YDR461W	MFA1	NA	NA
YDR462W	MRPL28	3.515293074	6.082302064
YDR463W	STP1	1.875873495	2.217982005
YDR464C-A	YDR464C-A	NA	1.65041851
YDR464W	SPP41	2.199251301	2.684776642
YDR465C	RMT2	6.084710775	7.254735685
YDR466W	PKH3	1.288961091	1.747792751
YDR467C	YDR467C	2.10010576	2.417644663
YDR468C	TLG1	3.228649444	3.452669317
YDR469W	SDC1	6.396135061	6.618579966
YDR470C	UGO1	2.679653951	3.48745419
YDR471W	RPL27B	10.57870701	8.220798589
YDR472W	TRS31	2.811803022	3.881231746
YDR473C	PRP3	3.651082941	4.042358377
YDR475C	JIP4	2.592594764	4.619288792
YDR476C	YDR476C	9.322034688	9.77959337
YDR477W	SNF1	2.902411144	4.836957177
YDR478W	SNM1	5.4412896	2.247381806
YDR479C	PEX29	2.469310659	3.373154642
YDR480W	DIG2	3.510299803	5.310922683
YDR481C	PHO8	3.29968894	4.125081319
YDR482C	CWC21	NA	6.136497915
YDR483W	KRE2	6.812625815	8.850203639
YDR484W	VPS52	1.182028613	2.151948755
YDR485C	VPS72	1.927414621	2.63451903
YDR486C	VPS60	6.745056792	7.105842306
YDR487C	RIB3	12.14814497	14.01628146
YDR488C	PAC11	4.57857002	6.582922011
YDR489W	SLD5	3.470824977	2.694721079
YDR490C	PKH1	3.850524049	3.644053599
YDR491C	YDR491C	NA	NA
YDR492W	IZH1	1.483469859	1.456026344
YDR493W	MZM1	3.330526548	5.249638972
YDR494W	RSM28	3.908426883	6.351059526
YDR495C	VPS3	1.677622092	1.439717547
YDR496C	PUF6	3.269879058	2.857018092
YDR497C	ITR1	3.513098644	4.186670106
YDR498C	SEC20	2.610830523	2.297876727
YDR499W	LCD1	1.952695104	1.83812765
YDR500C	RPL37B	22.35596403	8.028673708
YDR501W	PLM2	2.976866318	3.515611004
YDR502C	SAM2	8.965457659	10.22696073
YDR503C	LPP1	2.437799523	2.633837415
YDR504C	SPG3	NA	7.19011954
YDR505C	PSP1	2.527757933	4.612682521
YDR506C	GMC1	3.628200985	NA
YDR507C	GIN4	2.653279612	3.157984219
YDR508C	GNP1	2.585233033	2.781748833
YDR509W	YDR509W	2.813082733	2.762989785
YDR510C-A	YDR510C-A	12.04002886	11.93456689
YDR510W	SMT3	8.551988082	10.36325908
YDR511W	ACN9	3.969006371	6.600033396
YDR512C	EMI1	16.09678967	24.80297967
YDR513W	GRX2	NA	NA
YDR514C	YDR514C	1.942273709	2.461861532
YDR515W	SLF1	2.062422969	3.055271126
YDR516C	EMI2	7.487415663	13.07845465
YDR517W	GRH1	8.031514448	5.7124503
YDR518W	EUG1	5.759285762	7.49961076
YDR519W	FPR2	10.47420915	9.88768381
YDR520C	URC2	0.922210204	1.427341918
YDR521W	YDR521W	NA	NA
YDR522C	SPS2	NA	NA
YDR523C	SPS1	NA	NA
YDR524C	AGE1	2.757626497	2.422582991
YDR524C-A	YDR524C-A	NA	NA
YDR524C-B	YDR524C-B	8.873006834	12.41533794
YDR524W-C	YDR524W-C	7.804124021	10.52077619
YDR525W	API2	NA	NA
YDR525W-A	SNA2	NA	5.581574016
YDR526C	YDR526C	NA	NA
YDR527W	RBA50	3.192198417	3.921864338
YDR528W	HLR1	1.688342945	1.1484935
YDR529C	QCR7	5.45567575	7.279426521
YDR530C	APA2	9.053173792	11.09936126
YDR531W	CAB1	5.391523602	6.185310517
YDR532C	KRE28	2.407718137	3.732308469
YDR533C	HSP31	21.32775686	NA
YDR534C	FIT1	1.10844475	4.322982225
YDR535C	YDR535C	NA	NA
YDR536W	STL1	NA	NA
YDR537C	YDR537C	NA	NA
YDR538W	PAD1	7.020523344	6.645191182
YDR539W	FDC1	5.347065187	5.873979644
YDR540C	IRC4	1.786749542	NA
YDR541C	YDR541C	4.211460532	5.420036582
YDR542W	PAU10	2.741527975	0.811512987
YDR543C	YDR543C	1.962039515	NA
YDR544C	YDR544C	NA	NA
YDR545C-A	YDR545C-A	NA	NA
YEL001C	IRC22	11.17263317	13.79070048
YEL002C	WBP1	9.047247744	10.13306567
YEL003W	GIM4	5.657648507	6.615672161
YEL004W	YEA4	2.333658442	5.781541314
YEL005C	VAB2	NA	4.420145615
YEL006W	YEA6	3.594987666	3.647005012
YEL007W	MIT1	1.310237093	2.37329418
YEL008C-A	YEL008C-A	NA	NA
YEL008W	YEL008W	NA	NA
YEL009C	GCN4	5.917681062	6.07106984
YEL009C-A	YEL009C-A	NA	NA
YEL010W	YEL010W	NA	NA
YEL011W	GLC3	6.982364183	9.123463453
YEL012W	UBC8	4.839315133	6.537339861
YEL013W	VAC8	4.7299198	5.557527945
YEL014C	YEL014C	3.148145727	2.715499167
YEL015W	EDC3	3.232482589	3.539656266
YEL016C	NPP2	2.226121947	2.204149242
YEL017C-A	PMP2	11.34354696	9.336725695
YEL017W	GTT3	3.891425508	3.926260253
YEL018C-A	YEL018C-A	0.524590596	1.573889701
YEL018W	EAF5	2.323249274	3.242780794
YEL019C	MMS21	3.00065973	2.720432798
YEL020C	YEL020C	2.260289687	1.343671387
YEL020C-B	YEL020C-B	2.532399293	4.714964885
YEL020W-A	TIM9	NA	3.298047482
YEL021W	URA3	4.592993848	5.258341336
YEL022W	GEA2	3.036329465	4.091660108
YEL023C	YEL023C	4.236932385	NA
YEL024W	RIP1	3.828499698	5.224003317
YEL025C	YEL025C	4.197803166	3.354819223
YEL026W	SNU13	8.691968732	6.550292859
YEL027W	VMA3	12.10689826	13.56470235
YEL028W	YEL028W	NA	NA
YEL029C	BUD16	2.904746391	3.39121318
YEL030C-A	YEL030C-A	NA	NA
YEL030W	ECM10	4.33420576	3.26759417
YEL031W	SPF1	5.011800572	5.752406995
YEL032C-A	YEL032C-A	NA	NA
YEL032W	MCM3	2.504296704	3.441726839
YEL033W	MTC7	NA	NA
YEL034C-A	YEL034C-A	7.53839412	9.025471724
YEL034W	HYP2	8.555460947	8.202310154
YEL035C	UTR5	NA	NA
YEL036C	ANP1	2.740610851	2.951118345
YEL037C	RAD23	6.110259027	7.97294864
YEL038W	UTR4	12.79471535	7.11318495
YEL039C	CYC7	NA	NA
YEL040W	UTR2	2.333658277	2.393013685
YEL041W	YEF1	NA	NA
YEL042W	GDA1	6.369667878	6.630206865
YEL043W	YEL043W	2.290744917	3.153478792
YEL044W	IES6	8.557824332	9.340961834
YEL045C	YEL045C	NA	NA
YEL046C	GLY1	2.625463673	3.00004272
YEL047C	FRD1	7.425907345	12.07387979
YEL048C	TCA17	2.564372604	2.241647345
YEL049W	PAU2	1.780212747	NA
YEL050C	RML2	6.006533561	7.313070705
YEL050W-A	YEL050W-A	5.938597697	10.78319159
YEL051W	VMA8	11.60941234	14.35643297
YEL052W	AFG1	7.998280663	5.585410495
YEL053C	MAK10	3.591859442	5.319901244
YEL053W-A	YEL053W-A	NA	NA
YEL054C	RPL12A	10.50694349	10.12499992
YEL055C	POL5	5.283483613	5.900756396
YEL056W	HAT2	4.608911033	5.256165993
YEL057C	YEL057C	NA	NA
YEL058W	PCM1	9.795087036	9.694605012
YEL059C-A	SOM1	8.203751019	NA
YEL059W	HHY1	NA	NA
YEL060C	PRB1	6.863368142	13.1287258
YEL061C	CIN8	1.627091555	1.722113629
YEL062W	NPR2	1.966294196	2.042917402
YEL063C	CAN1	2.56794285	1.924079964
YEL064C	AVT2	2.478514227	2.316318773
YEL065W	SIT1	1.908336308	2.396448232
YEL066W	HPA3	17.84178182	8.35892831
YEL067C	YEL067C	NA	NA
YEL068C	YEL068C	4.76047722	8.315434506
YEL069C	HXT13	NA	NA
YEL070W	DSF1	NA	NA
YEL071W	DLD3	5.453126814	5.898938252
YEL072W	RMD6	5.03534171	7.280074561
YEL073C	YEL073C	3.124708667	4.367770662
YEL074W	YEL074W	4.053416411	4.145431294
YEL075C	YEL075C	1.391704383	3.533511829
YEL075W-A	YEL075W-A	2.74410645	3.378037623
YEL076C	YEL076C	1.156110496	3.109890203
YEL077C	YEL077C	3.433256308	3.504431622
YEL077W-A	YEL077W-A	2.904117859	4.092883919
YER001W	MNN1	2.670560789	2.90123681
YER002W	NOP16	2.632789393	3.322412812
YER003C	PMI40	13.34534989	12.04010545
YER004W	FMP52	12.93275115	16.50331366
YER005W	YND1	2.568234641	2.936957048
YER006C-A	YER006C-A	NA	NA
YER006W	NUG1	4.930614587	5.605215065
YER007C-A	TMA20	8.905745995	11.36166313
YER007W	PAC2	2.533947167	1.645281557
YER008C	SEC3	2.949377661	3.294051506
YER009W	NTF2	20.76530931	23.09603488
YER010C	YER010C	6.166740329	10.83214672
YER011W	TIR1	NA	NA
YER012W	PRE1	6.542385709	7.047272677
YER013W	PRP22	1.328219879	2.246485346
YER014C-A	BUD25	NA	NA
YER014W	HEM14	5.906790328	8.139250794
YER015W	FAA2	3.266138352	4.298353066
YER016W	BIM1	3.516686557	4.442848424
YER017C	AFG3	3.738920808	5.843674134
YER018C	SPC25	5.679023572	7.007920812
YER019C-A	SBH2	10.2329732	10.47129168
YER019W	ISC1	4.680347792	5.038979117
YER020W	GPA2	3.290342672	5.56052461
YER021W	RPN3	4.130807503	4.799259633
YER022W	SRB4	2.667482113	3.379913363
YER023C-A	YER023C-A	NA	NA
YER023W	PRO3	16.08297126	17.98927748
YER024W	YAT2	4.4245166	8.956506015
YER025W	GCD11	7.300767631	7.849089168
YER026C	CHO1	4.826783491	5.019981879
YER027C	GAL83	5.318630307	4.21450079
YER028C	MIG3	2.838998132	5.374880359
YER029C	SMB1	2.71268019	3.407337017
YER030W	CHZ1	13.24180084	13.71059476
YER031C	YPT31	8.022053861	12.18678712
YER032W	FIR1	1.457711508	2.260617389
YER033C	ZRG8	1.843037911	3.32786715
YER034W	YER034W	2.532826242	3.343190044
YER035W	EDC2	7.034947017	3.619215296
YER036C	ARB1	7.230631857	6.632099678
YER037W	PHM8	2.822879305	6.853653832
YER038C	KRE29	3.724071268	5.194572354
YER038W-A	YER038W-A	NA	NA
YER039C	HVG1	4.297731287	7.032428782
YER039C-A	YER039C-A	3.316742016	NA
YER040W	GLN3	2.131688669	1.648050555
YER041W	YEN1	2.587429842	3.065599852
YER042W	MXR1	NA	NA
YER043C	SAH1	18.89224386	20.29703501
YER044C	ERG28	6.138689272	7.261102122
YER044C-A	MEI4	NA	NA
YER045C	ACA1	2.141989783	3.027789363
YER046W	SPO73	NA	2.362856636
YER046W-A	YER046W-A	NA	NA
YER047C	SAP1	2.251124153	1.864757394
YER048C	CAJ1	9.989755952	11.06651302
YER048W-A	ISD11	6.163098388	6.660030289
YER049W	TPA1	4.904274737	5.351496947
YER050C	RSM18	5.166338521	11.97389257
YER051W	JHD1	1.848130744	2.319953017
YER052C	HOM3	5.113432947	5.371400753
YER053C	PIC2	5.633178125	5.384186639
YER053C-A	YER053C-A	NA	NA
YER054C	GIP2	NA	NA
YER055C	HIS1	7.668170551	8.223040928
YER056C	FCY2	1.780646613	1.894228984
YER056C-A	RPL34A	11.43178287	16.36483553
YER057C	HMF1	31.03241286	35.16700857
YER058W	PET117	NA	NA
YER059W	PCL6	4.158840599	4.537317102
YER060W	FCY21	4.226725851	4.043189634
YER060W-A	FCY22	1.937234154	1.987953855
YER061C	CEM1	3.339629378	4.142442583
YER062C	HOR2	7.729462091	9.994962717
YER063W	THO1	5.896940476	8.077989847
YER064C	VHR2	2.83570804	1.460920789
YER065C	ICL1	5.449654902	4.700932752
YER066C-A	YER066C-A	NA	NA
YER066W	RRT13	3.094354716	3.104389021
YER067C-A	YER067C-A	NA	NA
YER067W	RGI1	NA	20.21447046
YER068C-A	YER068C-A	NA	NA
YER068W	MOT2	1.66834448	3.447522658
YER069W	"ARG5,6"	5.408758917	6.323691752
YER070W	RNR1	1.343728657	1.802399907
YER071C	TDA2	5.756665929	5.684741287
YER072W	VTC1	10.56843906	8.713282008
YER073W	ALD5	1.530450016	1.853277136
YER074W	RPS24A	21.42317641	15.62957164
YER074W-A	YOS1	4.461008354	6.968448569
YER075C	PTP3	1.461942679	1.510428254
YER076C	YER076C	4.921445898	2.415340321
YER076W-A	YER076W-A	NA	NA
YER077C	YER077C	2.115013613	2.633514206
YER078C	ICP55	5.443873271	6.801376672
YER078W-A	YER078W-A	NA	7.659380483
YER079C-A	YER079C-A	NA	NA
YER079W	YER079W	5.491381243	9.914175276
YER080W	AIM9	5.953113469	7.65466423
YER081W	SER3	7.917456059	9.840522903
YER082C	UTP7	3.516253218	4.065844311
YER083C	GET2	6.409549829	7.142443417
YER084W	YER084W	NA	NA
YER084W-A	YER084W-A	NA	NA
YER085C	YER085C	NA	NA
YER086W	ILV1	9.092582965	9.237419592
YER087C-A	YER087C-A	0.905697568	NA
YER087C-B	SBH1	13.56046395	11.7234133
YER087W	AIM10	3.775941668	4.99795937
YER088C	DOT6	3.27997068	3.875003608
YER088C-A	YER088C-A	5.515178005	7.795106022
YER088W-B	YER088W-B	NA	NA
YER089C	PTC2	6.046271047	6.621129105
YER090C-A	YER090C-A	NA	NA
YER090W	TRP2	8.485586925	10.17067526
YER091C	MET6	9.302807522	9.507977339
YER091C-A	YER091C-A	NA	NA
YER092W	IES5	NA	NA
YER093C	TSC11	1.700089525	NA
YER093C-A	AIM11	5.635041133	NA
YER094C	PUP3	7.824876053	8.585334065
YER095W	RAD51	2.729284804	3.39892524
YER096W	SHC1	7.958129056	5.966224756
YER097W	YER097W	NA	NA
YER098W	UBP9	1.646102743	3.154005778
YER099C	PRS2	4.665066986	6.023209926
YER100W	UBC6	4.111411322	5.426338182
YER101C	AST2	3.436340325	4.254810659
YER102W	RPS8B	17.52489765	17.55617743
YER103W	SSA4	NA	NA
YER104W	RTT105	3.382640333	2.159391094
YER105C	NUP157	4.236952827	4.577528011
YER106W	MAM1	NA	NA
YER107C	GLE2	3.563423299	4.904163658
YER107W-A	YER107W-A	3.117730006	4.527335244
YER109C	FLO8	1.619397381	2.301590068
YER110C	KAP123	8.117880088	8.299255327
YER111C	SWI4	1.341165441	2.785695352
YER112W	LSM4	3.487027635	5.490616981
YER113C	TMN3	1.501863956	2.154687254
YER114C	BOI2	2.811898398	3.572124227
YER115C	SPR6	2.333023069	5.832604477
YER116C	SLX8	4.657513684	3.51562187
YER117W	RPL23B	15.58231545	14.98710534
YER118C	SHO1	4.123573078	4.754581642
YER119C	AVT6	5.1064084	5.156814882
YER119C-A	YER119C-A	NA	NA
YER120W	SCS2	11.82273094	13.71612787
YER121W	YER121W	NA	NA
YER122C	GLO3	4.295087898	5.474765443
YER123W	YCK3	0.964357843	2.211711942
YER124C	DSE1	2.059082586	2.315356368
YER125W	RSP5	5.258210412	6.273850935
YER126C	NSA2	2.536119741	2.536251117
YER127W	LCP5	2.474123802	2.42919495
YER128W	VFA1	4.301608123	5.189966815
YER129W	SAK1	1.704294792	1.651170825
YER130C	YER130C	1.847040612	2.029010436
YER131W	RPS26B	15.12673483	10.07376317
YER132C	PMD1	1.605119078	1.875094455
YER133W	GLC7	4.64151467	5.433282471
YER133W-A	YER133W-A	6.357095883	6.026859143
YER134C	YER134C	7.174637302	5.461885574
YER135C	YER135C	NA	NA
YER136W	GDI1	5.323189962	6.432809166
YER137C	YER137C	2.948167597	NA
YER137W-A	YER137W-A	NA	NA
YER138W-A	YER138W-A	4.345759596	7.474010116
YER139C	RTR1	2.731909978	4.877304091
YER140W	YER140W	2.122985057	2.094521033
YER141W	COX15	4.857429621	5.771127034
YER142C	MAG1	NA	NA
YER143W	DDI1	4.702254443	7.821828677
YER144C	UBP5	1.728643373	2.976720992
YER145C	FTR1	3.550441434	3.664904799
YER145C-A	YER145C-A	NA	NA
YER146W	LSM5	4.994477148	4.78472074
YER147C	SCC4	2.046561228	1.994000343
YER147C-A	YER147C-A	5.248901192	2.916601663
YER148W	SPT15	5.241155552	5.528083228
YER148W-A	YER148W-A	NA	NA
YER149C	PEA2	3.465513767	4.000412724
YER150W	SPI1	NA	19.23588193
YER151C	UBP3	3.172073358	3.917744451
YER152C	YER152C	7.639100689	12.41944626
YER152W-A	YER152W-A	NA	NA
YER153C	PET122	6.701817863	9.711649164
YER154W	OXA1	6.015303831	4.912689193
YER155C	BEM2	3.257868784	4.492024766
YER156C	YER156C	5.16493217	6.129678325
YER157W	COG3	2.664222869	1.848430776
YER158C	YER158C	2.451010298	4.321080119
YER158W-A	YER158W-A	3.183236543	NA
YER159C	BUR6	1.681252114	2.719456816
YER161C	SPT2	2.630850346	4.538574193
YER162C	RAD4	1.553851215	0.599786358
YER163C	YER163C	9.63436673	10.16489051
YER164W	CHD1	2.767734459	2.490463718
YER165C-A	YER165C-A	NA	NA
YER165W	PAB1	13.39403234	12.48073118
YER166W	DNF1	3.457063793	4.128440752
YER167W	BCK2	1.547258383	2.477924408
YER168C	CCA1	3.096179976	2.895018849
YER169W	RPH1	1.356961352	1.344672961
YER170W	ADK2	2.863908424	6.010263274
YER171W	RAD3	2.964398697	3.614252302
YER172C	BRR2	2.440630185	3.285541129
YER172C-A	YER172C-A	NA	NA
YER173W	RAD24	1.713139285	2.540339826
YER174C	GRX4	3.566671457	4.657010258
YER175C	TMT1	6.664377987	9.404667487
YER175W-A	YER175W-A	NA	NA
YER176W	ECM32	1.905823645	3.377700881
YER177W	BMH1	9.283604742	12.78944599
YER178W	PDA1	14.94066009	19.79077711
YER179W	DMC1	8.910224547	NA
YER180C	ISC10	1.628826319	NA
YER180C-A	SLO1	NA	NA
YER181C	YER181C	NA	NA
YER182W	FMP10	4.389845696	6.664916899
YER183C	FAU1	7.281905723	5.170909667
YER184C	YER184C	3.911647087	3.123169202
YER185W	PUG1	NA	NA
YER186C	YER186C	5.510038615	5.838027011
YER187W	YER187W	NA	NA
YER188C-A	YER188C-A	NA	NA
YER188W	YER188W	NA	NA
YER189W	YER189W	2.660816019	2.428062862
YFL001W	DEG1	1.623973377	2.438943193
YFL002C	SPB4	3.465892928	3.410337816
YFL003C	MSH4	NA	NA
YFL004W	VTC2	6.410486735	7.051661837
YFL005W	SEC4	7.821329326	9.19057165
YFL007W	BLM10	4.869364627	6.670355089
YFL008W	SMC1	2.859392922	3.092414488
YFL009W	CDC4	2.800093195	3.723120217
YFL010C	WWM1	18.47018076	18.95374541
YFL010W-A	AUA1	18.35550524	21.71205384
YFL011W	HXT10	NA	NA
YFL012W	YFL012W	NA	NA
YFL012W-A	YFL012W-A	NA	NA
YFL013C	IES1	1.968524547	3.243676959
YFL013W-A	YFL013W-A	2.012376975	2.413010737
YFL014W	HSP12	NA	NA
YFL015C	YFL015C	NA	NA
YFL015W-A	YFL015W-A	NA	NA
YFL016C	MDJ1	7.433971349	6.051168258
YFL017C	GNA1	4.254394637	6.524384988
YFL017W-A	SMX2	NA	2.998454288
YFL018C	LPD1	9.151269582	10.67609373
YFL019C	YFL019C	NA	NA
YFL020C	PAU5	NA	NA
YFL021C-A	YFL021C-A	2.065153538	2.149384169
YFL021W	GAT1	2.122864757	2.273728425
YFL022C	FRS2	9.84010793	10.46917975
YFL023W	BUD27	2.261272583	2.244610995
YFL024C	EPL1	2.523876986	1.81140984
YFL025C	BST1	1.957235421	2.156130673
YFL026W	STE2	2.501273367	2.908425279
YFL027C	GYP8	1.827906499	2.636152635
YFL028C	CAF16	7.56855439	9.621321054
YFL029C	CAK1	5.933945736	4.302671769
YFL030W	AGX1	4.31123689	7.977788362
YFL031C-A	YFL031C-A	10.95480115	9.965389321
YFL031W	HAC1	10.75633103	12.88749888
YFL032W	YFL032W	NA	NA
YFL033C	RIM15	3.019276552	2.993609008
YFL034C-A	RPL22B	4.049973045	4.194513366
YFL034C-B	MOB2	2.748565146	2.500377975
YFL034W	YFL034W	1.848743114	2.041789106
YFL036W	RPO41	2.64170731	4.051915951
YFL037W	TUB2	10.74693842	12.17564578
YFL038C	YPT1	12.24298983	12.32934139
YFL039C	ACT1	15.95958312	17.08854505
YFL040W	YFL040W	NA	NA
YFL041W	FET5	5.03835689	5.169247634
YFL041W-A	YFL041W-A	NA	NA
YFL042C	YFL042C	2.603897135	7.166666817
YFL044C	OTU1	8.581603901	8.853652148
YFL045C	SEC53	12.02186935	11.60289871
YFL046W	FMP32	3.797121726	5.69764781
YFL047W	RGD2	2.693238126	4.13125591
YFL048C	EMP47	4.866150957	6.105515507
YFL049W	SWP82	1.935956281	2.03439916
YFL050C	ALR2	1.32647115	3.336327712
YFL051C	YFL051C	NA	NA
YFL052W	YFL052W	NA	NA
YFL053W	DAK2	NA	NA
YFL054C	YFL054C	3.991160675	6.02538125
YFL055W	AGP3	7.076298856	NA
YFL056C	AAD6	6.259465057	NA
YFL057C	AAD16	10.03112453	NA
YFL058W	THI5	NA	NA
YFL059W	SNZ3	6.106300818	7.010963062
YFL060C	SNO3	7.21045501	4.299688014
YFL061W	DDI2	NA	NA
YFL062W	COS4	4.549698449	5.970921338
YFL063W	YFL063W	NA	NA
YFL064C	YFL064C	2.53319256	3.231000964
YFL065C	YFL065C	NA	NA
YFL066C	YFL066C	2.87463782	3.056054215
YFR001W	LOC1	5.191436697	5.537445553
YFR002W	NIC96	3.27770414	3.149120994
YFR003C	YPI1	5.111792614	14.5593695
YFR004W	RPN11	5.138927179	5.855142531
YFR005C	SAD1	2.974333137	3.515887999
YFR006W	YFR006W	6.869752096	7.75528013
YFR007W	YFH7	4.989784168	6.417642575
YFR008W	FAR7	5.10883946	5.395557717
YFR009W	GCN20	6.172633685	6.450297242
YFR009W-A	YFR009W-A	NA	NA
YFR010W	UBP6	5.061947484	6.850970012
YFR010W-A	YFR010W-A	6.895252857	6.153952148
YFR011C	AIM13	7.375549023	3.849090364
YFR012W	DCV1	NA	NA
YFR012W-A	YFR012W-A	NA	NA
YFR013W	IOC3	3.24258344	3.856021023
YFR014C	CMK1	4.621153673	7.34914825
YFR015C	GSY1	1.193747691	7.850528223
YFR016C	YFR016C	3.467245933	4.271567096
YFR017C	IGD1	NA	NA
YFR018C	YFR018C	6.638765098	7.48685393
YFR019W	FAB1	3.397022149	3.3055205
YFR020W	YFR020W	2.805158701	5.410641804
YFR021W	ATG18	2.927438337	2.399423237
YFR022W	ROG3	1.970960017	2.321516089
YFR023W	PES4	NA	NA
YFR024C-A	LSB3	7.037977382	9.778136507
YFR025C	HIS2	8.56934009	7.029416299
YFR026C	ULI1	NA	NA
YFR027W	ECO1	2.241792258	NA
YFR028C	CDC14	2.833473214	3.011660853
YFR029W	PTR3	2.482575561	2.402520782
YFR030W	MET10	7.315722574	7.16585297
YFR031C	SMC2	2.500702581	2.404272649
YFR031C-A	RPL2A	15.63858076	16.23823097
YFR032C	RRT5	NA	NA
YFR032C-A	RPL29	15.34398142	12.4901091
YFR032C-B	YFR032C-B	NA	NA
YFR033C	QCR6	3.890405031	7.152560637
YFR034C	PHO4	2.713295519	2.054424616
YFR034W-A	YFR034W-A	NA	NA
YFR035C	YFR035C	NA	NA
YFR036W	CDC26	NA	3.330211174
YFR036W-A	YFR036W-A	4.660962055	6.610323424
YFR037C	RSC8	5.482222708	5.784207258
YFR038W	IRC5	3.034195235	3.982145016
YFR039C	YFR039C	3.101066619	3.511642974
YFR040W	SAP155	1.998341679	1.616608343
YFR041C	ERJ5	3.334662133	4.257346572
YFR042W	KEG1	3.359728697	6.842621977
YFR043C	IRC6	5.334104518	5.326587797
YFR044C	DUG1	19.39738876	20.58864795
YFR045W	YFR045W	4.805267512	3.368407883
YFR046C	CNN1	5.083272228	4.073281751
YFR047C	BNA6	12.93479872	15.34909321
YFR048W	RMD8	2.021211868	2.117747029
YFR049W	YMR31	6.427404615	8.355070304
YFR050C	PRE4	6.28564085	8.035640799
YFR051C	RET2	6.960724443	7.489929144
YFR052C-A	YFR052C-A	6.115011796	3.743640168
YFR052W	RPN12	5.230840074	6.706165266
YFR053C	HXK1	5.745419855	NA
YFR054C	YFR054C	NA	NA
YFR055W	IRC7	2.59311716	2.660091848
YFR056C	YFR056C	NA	NA
YFR057W	YFR057W	NA	NA
YGL001C	ERG26	8.577063075	10.76318286
YGL002W	ERP6	4.12010563	2.843718995
YGL003C	CDH1	2.02572711	3.361533
YGL004C	RPN14	4.670424683	5.20185647
YGL005C	COG7	3.133005798	4.132704422
YGL006W	PMC1	3.468120474	3.633227379
YGL006W-A	YGL006W-A	NA	NA
YGL007C-A	YGL007C-A	NA	NA
YGL007W	BRP1	NA	1.687311038
YGL008C	PMA1	7.465762659	7.962647623
YGL009C	LEU1	4.088261348	5.667062029
YGL010W	YGL010W	NA	3.3046106
YGL011C	SCL1	5.438309579	9.887954298
YGL012W	ERG4	7.152861886	7.74327821
YGL013C	PDR1	2.310249727	2.093353159
YGL014C-A	YGL014C-A	1.826574071	1.951169456
YGL014W	PUF4	2.391643084	2.447237954
YGL015C	YGL015C	NA	NA
YGL016W	KAP122	4.748210684	6.20968924
YGL017W	ATE1	3.279270554	3.307287039
YGL018C	JAC1	2.558721224	NA
YGL019W	CKB1	8.500770422	9.507018457
YGL020C	GET1	3.962665747	5.596171169
YGL021W	ALK1	2.340394886	2.753520473
YGL022W	STT3	6.296418704	6.290484426
YGL023C	PIB2	4.385814373	3.414320748
YGL024W	YGL024W	NA	NA
YGL025C	PGD1	2.446441792	3.67399211
YGL026C	TRP5	10.9765734	11.47265861
YGL027C	CWH41	7.206139561	7.929940277
YGL028C	SCW11	1.280897431	1.577521967
YGL029W	CGR1	2.047665114	1.829420487
YGL030W	RPL30	14.94936615	12.66015169
YGL031C	RPL24A	19.13896912	18.11982258
YGL032C	AGA2	6.743444482	5.498424969
YGL033W	HOP2	NA	NA
YGL034C	YGL034C	NA	NA
YGL035C	MIG1	3.184770524	1.910877661
YGL036W	YGL036W	2.012355382	4.744716369
YGL037C	PNC1	14.52824665	NA
YGL038C	OCH1	2.547681981	2.866391412
YGL039W	YGL039W	4.797815781	7.862541944
YGL040C	HEM2	6.91927824	8.501320789
YGL041C	YGL041C	NA	NA
YGL041C-B	YGL041C-B	NA	NA
YGL041W-A	YGL041W-A	3.692235268	4.070561189
YGL042C	YGL042C	5.36146474	6.528047943
YGL043W	DST1	5.265581732	4.147215611
YGL044C	RNA15	2.616939356	2.762607442
YGL045W	RIM8	3.471983305	2.290468272
YGL047W	ALG13	11.42179645	17.16776935
YGL048C	RPT6	6.686430513	9.50555902
YGL049C	TIF4632	5.831325836	7.008753357
YGL050W	TYW3	3.141908879	3.972012868
YGL051W	MST27	NA	6.408540728
YGL052W	YGL052W	5.582135567	2.967680831
YGL053W	PRM8	3.582665623	4.089109686
YGL054C	ERV14	6.840400788	8.200061373
YGL055W	OLE1	3.00476089	3.23721452
YGL056C	SDS23	1.216266789	1.965533797
YGL057C	GEP7	1.911811359	4.009770982
YGL058W	RAD6	3.304179263	5.088011266
YGL059W	PKP2	3.016149012	2.405487825
YGL060W	YBP2	2.870426617	2.391052047
YGL061C	DUO1	2.415458905	3.441202936
YGL062W	PYC1	5.891683559	8.570615365
YGL063C-A	YGL063C-A	NA	NA
YGL063W	PUS2	2.292357361	3.782239023
YGL064C	MRH4	3.351068305	2.752547566
YGL065C	ALG2	2.991737778	4.19193343
YGL066W	SGF73	2.071717311	3.110209681
YGL067W	NPY1	5.440061842	7.05709467
YGL068W	MNP1	9.081200767	11.1771546
YGL069C	YGL069C	10.48644211	14.92958878
YGL070C	RPB9	3.298989763	3.766362076
YGL071W	AFT1	1.929094726	2.9295625
YGL072C	YGL072C	NA	NA
YGL073W	HSF1	3.848989517	4.835972288
YGL074C	YGL074C	NA	NA
YGL075C	MPS2	1.700684881	1.863327085
YGL076C	RPL7A	13.9625356	13.68352885
YGL077C	HNM1	2.58616429	3.101903742
YGL078C	DBP3	4.426104485	3.668081799
YGL079W	KXD1	6.318842916	4.897841022
YGL080W	FMP37	3.651487785	4.807987921
YGL081W	YGL081W	NA	NA
YGL082W	YGL082W	3.140536561	5.049873246
YGL083W	SCY1	2.737539369	3.700522863
YGL084C	GUP1	2.941670354	3.710381949
YGL085W	LCL3	2.610508103	3.205272386
YGL086W	MAD1	2.667057807	2.60908304
YGL087C	MMS2	10.1997155	9.002080735
YGL088W	YGL088W	NA	NA
YGL089C	MF(ALPHA)2	NA	NA
YGL090W	LIF1	3.303301972	2.386167936
YGL091C	NBP35	3.296378833	3.914467857
YGL092W	NUP145	3.031868836	4.429805798
YGL093W	SPC105	2.383524489	2.603336756
YGL094C	PAN2	2.636989373	2.998502487
YGL095C	VPS45	3.531741948	4.152225322
YGL096W	TOS8	3.516521227	5.668310344
YGL097W	SRM1	5.790459344	6.742338574
YGL098W	USE1	4.231138395	4.078129507
YGL099W	LSG1	3.469432498	4.018898804
YGL100W	SEH1	5.620352371	7.486229735
YGL101W	YGL101W	2.793087088	2.802336747
YGL102C	YGL102C	8.858548199	13.40688546
YGL103W	RPL28	20.05145204	21.40602821
YGL104C	VPS73	4.800579396	4.686833109
YGL105W	ARC1	11.99142588	14.58210447
YGL106W	MLC1	7.767853966	11.45197013
YGL107C	RMD9	2.753931768	3.405399937
YGL108C	YGL108C	1.917964072	3.775807806
YGL109W	YGL109W	NA	3.466350047
YGL110C	CUE3	2.58862828	2.464170894
YGL111W	NSA1	3.886985423	4.690408946
YGL112C	TAF6	4.127301332	4.744233699
YGL113W	SLD3	0.856202885	4.68565724
YGL114W	YGL114W	3.556413956	5.443600954
YGL115W	SNF4	5.112386722	5.806027167
YGL116W	CDC20	1.46757299	1.850423153
YGL117W	YGL117W	7.616709726	6.786899243
YGL118C	YGL118C	NA	NA
YGL119W	COQ8	4.180144485	5.478223198
YGL120C	PRP43	4.347995765	4.712566381
YGL121C	GPG1	NA	NA
YGL122C	NAB2	5.266995842	6.710374987
YGL123C-A	YGL123C-A	10.723084	10.64885548
YGL123W	RPS2	18.82047444	16.13793581
YGL124C	MON1	4.33510904	3.155984032
YGL125W	MET13	6.451298023	7.631015271
YGL126W	SCS3	5.340766599	7.914404074
YGL127C	SOH1	4.380914881	0.981025283
YGL128C	CWC23	3.738366054	2.555900113
YGL129C	RSM23	4.570773799	6.092404808
YGL130W	CEG1	3.611387908	3.861242036
YGL131C	SNT2	2.325086816	3.1325295
YGL132W	YGL132W	1.679700025	NA
YGL133W	ITC1	1.913862515	1.647406035
YGL134W	PCL10	2.704478445	1.106721051
YGL135W	RPL1B	15.94393823	12.11939109
YGL136C	MRM2	5.160189919	7.004492996
YGL137W	SEC27	6.487809531	8.418507487
YGL138C	YGL138C	NA	NA
YGL139W	FLC3	3.760038613	4.495207402
YGL140C	YGL140C	3.374145606	4.074388965
YGL141W	HUL5	3.947994735	3.578254403
YGL142C	GPI10	3.061758055	3.69766548
YGL143C	MRF1	4.521280417	8.05523651
YGL144C	ROG1	NA	0.86204771
YGL145W	TIP20	2.203625651	3.079259087
YGL146C	RRT6	NA	NA
YGL147C	RPL9A	21.31128052	17.09342551
YGL148W	ARO2	13.48423156	12.72038144
YGL149W	YGL149W	2.060507842	NA
YGL150C	INO80	3.197515558	3.62932142
YGL151W	NUT1	1.857093045	2.569780384
YGL152C	YGL152C	3.099316283	5.786800366
YGL153W	PEX14	2.7354564	10.53588739
YGL154C	LYS5	5.596049497	5.434055479
YGL155W	CDC43	4.066418108	4.562546268
YGL156W	AMS1	6.651907082	4.589764881
YGL157W	ARI1	10.27897876	13.69518794
YGL158W	RCK1	1.709031304	NA
YGL159W	YGL159W	4.285421279	4.262895174
YGL160W	AIM14	3.060688795	4.356065328
YGL161C	YIP5	4.540240625	5.219621004
YGL162W	SUT1	4.606372164	NA
YGL163C	RAD54	2.043046761	2.869980256
YGL164C	YRB30	2.284453067	3.413592041
YGL165C	YGL165C	2.551658543	3.847435294
YGL166W	CUP2	3.361361252	4.879278563
YGL167C	PMR1	3.831662922	4.747317773
YGL168W	HUR1	3.544183924	4.884968844
YGL169W	SUA5	4.566105655	3.791515937
YGL170C	SPO74	NA	4.090676237
YGL171W	ROK1	3.364856169	3.521229105
YGL172W	NUP49	3.275554584	5.169465657
YGL173C	XRN1	4.282993716	5.8136402
YGL174W	BUD13	3.090642161	2.538112067
YGL175C	SAE2	2.289529398	NA
YGL176C	YGL176C	1.361099503	1.924532418
YGL177W	YGL177W	NA	NA
YGL178W	MPT5	1.4917144	1.214413974
YGL179C	TOS3	1.924896885	2.213374932
YGL180W	ATG1	2.364013914	5.510857026
YGL181W	GTS1	5.343946764	5.205231194
YGL182C	YGL182C	NA	NA
YGL183C	MND1	NA	NA
YGL184C	STR3	2.024966833	1.834650278
YGL185C	YGL185C	5.723570946	5.960774797
YGL186C	TPN1	3.317919389	3.516762775
YGL187C	COX4	4.161396839	6.593811032
YGL188C	YGL188C	3.321692715	3.94085662
YGL188C-A	YGL188C-A	NA	NA
YGL189C	RPS26A	23.49006453	25.71181209
YGL190C	CDC55	1.963375486	2.461087481
YGL191W	COX13	8.237029215	11.08117705
YGL192W	IME4	1.771866449	4.360061331
YGL193C	YGL193C	NA	NA
YGL194C	HOS2	1.58676589	4.26498546
YGL194C-A	YGL194C-A	4.133369722	1.596557477
YGL195W	GCN1	7.387066307	9.194037812
YGL196W	DSD1	3.409802291	5.777116082
YGL197W	MDS3	1.808344291	2.207588868
YGL198W	YIP4	5.456240918	5.936778903
YGL199C	YGL199C	6.224590891	5.55219092
YGL200C	EMP24	10.00822649	11.0179854
YGL201C	MCM6	3.213148603	2.869392465
YGL202W	ARO8	12.83962866	13.43999023
YGL203C	KEX1	3.32899215	3.422156584
YGL204C	YGL204C	5.449573294	3.637417521
YGL205W	POX1	NA	2.398367835
YGL206C	CHC1	6.978061436	8.890428822
YGL207W	SPT16	4.733300391	5.891993207
YGL208W	SIP2	4.328395572	NA
YGL209W	MIG2	1.71526628	NA
YGL210W	YPT32	3.551148095	4.445362872
YGL211W	NCS6	3.98458199	3.237876023
YGL212W	VAM7	1.385334343	NA
YGL213C	SKI8	4.334594611	4.249832116
YGL214W	YGL214W	4.148984846	4.950317401
YGL215W	CLG1	5.473794282	6.380158305
YGL216W	KIP3	2.030303412	3.750263891
YGL217C	YGL217C	1.210440983	1.37268479
YGL218W	YGL218W	NA	NA
YGL219C	MDM34	3.142695697	4.954906869
YGL220W	FRA2	6.889527484	7.57659096
YGL221C	NIF3	9.723106471	11.41852648
YGL222C	EDC1	2.742968304	3.099779466
YGL223C	COG1	2.94977623	6.02842292
YGL224C	SDT1	3.830359121	5.303239938
YGL225W	VRG4	4.941897043	5.355180646
YGL226C-A	OST5	8.298300549	16.45895226
YGL226W	MTC3	6.427186044	6.985345873
YGL227W	VID30	2.790317145	5.594838989
YGL228W	SHE10	4.00356261	5.667770507
YGL229C	SAP4	2.688302714	2.004594016
YGL230C	YGL230C	NA	NA
YGL231C	EMC4	6.454322491	8.18106782
YGL232W	TAN1	6.995432988	10.10673314
YGL233W	SEC15	3.446318353	3.450375185
YGL234W	"ADE5,7"	8.223303886	8.168809185
YGL235W	YGL235W	NA	NA
YGL236C	MTO1	5.879145574	7.1736663
YGL237C	HAP2	4.656537178	3.853401741
YGL238W	CSE1	3.352772597	3.98919415
YGL239C	YGL239C	NA	3.90898468
YGL240W	DOC1	6.181589858	4.26697038
YGL241W	KAP114	3.196606654	3.616134427
YGL242C	YGL242C	5.740025867	6.378514158
YGL243W	TAD1	4.195251941	3.596266323
YGL244W	RTF1	4.971672105	5.933891764
YGL245W	GUS1	25.05861316	21.47052592
YGL246C	RAI1	3.046307622	2.486404594
YGL247W	BRR6	2.229496063	2.353608872
YGL248W	PDE1	4.057002694	4.150939588
YGL249W	ZIP2	NA	NA
YGL250W	RMR1	3.936092781	6.168701895
YGL251C	HFM1	NA	1.6628604
YGL252C	RTG2	3.921327764	5.630424735
YGL253W	HXK2	8.462969047	9.738392154
YGL254W	FZF1	2.437438636	2.781632404
YGL255W	ZRT1	2.186680842	3.149563854
YGL256W	ADH4	15.80305817	17.11648143
YGL257C	MNT2	3.55642258	5.628959504
YGL258W	VEL1	8.382390474	NA
YGL258W-A	YGL258W-A	NA	NA
YGR001C	YGR001C	9.487917941	9.819954459
YGR002C	SWC4	2.665520637	3.776792535
YGR003W	CUL3	2.624565002	2.540246988
YGR004W	PEX31	2.202244605	2.741462183
YGR005C	TFG2	4.568640863	6.955534462
YGR006W	PRP18	1.996811008	NA
YGR007W	ECT1	3.536969759	5.956589555
YGR008C	STF2	NA	NA
YGR009C	SEC9	2.95872114	4.335801536
YGR010W	NMA2	5.126535563	8.770887472
YGR011W	YGR011W	NA	2.527603227
YGR012W	YGR012W	3.047050446	4.386618933
YGR013W	SNU71	3.355189711	2.39719753
YGR014W	MSB2	1.948193572	1.913550181
YGR015C	YGR015C	4.175208815	3.355899549
YGR016W	YGR016W	1.406971791	6.022710996
YGR017W	YGR017W	3.196679738	6.049816856
YGR018C	YGR018C	3.921055799	4.601529915
YGR019W	UGA1	8.432719584	12.2898495
YGR020C	VMA7	10.15332979	16.97220705
YGR021W	YGR021W	5.219317977	3.868291792
YGR022C	YGR022C	NA	NA
YGR023W	MTL1	2.173097107	1.993127236
YGR024C	THG1	6.913382574	4.596890234
YGR025W	YGR025W	NA	NA
YGR026W	YGR026W	5.973159624	8.668750673
YGR027C	RPS25A	29.06736308	14.13377232
YGR028W	MSP1	3.654741322	4.252277663
YGR029W	ERV1	9.396486366	16.82968195
YGR030C	POP6	1.805489595	1.915913793
YGR031C-A	NAG1	2.73128094	4.768576258
YGR031W	IMO32	2.92997082	2.49494606
YGR032W	GSC2	5.30834769	4.554753634
YGR033C	TIM21	3.713704455	5.144119118
YGR034W	RPL26B	19.43834225	11.68118549
YGR035C	YGR035C	1.213724777	1.775757168
YGR035W-A	YGR035W-A	1.62350118	0.696315019
YGR036C	CAX4	3.129623159	1.947266685
YGR037C	ACB1	16.80409778	26.6158859
YGR038W	ORM1	4.893397845	5.432377923
YGR039W	YGR039W	4.904783549	NA
YGR040W	KSS1	1.682603689	2.23570962
YGR041W	BUD9	1.343123423	1.50072491
YGR042W	YGR042W	1.585024728	3.250740248
YGR043C	NQM1	NA	NA
YGR044C	RME1	4.551914907	6.32782064
YGR045C	YGR045C	NA	NA
YGR046W	TAM41	1.82218967	1.10356631
YGR047C	TFC4	1.724653015	2.466807388
YGR048W	UFD1	3.222513646	5.033591026
YGR049W	SCM4	3.295523844	4.194676694
YGR050C	YGR050C	NA	3.869274366
YGR051C	YGR051C	NA	NA
YGR052W	FMP48	2.604368799	4.686461339
YGR053C	YGR053C	NA	NA
YGR054W	YGR054W	3.820450974	4.63222321
YGR055W	MUP1	2.602914514	2.877537159
YGR056W	RSC1	NA	1.381475771
YGR057C	LST7	1.457782936	4.2589891
YGR058W	PEF1	1.937123637	1.729858236
YGR059W	SPR3	NA	NA
YGR060W	ERG25	5.359594855	5.482734973
YGR061C	ADE6	6.578440786	7.219823884
YGR062C	COX18	2.711614078	3.353981152
YGR063C	SPT4	3.862294533	3.132371694
YGR064W	YGR064W	3.961177409	4.620952317
YGR065C	VHT1	4.48029952	4.030771455
YGR066C	YGR066C	NA	NA
YGR067C	YGR067C	NA	NA
YGR068C	ART5	1.184904371	1.878935561
YGR068W-A	YGR068W-A	NA	NA
YGR069W	YGR069W	NA	NA
YGR070W	ROM1	NA	NA
YGR071C	ENV11	1.491877331	1.843342409
YGR072W	UPF3	2.186696465	3.891143594
YGR073C	YGR073C	NA	NA
YGR074W	SMD1	5.018034551	5.125490775
YGR075C	PRP38	4.168317409	4.584880128
YGR076C	MRPL25	3.941177781	5.044207797
YGR077C	PEX8	2.617900439	3.248511252
YGR078C	PAC10	5.554386823	5.210456567
YGR079W	YGR079W	0.729898686	NA
YGR080W	TWF1	5.632436659	8.723321272
YGR081C	SLX9	2.168696363	2.923704684
YGR082W	TOM20	9.070372832	9.335800204
YGR083C	GCD2	3.565977475	4.092200666
YGR084C	MRP13	3.415211184	3.407788616
YGR085C	RPL11B	11.23918598	12.18605787
YGR086C	PIL1	8.256477431	9.954961397
YGR087C	PDC6	NA	NA
YGR088W	CTT1	NA	NA
YGR089W	NNF2	1.56329799	1.575237326
YGR090W	UTP22	2.155881434	2.728943876
YGR091W	PRP31	2.910348465	2.340911577
YGR092W	DBF2	1.565659996	1.645166121
YGR093W	YGR093W	2.882031254	3.934920945
YGR094W	VAS1	13.42190704	14.07842367
YGR095C	RRP46	3.493610442	3.516060308
YGR096W	TPC1	3.73363042	4.814626097
YGR097W	ASK10	3.331725707	4.033228001
YGR098C	ESP1	1.392020372	0.977268475
YGR099W	TEL2	2.584477239	3.260899931
YGR100W	MDR1	3.33336158	3.965286082
YGR101W	PCP1	2.518630976	4.103515248
YGR102C	GTF1	7.41494985	2.678147816
YGR103W	NOP7	6.05755906	5.60894978
YGR104C	SRB5	2.85321757	3.652588111
YGR105W	VMA21	11.44039488	10.50736712
YGR106C	VOA1	8.328997194	9.179973739
YGR107W	YGR107W	NA	NA
YGR108W	CLB1	1.087774077	1.131637278
YGR109C	CLB6	0.92169814	NA
YGR110W	CLD1	2.202262314	4.400793255
YGR111W	YGR111W	5.726223077	7.054227903
YGR112W	SHY1	6.983577459	6.345395405
YGR113W	DAM1	1.605296171	2.790723601
YGR114C	YGR114C	NA	NA
YGR115C	YGR115C	NA	NA
YGR116W	SPT6	4.418696691	5.613449716
YGR117C	YGR117C	2.964753263	4.169181009
YGR118W	RPS23A	13.65512015	13.16919741
YGR119C	NUP57	2.484601875	3.401121176
YGR120C	COG2	2.935570587	3.575274627
YGR121C	MEP1	2.249742884	2.253156486
YGR121W-A	YGR121W-A	NA	NA
YGR122C-A	YGR122C-A	NA	NA
YGR122W	YGR122W	2.220074289	2.518063073
YGR123C	PPT1	4.621059396	4.815339787
YGR124W	ASN2	15.72760369	15.56504752
YGR125W	YGR125W	2.180041532	3.700196277
YGR126W	YGR126W	NA	NA
YGR127W	YGR127W	NA	2.280295448
YGR128C	UTP8	2.878945501	3.200786956
YGR129W	SYF2	3.112528698	2.211702247
YGR130C	YGR130C	5.15450473	5.910012244
YGR131W	FHN1	2.935235953	4.67559344
YGR132C	PHB1	8.028764629	9.023261178
YGR133W	PEX4	6.750206243	10.13341612
YGR134W	CAF130	2.129883973	2.276772884
YGR135W	PRE9	7.784527912	9.801526469
YGR136W	LSB1	8.077897902	10.75675639
YGR137W	YGR137W	5.391364921	7.448341574
YGR138C	TPO2	1.67710913	1.795699694
YGR139W	YGR139W	NA	NA
YGR140W	CBF2	1.632680141	2.174129675
YGR141W	VPS62	6.55194399	4.103541871
YGR142W	BTN2	5.263176803	3.29503782
YGR143W	SKN1	1.746660517	1.952447683
YGR144W	THI4	NA	NA
YGR145W	ENP2	4.155949242	4.468873839
YGR146C	ECL1	2.677015004	3.538347975
YGR146C-A	YGR146C-A	NA	NA
YGR147C	NAT2	3.380376282	4.037102983
YGR148C	RPL24B	17.25472103	17.05280043
YGR149W	YGR149W	1.991486878	3.86516827
YGR150C	CCM1	2.383170332	2.926537651
YGR151C	YGR151C	1.995766211	3.092216633
YGR152C	RSR1	3.839583081	4.221804539
YGR153W	YGR153W	5.868343121	12.95318409
YGR154C	GTO1	4.040334083	NA
YGR155W	CYS4	6.160096029	6.920820517
YGR156W	PTI1	4.197885953	4.97416823
YGR157W	CHO2	5.563111188	7.099498649
YGR158C	MTR3	2.408784576	3.282504041
YGR159C	NSR1	4.824775974	4.21953229
YGR160W	YGR160W	4.774802661	4.206509005
YGR161C	RTS3	4.865084024	6.755324561
YGR161W-A	YGR161W-A	NA	NA
YGR161W-C	YGR161W-C	7.624042383	7.410380359
YGR162W	TIF4631	6.293591244	6.962771334
YGR163W	GTR2	3.032803585	4.833029135
YGR164W	YGR164W	NA	NA
YGR165W	MRPS35	4.322259292	6.764298831
YGR166W	TRS65	2.024364104	2.706835799
YGR167W	CLC1	8.393895107	8.786348946
YGR168C	YGR168C	2.632710777	4.851201012
YGR169C	PUS6	2.814736788	3.505298019
YGR169C-A	YGR169C-A	3.018045964	1.531430563
YGR170W	PSD2	2.8790105	2.631395022
YGR171C	MSM1	2.195040203	3.50346533
YGR172C	YIP1	6.648322601	5.937502858
YGR173W	RBG2	5.084730539	4.9043085
YGR174C	CBP4	3.56307078	7.627722091
YGR174W-A	YGR174W-A	NA	NA
YGR175C	ERG1	3.984434157	4.255936678
YGR176W	YGR176W	5.104670039	2.278941265
YGR177C	ATF2	4.856284371	3.744997939
YGR178C	PBP1	8.390829387	9.744251467
YGR179C	OKP1	2.731861764	2.673268735
YGR180C	RNR4	23.26609114	22.86278612
YGR181W	TIM13	12.88171497	14.34195349
YGR182C	YGR182C	5.439503736	6.669029518
YGR183C	QCR9	1.868190203	3.814899986
YGR184C	UBR1	3.170919306	3.926408095
YGR185C	TYS1	7.677730056	8.426078978
YGR186W	TFG1	4.786560503	5.202688791
YGR187C	HGH1	2.29041055	3.112793163
YGR188C	BUB1	2.443786277	1.244072956
YGR189C	CRH1	3.832512772	4.355244814
YGR190C	YGR190C	1.706000363	2.351011152
YGR191W	HIP1	3.26683315	3.038607973
YGR192C	TDH3	23.39972705	29.80771158
YGR193C	PDX1	5.047412602	6.851133158
YGR194C	XKS1	4.971370485	6.770793895
YGR195W	SKI6	3.342588366	3.793907152
YGR196C	FYV8	2.156739607	2.931370838
YGR197C	SNG1	4.656830977	4.965334887
YGR198W	YPP1	2.810898493	3.688713703
YGR199W	PMT6	3.846446545	3.843136972
YGR200C	ELP2	3.873430353	4.504995546
YGR201C	YGR201C	6.691816271	8.569100429
YGR202C	PCT1	6.272298592	5.707834487
YGR203W	YCH1	6.674166651	7.084658808
YGR204C-A	YGR204C-A	NA	NA
YGR204W	ADE3	7.868358477	8.377932834
YGR205W	TDA10	4.104304018	6.828504693
YGR206W	MVB12	NA	6.290968351
YGR207C	CIR1	5.74288725	3.221081145
YGR208W	SER2	3.23941722	4.079028351
YGR209C	TRX2	NA	NA
YGR210C	YGR210C	7.279753931	8.446336262
YGR211W	ZPR1	5.921257369	6.136560041
YGR212W	SLI1	2.253675463	2.155750824
YGR213C	RTA1	3.694312136	NA
YGR214W	RPS0A	17.91251363	16.92017595
YGR215W	RSM27	4.290328944	6.36832891
YGR216C	GPI1	2.286592579	2.679428925
YGR217W	CCH1	1.557030751	2.794052174
YGR218W	CRM1	4.914065379	6.05879618
YGR219W	YGR219W	9.182699258	3.239680531
YGR220C	MRPL9	3.809074061	3.576654642
YGR221C	TOS2	2.769549267	2.47674982
YGR222W	PET54	2.053963905	2.623947055
YGR223C	HSV2	3.819302788	4.694445214
YGR224W	AZR1	NA	2.274987012
YGR225W	AMA1	NA	NA
YGR226C	YGR226C	NA	NA
YGR227W	DIE2	2.233105131	2.972822032
YGR228W	YGR228W	5.871656221	NA
YGR229C	SMI1	4.109931172	4.568371444
YGR230W	BNS1	5.016237139	5.716505389
YGR231C	PHB2	8.936340702	13.09771899
YGR232W	NAS6	10.11492098	8.258032168
YGR233C	PHO81	1.812497159	2.543981726
YGR234W	YHB1	8.070944419	8.973810696
YGR235C	MOS2	4.485164647	3.991037728
YGR236C	SPG1	NA	NA
YGR237C	YGR237C	2.200288722	3.448850749
YGR238C	KEL2	2.322400126	2.809825649
YGR239C	PEX21	2.380884091	2.67720457
YGR240C	PFK1	8.79611718	9.148333896
YGR240C-A	YGR240C-A	1.783108592	2.621327507
YGR241C	YAP1802	2.275536574	2.807285698
YGR242W	YGR242W	2.766586964	2.657697906
YGR243W	FMP43	3.256871872	NA
YGR244C	LSC2	10.57261943	11.87628738
YGR245C	SDA1	3.934573389	5.190444406
YGR246C	BRF1	4.41358031	5.141628572
YGR247W	CPD1	4.229102084	3.723390959
YGR248W	SOL4	NA	NA
YGR249W	MGA1	3.566089371	NA
YGR250C	YGR250C	4.828116947	5.598474711
YGR251W	NOP19	2.438606911	3.037038553
YGR252W	GCN5	3.205137773	3.393772814
YGR253C	PUP2	6.67676692	7.838835026
YGR254W	ENO1	16.60641613	21.32642638
YGR255C	COQ6	4.511312832	6.252948647
YGR256W	GND2	10.5373138	NA
YGR257C	MTM1	2.612790004	3.720749343
YGR258C	RAD2	2.780161645	3.411523982
YGR259C	YGR259C	NA	NA
YGR260W	TNA1	4.035011725	4.207323238
YGR261C	APL6	4.250322434	5.394089937
YGR262C	BUD32	5.510529991	5.620187765
YGR263C	SAY1	3.208133244	4.365797115
YGR264C	MES1	6.919899862	7.588620938
YGR265W	YGR265W	8.908869966	5.079609496
YGR266W	YGR266W	4.724105694	5.362487444
YGR267C	FOL2	8.15187106	8.05509663
YGR268C	HUA1	6.072147374	NA
YGR269W	YGR269W	NA	1.414632183
YGR270C-A	YGR270C-A	NA	3.993830783
YGR270W	YTA7	2.424450459	2.450461869
YGR271C-A	EFG1	2.118912055	2.713516048
YGR271W	SLH1	2.188443995	2.498431523
YGR273C	YGR273C	NA	NA
YGR274C	TAF1	1.845980056	1.919367711
YGR275W	RTT102	4.388287883	5.612135205
YGR276C	RNH70	5.377639668	4.941393055
YGR277C	CAB4	5.080403542	6.37720726
YGR278W	CWC22	1.769041862	1.304704188
YGR279C	SCW4	14.93296708	15.67527243
YGR280C	PXR1	2.829060392	2.991938622
YGR281W	YOR1	2.220083683	3.442191379
YGR282C	BGL2	10.33940553	10.48774631
YGR283C	YGR283C	2.812839198	2.937914072
YGR284C	ERV29	7.853752816	9.032451774
YGR285C	ZUO1	10.74747675	11.40891933
YGR286C	BIO2	3.292599058	4.373691499
YGR287C	IMA1	NA	NA
YGR288W	MAL13	1.877671407	1.42372723
YGR289C	MAL11	NA	NA
YGR290W	YGR290W	NA	NA
YGR291C	YGR291C	NA	NA
YGR292W	MAL12	NA	NA
YGR293C	YGR293C	NA	NA
YGR294W	PAU12	3.104836338	2.246501359
YGR295C	COS6	4.725919177	5.327921574
YHL001W	RPL14B	18.02036254	12.9820493
YHL002C-A	YHL002C-A	NA	NA
YHL002W	HSE1	2.632010069	4.217409003
YHL003C	LAG1	4.564269048	5.196102941
YHL004W	MRP4	6.492228981	8.518770575
YHL005C	YHL005C	NA	NA
YHL006C	SHU1	4.187837168	1.609693701
YHL006W-A	YHL006W-A	1.781725516	NA
YHL007C	STE20	2.193251908	2.559451427
YHL009C	YAP3	1.751740634	4.532966144
YHL010C	ETP1	2.674031378	5.176565958
YHL011C	PRS3	5.206767621	5.86049453
YHL012W	YHL012W	2.242486576	1.875518028
YHL013C	OTU2	2.463562844	2.521084988
YHL014C	YLF2	4.385897408	5.934543045
YHL015W	RPS20	19.6307825	15.36733629
YHL015W-A	YHL015W-A	NA	NA
YHL016C	DUR3	NA	3.145539744
YHL017W	YHL017W	3.153590601	2.960290152
YHL018W	YHL018W	NA	NA
YHL019C	APM2	2.615113765	2.663367639
YHL019W-A	YHL019W-A	NA	NA
YHL020C	OPI1	2.389283938	2.190325132
YHL021C	AIM17	7.234574289	11.09639008
YHL022C	SPO11	4.082558209	NA
YHL023C	NPR3	2.330310206	3.45748542
YHL024W	RIM4	6.847792538	3.671184599
YHL025W	SNF6	3.201982103	3.252642713
YHL026C	YHL026C	1.016317039	2.676131368
YHL027W	RIM101	1.963845223	2.104426048
YHL028W	WSC4	NA	3.449213618
YHL029C	OCA5	1.433953188	1.106160439
YHL030W	ECM29	3.40817381	5.276736059
YHL030W-A	YHL030W-A	NA	NA
YHL031C	GOS1	7.348107456	5.517893752
YHL032C	GUT1	3.992286267	5.018319813
YHL033C	RPL8A	12.35728563	14.05178023
YHL034C	SBP1	12.51004664	13.65519535
YHL034W-A	YHL034W-A	11.35228741	5.576855957
YHL035C	VMR1	2.384225641	2.457565763
YHL036W	MUP3	1.819073922	3.875186084
YHL037C	YHL037C	NA	NA
YHL038C	CBP2	2.243359573	4.036289952
YHL039W	EFM1	3.498717245	3.589069689
YHL040C	ARN1	3.868676598	3.625821016
YHL041W	YHL041W	NA	NA
YHL042W	YHL042W	NA	NA
YHL043W	ECM34	NA	NA
YHL044W	YHL044W	1.687621851	5.586992743
YHL045W	YHL045W	NA	NA
YHL046C	PAU13	2.107993305	1.014291966
YHL046W-A	YHL046W-A	NA	NA
YHL047C	ARN2	4.126585899	6.353314103
YHL048C-A	YHL048C-A	NA	NA
YHL048W	COS8	4.16119025	4.439556015
YHL049C	YHL049C	2.74632738	1.844068393
YHL050C	YHL050C	3.573675348	3.700332105
YHR001W	OSH7	4.188544165	7.65849917
YHR001W-A	QCR10	4.329121879	6.670603461
YHR002W	LEU5	2.647437234	2.1266967
YHR003C	YHR003C	2.682967671	3.540009175
YHR004C	NEM1	1.855050164	1.980311377
YHR005C	GPA1	2.759678897	3.359698948
YHR005C-A	TIM10	8.675935963	11.64398339
YHR006W	STP2	0.785171105	2.037041755
YHR007C	ERG11	4.175520397	4.548599785
YHR007C-A	YHR007C-A	4.433638864	NA
YHR008C	SOD2	8.099899515	13.1673087
YHR009C	TDA3	5.263144896	6.669480449
YHR011W	DIA4	3.402692819	4.070603547
YHR012W	VPS29	4.266623947	6.570632988
YHR013C	ARD1	5.858350455	7.34093776
YHR014W	SPO13	NA	NA
YHR015W	MIP6	NA	NA
YHR016C	YSC84	4.407441877	8.000476132
YHR017W	YSC83	3.587048675	4.362080304
YHR018C	ARG4	4.337817034	4.872356997
YHR019C	DED81	16.4531439	15.62113294
YHR020W	YHR020W	8.926663527	9.390242754
YHR021C	RPS27B	16.73907288	16.57388886
YHR021W-A	ECM12	NA	NA
YHR022C	YHR022C	NA	NA
YHR022C-A	YHR022C-A	NA	NA
YHR023W	MYO1	2.625448554	3.334057585
YHR024C	MAS2	6.030669243	5.23914961
YHR025W	THR1	15.11040766	16.21485087
YHR026W	VMA16	9.768928344	10.33226908
YHR027C	RPN1	5.973693854	7.156621518
YHR028C	DAP2	5.972811893	6.363135962
YHR028W-A	YHR028W-A	NA	NA
YHR029C	YHI9	17.44836005	NA
YHR030C	SLT2	3.225391864	4.427991707
YHR031C	RRM3	2.203243571	3.955915862
YHR032C-A	YHR032C-A	3.255376386	4.355799116
YHR032W	ERC1	2.107377197	2.638541148
YHR032W-A	YHR032W-A	2.582636194	1.989828049
YHR033W	YHR033W	2.599308747	1.8975836
YHR034C	PIH1	3.411343754	6.440606976
YHR035W	YHR035W	1.35531895	1.710920763
YHR036W	BRL1	1.139650555	1.982632828
YHR037W	PUT2	5.021305502	6.852032367
YHR038W	RRF1	3.269321956	4.020942069
YHR039C	MSC7	4.05702811	4.430747302
YHR039C-A	VMA10	14.34709431	19.61555497
YHR040W	BCD1	2.294536032	3.157872874
YHR041C	SRB2	8.397561962	9.386475157
YHR042W	NCP1	6.811505438	7.011658786
YHR043C	DOG2	7.267472913	11.15402543
YHR044C	DOG1	5.445001232	7.828785898
YHR045W	YHR045W	2.672023789	3.244137369
YHR046C	INM1	1.725307846	2.328105873
YHR047C	AAP1	6.877914046	9.221349195
YHR048W	YHK8	2.65298509	5.266356703
YHR049C-A	YHR049C-A	12.04327341	10.40820505
YHR049W	FSH1	13.40772776	13.23952617
YHR050W	SMF2	2.515973723	3.156640559
YHR050W-A	YHR050W-A	NA	NA
YHR051W	COX6	5.872229408	7.936239951
YHR052W	CIC1	3.503397867	3.117490951
YHR052W-A	YHR052W-A	NA	NA
YHR053C	CUP1-1	NA	NA
YHR054C	YHR054C	2.232516308	2.983458631
YHR054W-A	YHR054W-A	NA	NA
YHR055C	CUP1-2	NA	NA
YHR056C	RSC30	2.208099551	3.371924509
YHR056W-A	YHR056W-A	1.93277658	0.83681894
YHR057C	CPR2	8.458000827	7.085240297
YHR058C	MED6	2.206817146	2.789567892
YHR059W	FYV4	4.05624034	3.999562336
YHR060W	VMA22	6.024455781	3.909667336
YHR061C	GIC1	1.450345337	1.684003853
YHR062C	RPP1	2.865610801	2.366042417
YHR063C	PAN5	6.073299395	8.067338389
YHR063W-A	YHR063W-A	13.76928439	15.03747967
YHR064C	SSZ1	15.12352057	14.3052472
YHR065C	RRP3	3.339749044	3.117572384
YHR066W	SSF1	2.06253528	2.78564855
YHR067W	HTD2	4.278771163	5.169451086
YHR068W	DYS1	11.14614841	7.378368686
YHR069C	RRP4	2.549871856	2.699240515
YHR069C-A	YHR069C-A	2.822449874	3.033789615
YHR070C-A	YHR070C-A	2.957393165	5.461660471
YHR070W	TRM5	3.311979021	4.507710472
YHR071C-A	YHR071C-A	2.472420868	2.51152333
YHR071W	PCL5	6.165532607	6.059884826
YHR072W	ERG7	5.014936255	5.235360341
YHR072W-A	NOP10	4.111456033	4.757934656
YHR073C-B	YHR073C-B	NA	NA
YHR073W	OSH3	3.026643631	3.638355347
YHR073W-A	YHR073W-A	NA	NA
YHR074W	QNS1	7.359553067	8.27967665
YHR075C	PPE1	5.231268037	7.597385201
YHR076W	PTC7	5.83716592	5.180695977
YHR078W	YHR078W	3.891136602	4.701860864
YHR079C	IRE1	1.984591146	2.017515913
YHR079C-A	SAE3	NA	NA
YHR080C	YHR080C	2.543234922	2.927445058
YHR081W	LRP1	4.491426544	5.328265758
YHR082C	KSP1	3.046111541	4.206243392
YHR083W	SAM35	6.255625417	9.123306827
YHR084W	STE12	1.761618383	2.062047788
YHR085W	IPI1	1.339837241	1.90362398
YHR086W	NAM8	2.827651371	4.082497311
YHR086W-A	YHR086W-A	NA	NA
YHR087W	RTC3	NA	NA
YHR088W	RPF1	3.360988321	2.985941798
YHR089C	GAR1	7.731026618	7.482324683
YHR090C	YNG2	1.701865571	1.298564396
YHR091C	MSR1	3.652697677	3.415884232
YHR092C	HXT4	4.916242345	5.207726038
YHR093W	AHT1	NA	NA
YHR094C	HXT1	2.000871433	2.257240354
YHR095W	YHR095W	NA	NA
YHR096C	HXT5	2.96397588	2.20508501
YHR097C	YHR097C	4.546098405	13.83976152
YHR098C	SFB3	4.280598381	4.512849514
YHR099W	TRA1	4.000104841	4.963627012
YHR100C	GEP4	5.494182083	5.770093216
YHR101C	BIG1	2.836414655	4.426361972
YHR102W	KIC1	2.436826806	2.424160435
YHR103W	SBE22	2.298245666	2.52295819
YHR104W	GRE3	8.071231606	12.46754997
YHR105W	YPT35	2.670295659	NA
YHR106W	TRR2	10.04994966	7.780108862
YHR107C	CDC12	5.451676528	4.535173534
YHR108W	GGA2	6.920072199	8.091053321
YHR109W	CTM1	1.737456328	2.133154603
YHR110W	ERP5	5.508526196	7.924016097
YHR111W	UBA4	4.404463911	6.30378796
YHR112C	YHR112C	7.333735912	10.78238759
YHR113W	APE4	8.60302182	9.811559212
YHR114W	BZZ1	4.371606273	4.609705869
YHR115C	DMA1	3.53191581	4.341685329
YHR116W	COX23	9.512772756	NA
YHR117W	TOM71	7.087139014	7.074383801
YHR118C	ORC6	2.567605318	3.161645899
YHR119W	SET1	2.967842019	3.026358389
YHR120W	MSH1	2.798545417	2.918333075
YHR121W	LSM12	7.127855258	8.084916165
YHR122W	YHR122W	6.671018972	7.223098932
YHR123W	EPT1	3.378353664	4.435233136
YHR124W	NDT80	2.744833729	5.283021967
YHR125W	YHR125W	NA	NA
YHR126C	ANS1	NA	NA
YHR127W	YHR127W	4.411957923	3.393306426
YHR128W	FUR1	7.540016218	7.872570016
YHR129C	ARP1	2.680461248	3.562874492
YHR130C	YHR130C	3.62448215	NA
YHR131C	YHR131C	1.731697635	1.79317926
YHR131W-A	YHR131W-A	NA	NA
YHR132C	ECM14	5.519033716	5.86337018
YHR132W-A	IGO2	4.371330579	6.24836467
YHR133C	NSG1	6.012572378	6.157405519
YHR134W	WSS1	1.281849995	4.474805539
YHR135C	YCK1	3.524530219	4.792957555
YHR136C	SPL2	4.656852024	NA
YHR137C-A	YHR137C-A	7.300541449	6.167588759
YHR137W	ARO9	6.749523944	6.297354185
YHR138C	YHR138C	8.880330751	28.26800867
YHR139C	SPS100	NA	NA
YHR139C-A	YHR139C-A	NA	NA
YHR140W	YHR140W	4.233462512	NA
YHR141C	RPL42B	11.42914253	9.076147936
YHR142W	CHS7	2.982999074	3.700112883
YHR143W	DSE2	1.957835769	2.477470295
YHR143W-A	RPC10	5.880033863	5.778074393
YHR144C	DCD1	2.763518835	2.521193944
YHR145C	YHR145C	5.08814285	12.56144085
YHR146W	CRP1	5.277149434	4.726015494
YHR147C	MRPL6	6.013114323	6.781985997
YHR148W	IMP3	2.708563241	3.405939227
YHR149C	SKG6	1.574975525	2.105906741
YHR150W	PEX28	1.296768017	2.998082965
YHR151C	MTC6	1.188895809	1.570503337
YHR152W	SPO12	2.500611007	3.750017528
YHR153C	SPO16	NA	3.670811735
YHR154W	RTT107	2.902950164	4.313146302
YHR155W	YSP1	2.492454177	2.046988636
YHR156C	LIN1	2.506636175	5.961616241
YHR157W	REC104	NA	NA
YHR158C	KEL1	2.790954794	3.018394322
YHR159W	TDA11	4.194119325	2.012994335
YHR160C	PEX18	3.826910165	2.057725532
YHR161C	YAP1801	4.501651136	5.328340882
YHR162W	MPC2	7.525512457	8.522635537
YHR163W	SOL3	14.57263189	14.63364938
YHR164C	DNA2	2.078063725	3.212026186
YHR165C	PRP8	3.518837915	3.783235877
YHR165W-A	YHR165W-A	NA	1.701001347
YHR166C	CDC23	1.603466638	2.502140999
YHR167W	THP2	1.468220792	2.744452229
YHR168W	MTG2	2.408036092	2.448907025
YHR169W	DBP8	2.474238802	2.222524614
YHR170W	NMD3	4.548980437	4.649469202
YHR171W	ATG7	1.926589252	2.189023566
YHR172W	SPC97	2.117084847	2.403041763
YHR173C	YHR173C	1.809289329	NA
YHR174W	ENO2	21.89335502	27.17484015
YHR175W	CTR2	4.980843958	5.378651544
YHR175W-A	YHR175W-A	5.019073627	6.469827048
YHR176W	FMO1	2.641314074	7.327027431
YHR177W	YHR177W	0.876416289	2.558903697
YHR178W	STB5	2.439364332	2.798583764
YHR179W	OYE2	9.777431817	NA
YHR180C-B	YHR180C-B	NA	NA
YHR180W	YHR180W	NA	NA
YHR180W-A	YHR180W-A	NA	NA
YHR181W	SVP26	2.725143649	5.306570811
YHR182C-A	YHR182C-A	6.271871751	9.938865428
YHR182W	YHR182W	2.198571143	1.731521059
YHR183W	GND1	9.45539023	11.1687693
YHR184W	SSP1	NA	NA
YHR185C	PFS1	NA	NA
YHR186C	KOG1	2.745019872	3.675846313
YHR187W	IKI1	3.403272388	3.4192274
YHR188C	GPI16	6.423697112	7.495298366
YHR189W	PTH1	NA	NA
YHR190W	ERG9	6.195347153	7.898278929
YHR191C	CTF8	5.484785029	4.401413514
YHR192W	LNP1	4.962413432	7.137981892
YHR193C	EGD2	18.31144866	18.95404031
YHR193C-A	YHR193C-A	NA	4.432414399
YHR194W	MDM31	2.840327989	4.017262868
YHR195W	NVJ1	2.840768151	4.033291689
YHR196W	UTP9	1.543520714	1.576120563
YHR197W	RIX1	2.854946682	2.973639949
YHR198C	AIM18	4.860465894	5.381709898
YHR199C	AIM46	6.804641684	12.63755504
YHR199C-A	NBL1	5.007362981	1.732104492
YHR200W	RPN10	8.344860675	10.62310883
YHR201C	PPX1	4.085999475	4.379264271
YHR202W	YHR202W	3.7353993	3.073589393
YHR203C	RPS4B	13.74152229	15.34197922
YHR204W	MNL1	3.511901543	2.596253134
YHR205W	SCH9	3.648473752	4.311158311
YHR206W	SKN7	2.121400014	2.943681671
YHR207C	SET5	3.586590709	6.16082352
YHR208W	BAT1	6.475530796	7.375462631
YHR209W	CRG1	5.330595493	8.386045136
YHR210C	YHR210C	NA	NA
YHR211W	FLO5	2.318913172	3.119808911
YHR213W-A	YHR213W-A	NA	NA
YHR213W-B	YHR213W-B	NA	NA
YHR214C-D	YHR214C-D	NA	NA
YHR214W	YHR214W	3.064280891	NA
YHR216W	IMD2	14.83716373	11.43488819
YHR217C	YHR217C	NA	NA
YHR218W-A	YHR218W-A	NA	NA
YIL001W	YIL001W	2.311513698	1.927897472
YIL002C	INP51	2.966419791	4.604536102
YIL002W-A	YIL002W-A	3.0133214	NA
YIL003W	CFD1	4.960870485	9.711379909
YIL004C	BET1	3.928343172	4.585462483
YIL005W	EPS1	4.960127886	5.525976542
YIL006W	YIA6	NA	11.278409
YIL007C	NAS2	2.703991692	3.221484944
YIL008W	URM1	8.751675445	7.955131362
YIL009C-A	EST3	6.252576013	5.060597951
YIL009W	FAA3	2.154829523	2.384120463
YIL010W	DOT5	4.348434117	11.8658513
YIL011W	TIR3	5.105470091	5.543179819
YIL012W	YIL012W	NA	NA
YIL013C	PDR11	2.793158181	2.584184975
YIL014C-A	YIL014C-A	NA	7.67449159
YIL014W	MNT3	3.547633998	3.302931878
YIL015W	BAR1	2.0419471	2.509146004
YIL016W	SNL1	5.742895145	6.59752637
YIL017C	VID28	2.583713071	5.751804938
YIL018W	RPL2B	15.54421294	16.65686451
YIL019W	FAF1	3.67331194	4.384669832
YIL020C	HIS6	6.623820149	6.679663553
YIL020C-A	YIL020C-A	4.883375507	4.238802339
YIL021C-A	YIL021C-A	3.076763227	3.490007929
YIL021W	RPB3	3.700580666	4.354090752
YIL022W	TIM44	5.599649707	5.009857932
YIL023C	YKE4	4.129971044	4.39128773
YIL024C	YIL024C	1.022403703	3.100307907
YIL025C	YIL025C	NA	NA
YIL026C	IRR1	2.944496051	3.286612732
YIL027C	EMC5	4.115463302	4.725420928
YIL028W	YIL028W	NA	NA
YIL029C	YIL029C	2.16962358	3.559112333
YIL029W-A	YIL029W-A	4.754035354	3.270519194
YIL030C	SSM4	2.994978902	3.688866727
YIL030W-A	YIL030W-A	2.096330183	NA
YIL031W	ULP2	2.026558919	2.961903158
YIL032C	YIL032C	NA	NA
YIL033C	BCY1	6.965681141	10.68989586
YIL034C	CAP2	9.444349603	11.45924799
YIL035C	CKA1	3.563823903	4.064744488
YIL036W	CST6	3.785305739	2.940584562
YIL037C	PRM2	3.636754594	2.393154951
YIL038C	NOT3	1.997547983	2.747869372
YIL039W	TED1	8.108229243	8.442899289
YIL040W	APQ12	2.470083928	3.663870965
YIL041W	GVP36	12.36804947	10.84701948
YIL042C	PKP1	NA	5.258195926
YIL043C	CBR1	18.36774367	15.30571521
YIL044C	AGE2	3.917897703	5.713906349
YIL045W	PIG2	3.370197006	6.236607241
YIL046W	MET30	2.423657317	2.618818977
YIL046W-A	YIL046W-A	NA	NA
YIL047C	SYG1	2.215971243	2.128008987
YIL047C-A	YIL047C-A	3.132862167	3.108632909
YIL048W	NEO1	1.747335907	2.515304695
YIL049W	DFG10	2.087429345	2.332244016
YIL050W	PCL7	2.179952176	4.039509336
YIL051C	MMF1	12.78396572	16.83789231
YIL052C	RPL34B	20.97916762	11.9470318
YIL053W	RHR2	6.266909778	6.254709553
YIL054W	YIL054W	NA	NA
YIL055C	YIL055C	NA	NA
YIL056W	VHR1	2.636612993	2.851898287
YIL057C	RGI2	NA	NA
YIL058W	YIL058W	1.849379322	3.799248425
YIL059C	YIL059C	NA	NA
YIL060W	YIL060W	3.084506775	8.667778588
YIL061C	SNP1	2.405928081	2.302788552
YIL062C	ARC15	9.984110548	10.67905234
YIL063C	YRB2	4.837124882	4.498601265
YIL064W	SEE1	8.564915724	8.17978425
YIL065C	FIS1	5.2054484	8.262015948
YIL066C	RNR3	NA	NA
YIL066W-A	YIL066W-A	NA	2.151560215
YIL067C	YIL067C	1.901716958	3.146055142
YIL068C	SEC6	2.139053397	3.32271189
YIL068W-A	YIL068W-A	5.374883795	4.622827658
YIL069C	RPS24B	11.7284442	9.677009047
YIL070C	MAM33	7.072248137	7.857431221
YIL071C	PCI8	NA	4.13388795
YIL071W-A	YIL071W-A	1.903385799	2.439817519
YIL072W	HOP1	2.215843633	3.156398847
YIL073C	SPO22	3.192307452	2.660169937
YIL074C	SER33	6.885255525	8.135684962
YIL075C	RPN2	4.462505882	6.594431235
YIL076W	SEC28	7.992103252	9.893824745
YIL077C	YIL077C	2.819569017	8.098348259
YIL078W	THS1	10.47751048	12.34688479
YIL079C	AIR1	2.08235097	2.057396807
YIL080W	YIL080W	8.045796509	1.93955517
YIL082W	YIL082W	NA	NA
YIL082W-A	YIL082W-A	NA	NA
YIL083C	CAB2	5.349294278	7.485446572
YIL084C	SDS3	1.726501871	2.222894541
YIL085C	KTR7	4.329264335	3.92833411
YIL086C	YIL086C	NA	NA
YIL087C	AIM19	7.730858492	13.95048828
YIL088C	AVT7	5.645526201	7.05826683
YIL089W	YIL089W	3.309896031	4.379503824
YIL090W	ICE2	2.400510882	2.968587945
YIL091C	UTP25	1.987441504	1.95825986
YIL092W	YIL092W	0.703690334	3.183694619
YIL093C	RSM25	5.182223338	5.983670526
YIL094C	LYS12	6.763246215	7.657391363
YIL095W	PRK1	2.286498116	2.026870578
YIL096C	YIL096C	4.991577895	4.449779132
YIL097W	FYV10	NA	NA
YIL098C	FMC1	4.133069657	6.021280429
YIL099W	SGA1	NA	NA
YIL100C-A	YIL100C-A	NA	NA
YIL100W	YIL100W	NA	NA
YIL101C	XBP1	3.023305418	13.05686794
YIL102C	YIL102C	NA	NA
YIL102C-A	YIL102C-A	NA	6.396226462
YIL103W	DPH1	2.874980424	2.867365766
YIL104C	SHQ1	1.107847408	1.042521976
YIL105C	SLM1	2.190180397	3.592424931
YIL105W-A	YIL105W-A	NA	NA
YIL106W	MOB1	1.495021683	2.818648542
YIL107C	PFK26	3.811596255	3.315011376
YIL108W	YIL108W	4.104677808	6.250150305
YIL109C	SEC24	6.393833811	7.362441715
YIL110W	HPM1	4.177438753	3.508017771
YIL111W	COX5B	7.289965188	13.04117886
YIL112W	HOS4	2.569195515	2.575951532
YIL113W	SDP1	NA	NA
YIL114C	POR2	5.780761029	5.597585641
YIL115C	NUP159	3.324119146	4.182567521
YIL115W-A	YIL115W-A	2.911368451	3.710839609
YIL116W	HIS5	9.130573021	11.10567434
YIL117C	PRM5	4.907126506	2.926131283
YIL118W	RHO3	3.224218335	4.507581833
YIL119C	RPI1	0.85627898	NA
YIL120W	QDR1	NA	NA
YIL121W	QDR2	5.858551111	5.37428486
YIL122W	POG1	1.390626855	1.593448833
YIL123W	SIM1	11.34886412	12.5894391
YIL124W	AYR1	6.411117154	10.90694389
YIL125W	KGD1	5.916659268	7.925371401
YIL126W	STH1	3.055280873	2.929939568
YIL127C	RRT14	2.847318778	2.389234063
YIL128W	MET18	2.09582165	2.454597947
YIL129C	TAO3	3.211436978	3.691166155
YIL130W	ASG1	0.963166891	1.106853489
YIL131C	FKH1	2.535961231	3.760120332
YIL132C	CSM2	NA	3.271699805
YIL133C	RPL16A	10.1935447	12.37731407
YIL134C-A	YIL134C-A	NA	NA
YIL134W	FLX1	5.977484317	4.707859891
YIL135C	VHS2	3.473613136	3.206545129
YIL136W	OM45	6.397837288	NA
YIL137C	TMA108	5.316163765	5.288402965
YIL138C	TPM2	6.849109356	7.663434843
YIL139C	REV7	5.665623333	7.075633258
YIL140W	AXL2	3.006297287	3.396472894
YIL141W	YIL141W	NA	NA
YIL142C-A	YIL142C-A	3.356951674	5.437755028
YIL142W	CCT2	5.677382455	6.04291161
YIL143C	SSL2	2.748266421	3.828925879
YIL144W	TID3	1.045288185	1.798567727
YIL145C	PAN6	5.101220121	8.129051234
YIL146C	ATG32	2.13360606	2.246151927
YIL147C	SLN1	2.370838806	3.451218236
YIL148W	RPL40A	22.65150531	15.94592821
YIL149C	MLP2	1.964437048	3.304979289
YIL150C	MCM10	1.169202419	1.638363945
YIL151C	YIL151C	1.382700989	1.719792104
YIL152W	YIL152W	4.15919874	6.109823657
YIL153W	RRD1	4.478553334	5.568068245
YIL154C	IMP2'	9.762476957	4.913318112
YIL155C	GUT2	4.655097575	4.598345119
YIL156W	UBP7	2.658791218	2.403823996
YIL156W-A	YIL156W-A	6.845465644	4.890911308
YIL156W-B	YIL156W-B	NA	5.652414016
YIL157C	COA1	8.091305101	9.949568459
YIL158W	AIM20	1.83672046	1.739991762
YIL159W	BNR1	1.982662252	2.133097118
YIL160C	POT1	2.197306707	NA
YIL161W	YIL161W	1.549584047	1.998974385
YIL162W	SUC2	7.526942345	9.492575094
YIL163C	YIL163C	NA	5.880999976
YIL164C	NIT1	2.227738483	2.195364256
YIL165C	YIL165C	3.229545626	9.407571572
YIL166C	YIL166C	NA	5.098199858
YIL167W	SDL1	4.478710845	5.484747027
YIL168W	YIL168W	3.717465282	8.216934149
YIL170W	HXT12	NA	NA
YIL171W	YIL171W	NA	NA
YIR001C	SGN1	4.167154192	6.389586018
YIR002C	MPH1	3.227982724	3.224826549
YIR003W	AIM21	4.877287957	5.035952485
YIR004W	DJP1	4.253913964	5.300863943
YIR005W	IST3	2.416618382	4.356780211
YIR006C	PAN1	5.423356044	8.396354002
YIR007W	YIR007W	2.0123067	1.690584378
YIR008C	PRI1	2.578610388	5.287583253
YIR009W	MSL1	NA	5.084989486
YIR010W	DSN1	2.528221856	2.49559263
YIR011C	STS1	2.533093839	3.209311755
YIR012W	SQT1	5.961845239	5.056366661
YIR013C	GAT4	NA	NA
YIR014W	YIR014W	NA	NA
YIR015W	RPR2	3.54347897	NA
YIR016W	YIR016W	3.316402838	6.455429877
YIR017C	MET28	6.379975307	NA
YIR017W-A	YIR017W-A	4.485193008	6.225420231
YIR018C-A	YIR018C-A	6.467744442	NA
YIR018W	YAP5	5.041219183	5.300570349
YIR020C	YIR020C	NA	NA
YIR020C-B	YIR020C-B	3.006043709	3.208587534
YIR020W-A	YIR020W-A	NA	NA
YIR021W	MRS1	4.146637669	3.472613151
YIR021W-A	YIR021W-A	NA	NA
YIR022W	SEC11	7.555145158	8.18824356
YIR023C-A	YIR023C-A	3.82496321	NA
YIR023W	DAL81	1.135299299	2.135857926
YIR024C	YIR024C	3.604712366	NA
YIR025W	MND2	3.190188	4.274616691
YIR026C	YVH1	7.792887984	7.505028348
YIR027C	DAL1	5.040005106	7.159605321
YIR028W	DAL4	NA	2.89310299
YIR029W	DAL2	NA	4.20340439
YIR030C	DCG1	3.045658778	4.480633433
YIR030W-A	YIR030W-A	NA	NA
YIR031C	DAL7	9.428017533	NA
YIR032C	DAL3	8.549957966	10.12283154
YIR033W	MGA2	2.182243688	3.297695809
YIR034C	LYS1	6.854563371	8.729122242
YIR035C	YIR035C	10.93727372	13.98909242
YIR036C	IRC24	9.841737643	11.12919259
YIR036W-A	YIR036W-A	9.150701254	10.1348086
YIR037W	HYR1	21.09148943	31.02084384
YIR038C	GTT1	32.91138416	NA
YIR039C	YPS6	6.438878796	4.340469025
YIR040C	YIR040C	1.23338782	NA
YIR041W	PAU15	NA	NA
YIR042C	YIR042C	2.666614406	6.287004144
YIR043C	YIR043C	NA	NA
YIR044C	YIR044C	NA	NA
YJL001W	PRE3	8.700340355	15.44651598
YJL002C	OST1	6.120797184	7.668612298
YJL003W	COX16	3.893761158	4.643505872
YJL004C	SYS1	3.4859238	5.161536458
YJL005W	CYR1	2.638532386	3.759833795
YJL006C	CTK2	1.485359766	2.172924969
YJL007C	YJL007C	NA	NA
YJL008C	CCT8	6.123036262	6.353038298
YJL009W	YJL009W	6.271867485	4.260140528
YJL010C	NOP9	3.319144013	3.514934043
YJL011C	RPC17	2.515412812	2.550814464
YJL012C	VTC4	6.144015257	6.400438954
YJL013C	MAD3	NA	2.931056074
YJL014W	CCT3	5.877706197	7.221291321
YJL015C	YJL015C	NA	NA
YJL016W	YJL016W	3.116128113	2.782210874
YJL019W	MPS3	2.199441121	2.11448387
YJL020C	BBC1	5.848814229	7.93961339
YJL020W-A	YJL020W-A	4.562804944	5.565942409
YJL022W	YJL022W	NA	NA
YJL023C	PET130	2.598259255	1.325150264
YJL024C	APS3	5.659820325	5.971439142
YJL025W	RRN7	NA	NA
YJL026C-A	YJL026C-A	20.89562719	15.95116176
YJL026W	RNR2	19.87071318	16.65864558
YJL027C	YJL027C	NA	NA
YJL028W	YJL028W	NA	NA
YJL029C	VPS53	2.422326086	3.12084871
YJL030W	MAD2	8.033050027	6.571743398
YJL031C	BET4	3.703218863	5.106101237
YJL032W	YJL032W	4.138635324	3.34526652
YJL033W	HCA4	3.464826336	3.105929451
YJL034W	KAR2	5.199032863	6.603957024
YJL035C	TAD2	3.77435622	5.708191726
YJL036W	SNX4	3.85479505	3.397751923
YJL037W	IRC18	NA	NA
YJL038C	LOH1	NA	1.747416914
YJL039C	NUP192	2.855705048	3.586181166
YJL042W	MHP1	4.991867568	5.14763316
YJL043W	YJL043W	NA	NA
YJL044C	GYP6	5.484757598	5.957449741
YJL045W	YJL045W	NA	NA
YJL046W	AIM22	2.685391979	5.989940338
YJL047C	RTT101	1.638143899	2.427566963
YJL047C-A	YJL047C-A	NA	NA
YJL048C	UBX6	3.629313893	4.573650556
YJL049W	YJL049W	1.775641765	2.288929135
YJL050W	MTR4	4.541257256	5.221036506
YJL051W	IRC8	1.785037461	2.797410565
YJL052C-A	YJL052C-A	NA	NA
YJL052W	TDH1	18.40600508	26.69262366
YJL053W	PEP8	4.364780637	4.741896825
YJL054W	TIM54	4.682864181	6.470941193
YJL055W	YJL055W	7.860386437	8.501688221
YJL056C	ZAP1	1.083261573	0.976195296
YJL057C	IKS1	4.056161078	5.442423221
YJL058C	BIT61	0.728269932	2.395815431
YJL059W	YHC3	3.268441875	3.833569588
YJL060W	BNA3	8.278337713	9.671780776
YJL061W	NUP82	2.645912058	2.574480571
YJL062W	LAS21	3.084896543	3.254220096
YJL062W-A	COA3	8.484317015	10.22334848
YJL063C	MRPL8	8.667316431	7.964220041
YJL064W	YJL064W	NA	NA
YJL065C	DLS1	4.424102596	5.923538273
YJL066C	MPM1	3.960979203	10.02268439
YJL067W	YJL067W	8.851727333	13.86699043
YJL068C	YJL068C	13.96290687	14.29930966
YJL069C	UTP18	2.135884925	2.51066878
YJL070C	YJL070C	2.613087545	3.839276784
YJL071W	ARG2	4.124358675	4.843319435
YJL072C	PSF2	4.465961895	5.002714639
YJL073W	JEM1	2.481182274	2.01879102
YJL074C	SMC3	3.62677018	5.260518393
YJL075C	APQ13	3.837289903	2.992821252
YJL076W	NET1	4.564790194	4.660241842
YJL077C	ICS3	NA	NA
YJL077W-A	YJL077W-A	NA	NA
YJL077W-B	YJL077W-B	NA	NA
YJL078C	PRY3	2.934267708	3.083697043
YJL079C	PRY1	9.458630024	8.550591678
YJL080C	SCP160	8.086464555	9.751571223
YJL081C	ARP4	5.212078632	5.073377251
YJL082W	IML2	2.586109235	5.313309815
YJL083W	TAX4	1.945815556	4.45106362
YJL084C	ALY2	1.330677892	1.809187909
YJL085W	EXO70	1.485812531	2.313931888
YJL086C	YJL086C	NA	NA
YJL087C	TRL1	1.700271215	2.495315367
YJL088W	ARG3	3.64612762	3.83680891
YJL089W	SIP4	NA	NA
YJL090C	DPB11	1.387197899	1.85384667
YJL091C	GWT1	2.711107975	3.896424208
YJL092W	SRS2	2.126602059	2.509767126
YJL093C	TOK1	3.041699581	3.732071187
YJL094C	KHA1	2.338556957	2.863184002
YJL095W	BCK1	3.303398267	2.754529738
YJL096W	MRPL49	5.786042103	6.168399845
YJL097W	PHS1	5.842461564	6.999025251
YJL098W	SAP185	1.633363861	1.650269809
YJL099W	CHS6	3.094464408	4.250335808
YJL100W	LSB6	2.153593776	4.064040903
YJL101C	GSH1	5.04741039	5.655798604
YJL102W	MEF2	4.797938826	4.560853068
YJL103C	GSM1	1.224663738	2.510742127
YJL104W	PAM16	5.987821242	8.900642356
YJL105W	SET4	5.517096182	2.357237143
YJL106W	IME2	NA	NA
YJL107C	YJL107C	1.911370208	3.723248402
YJL108C	PRM10	2.413938368	3.338337281
YJL109C	UTP10	4.073242647	5.147256844
YJL110C	GZF3	2.153075711	3.150485887
YJL111W	CCT7	5.256935184	6.009098103
YJL112W	MDV1	2.074310183	4.14281827
YJL113W	YJL113W	NA	NA
YJL114W	YJL114W	NA	NA
YJL115W	ASF1	3.584288554	2.823338633
YJL116C	NCA3	2.14366258	2.896514473
YJL117W	PHO86	3.802874254	4.880523077
YJL118W	YJL118W	NA	2.154725302
YJL119C	YJL119C	NA	2.572809609
YJL120W	YJL120W	NA	NA
YJL121C	RPE1	16.25935352	NA
YJL122W	ALB1	3.461579713	2.678252163
YJL123C	MTC1	4.890010212	5.387379515
YJL124C	LSM1	4.402026808	6.847869255
YJL125C	GCD14	3.255756463	2.891148461
YJL126W	NIT2	6.59056345	6.470003354
YJL127C	SPT10	2.007618153	1.801668657
YJL127C-B	YJL127C-B	NA	4.621591701
YJL127W-A	YJL127W-A	NA	NA
YJL128C	PBS2	2.370588761	2.578765647
YJL129C	TRK1	1.929139855	2.503747019
YJL130C	URA2	5.901235166	6.363467188
YJL131C	AIM23	4.183371915	7.242065466
YJL132W	YJL132W	2.768009031	2.921513764
YJL133C-A	YJL133C-A	NA	NA
YJL133W	MRS3	1.365922511	1.909442451
YJL134W	LCB3	3.012212479	2.777070326
YJL135W	YJL135W	NA	NA
YJL136C	RPS21B	17.4664552	19.8057895
YJL136W-A	YJL136W-A	NA	NA
YJL137C	GLG2	3.985827562	4.639646642
YJL139C	YUR1	2.819245395	2.673126284
YJL140W	RPB4	5.791905135	6.662488766
YJL141C	YAK1	2.918265968	4.116749847
YJL142C	IRC9	5.04293391	6.319804385
YJL143W	TIM17	8.484494289	9.504771432
YJL144W	YJL144W	4.888914356	4.922054896
YJL145W	SFH5	7.971010025	9.648815315
YJL146W	IDS2	2.249485725	3.066533184
YJL147C	YJL147C	NA	3.067370656
YJL148W	RPA34	3.55233579	4.022734734
YJL149W	DAS1	2.433735436	4.869496821
YJL150W	YJL150W	NA	NA
YJL151C	SNA3	8.553805898	10.43873771
YJL152W	YJL152W	7.495085872	9.019739361
YJL153C	INO1	10.59927992	16.35386841
YJL154C	VPS35	3.185459991	4.4190966
YJL155C	FBP26	3.45709898	6.521935274
YJL156C	SSY5	2.118430424	1.893337115
YJL156W-A	YJL156W-A	2.151957526	2.467571812
YJL157C	FAR1	1.276913898	2.328558879
YJL158C	CIS3	9.075879275	9.633214582
YJL159W	HSP150	3.657995608	4.529371098
YJL160C	YJL160C	NA	NA
YJL161W	FMP33	NA	NA
YJL162C	JJJ2	2.33700012	2.175014396
YJL163C	YJL163C	4.07539556	7.158055828
YJL164C	TPK1	3.731709466	6.740836857
YJL165C	HAL5	2.466813591	2.527299131
YJL166W	QCR8	3.480507317	5.9752166
YJL167W	ERG20	11.23429567	12.87163051
YJL168C	SET2	1.957524158	2.46353163
YJL169W	YJL169W	0.507036389	1.685426913
YJL170C	ASG7	NA	NA
YJL171C	YJL171C	5.96254144	7.659818058
YJL172W	CPS1	10.78976449	14.402187
YJL173C	RFA3	7.010542614	10.56283848
YJL174W	KRE9	3.567340877	4.042577362
YJL175W	YJL175W	NA	NA
YJL176C	SWI3	2.647253589	2.616205401
YJL177W	RPL17B	16.24822908	15.50300996
YJL178C	ATG27	5.793932584	7.670795241
YJL179W	PFD1	5.772842891	4.294513233
YJL180C	ATP12	4.24653375	6.753043588
YJL181W	YJL181W	1.965126327	1.832495254
YJL182C	YJL182C	NA	NA
YJL183W	MNN11	4.208268293	5.21706973
YJL184W	GON7	5.721871671	5.920353269
YJL185C	ATG36	5.003833971	4.3578707
YJL186W	MNN5	4.457901187	5.113786423
YJL187C	SWE1	2.358488129	2.651928827
YJL188C	BUD19	11.99124541	9.459131496
YJL189W	RPL39	12.43539311	11.05335364
YJL190C	RPS22A	19.9140504	16.05957867
YJL191W	RPS14B	8.132800415	11.87218573
YJL192C	SOP4	6.851257198	8.08665871
YJL193W	YJL193W	1.392955897	1.804457756
YJL194W	CDC6	NA	NA
YJL195C	YJL195C	NA	1.187662193
YJL196C	ELO1	5.711331957	6.668496002
YJL197C-A	YJL197C-A	2.04343516	4.218080072
YJL197W	UBP12	2.539246431	2.666948986
YJL198W	PHO90	2.328614222	2.718851953
YJL199C	MBB1	NA	NA
YJL200C	ACO2	3.5701824	4.459065334
YJL201W	ECM25	2.222475237	1.525692853
YJL202C	YJL202C	NA	NA
YJL203W	PRP21	3.281897709	3.492933545
YJL204C	RCY1	2.566180542	2.94822223
YJL205C	NCE101	NA	NA
YJL206C	YJL206C	2.649158861	3.359441714
YJL207C	LAA1	2.434448425	3.742903145
YJL208C	NUC1	4.402394465	4.334398439
YJL209W	CBP1	1.539567886	3.204574085
YJL210W	PEX2	6.856354653	6.670464265
YJL211C	YJL211C	6.865328866	4.937242263
YJL212C	OPT1	3.752260895	3.526970973
YJL213W	YJL213W	NA	NA
YJL214W	HXT8	NA	NA
YJL215C	YJL215C	NA	NA
YJL216C	IMA5	NA	NA
YJL217W	REE1	19.77196407	19.84373452
YJL218W	YJL218W	NA	5.860470572
YJL219W	HXT9	NA	NA
YJR001W	AVT1	4.468720032	4.4711122
YJR002W	MPP10	4.386928553	5.487201015
YJR003C	YJR003C	2.294318869	2.903887148
YJR004C	SAG1	2.487294809	3.816066344
YJR005C-A	YJR005C-A	NA	NA
YJR005W	APL1	2.005378206	2.073729095
YJR006W	POL31	2.976125587	4.066756918
YJR007W	SUI2	5.698987984	6.27690366
YJR008W	MHO1	2.998427716	2.113734396
YJR009C	TDH2	15.90852052	20.65131415
YJR010C-A	SPC1	6.468430853	5.378647082
YJR010W	MET3	10.36525918	10.88645275
YJR011C	YJR011C	1.886532572	5.631510536
YJR012C	YJR012C	4.011222927	3.393995437
YJR013W	GPI14	2.658751093	2.884423295
YJR014W	TMA22	9.531252048	10.38688982
YJR015W	YJR015W	5.938137548	6.420587304
YJR016C	ILV3	6.214397891	7.680709803
YJR017C	ESS1	6.163078916	11.30532997
YJR018W	YJR018W	7.871486385	5.405797025
YJR019C	TES1	5.116952095	5.030149691
YJR020W	YJR020W	6.575425144	8.282948224
YJR021C	REC107	4.830417988	4.141236233
YJR022W	LSM8	NA	NA
YJR023C	YJR023C	3.924595622	NA
YJR024C	MDE1	7.873714773	7.221235037
YJR025C	BNA1	14.32879432	20.32754083
YJR030C	YJR030C	2.376334447	1.786642603
YJR031C	GEA1	2.375519842	3.488866294
YJR032W	CPR7	4.217066199	5.270075696
YJR033C	RAV1	2.551913514	5.201860351
YJR034W	PET191	7.589065593	6.10588739
YJR035W	RAD26	1.643656122	1.899053005
YJR036C	HUL4	NA	NA
YJR037W	YJR037W	NA	NA
YJR038C	YJR038C	NA	NA
YJR039W	YJR039W	NA	1.777211278
YJR040W	GEF1	2.879032289	4.754522882
YJR041C	URB2	2.200058047	2.222659266
YJR042W	NUP85	3.880221802	3.619984633
YJR043C	POL32	3.229994915	3.892690764
YJR044C	VPS55	5.377722375	6.406161048
YJR045C	SSC1	9.472714829	10.86593398
YJR046W	TAH11	6.701578328	6.723846469
YJR047C	ANB1	NA	NA
YJR048W	CYC1	4.327923837	7.666632375
YJR049C	UTR1	6.196083289	5.809343695
YJR050W	ISY1	4.308964833	2.706804532
YJR051W	OSM1	4.861108498	4.936895239
YJR052W	RAD7	1.897232455	2.602765545
YJR053W	BFA1	0.87372442	1.304585429
YJR054W	YJR054W	1.478645269	2.040730846
YJR055W	HIT1	2.009008616	1.91524062
YJR056C	YJR056C	3.047422642	2.561072132
YJR057W	CDC8	4.863034533	4.974430965
YJR058C	APS2	5.260874029	7.005496082
YJR059W	PTK2	1.702717604	6.166599231
YJR060W	CBF1	3.217522837	3.781433872
YJR061W	YJR061W	2.475382339	2.735361892
YJR062C	NTA1	2.840038888	3.743001357
YJR063W	RPA12	3.27553285	2.815437644
YJR064W	CCT5	6.146779539	6.293009775
YJR065C	ARP3	7.106560772	9.337482658
YJR066W	TOR1	1.764032801	2.667486091
YJR067C	YAE1	2.223197594	3.076809973
YJR068W	RFC2	4.654966385	6.663780486
YJR069C	HAM1	6.377304783	8.038034652
YJR070C	LIA1	6.293681182	6.088071598
YJR071W	YJR071W	6.716765647	5.45313318
YJR072C	NPA3	6.721778564	7.175430157
YJR073C	OPI3	10.26481803	14.23781044
YJR074W	MOG1	8.958294249	14.75188102
YJR075W	HOC1	5.402769133	7.172221518
YJR076C	CDC11	4.207954129	4.704966779
YJR077C	MIR1	7.588608707	11.195971
YJR078W	BNA2	3.132573068	NA
YJR079W	YJR079W	NA	NA
YJR080C	AIM24	4.577110478	5.062144838
YJR082C	EAF6	5.15862728	7.450703419
YJR083C	ACF4	1.648715129	1.763023443
YJR084W	YJR084W	2.96926343	1.929179734
YJR085C	YJR085C	14.78603516	14.64420148
YJR086W	STE18	NA	1.778618886
YJR087W	YJR087W	NA	NA
YJR088C	EMC2	4.789051432	6.532820701
YJR089W	BIR1	1.846423214	1.844810595
YJR090C	GRR1	1.400622719	2.064310377
YJR091C	JSN1	2.850673442	3.5353471
YJR092W	BUD4	1.459211729	1.513075346
YJR093C	FIP1	2.166776295	2.341903168
YJR094C	IME1	NA	NA
YJR094W-A	RPL43B	17.22130137	13.77237422
YJR095W	SFC1	NA	NA
YJR096W	YJR096W	12.27341074	9.225122493
YJR097W	JJJ3	1.847159171	2.163844424
YJR098C	YJR098C	2.065375952	2.278872801
YJR099W	YUH1	5.549394942	4.96111239
YJR100C	AIM25	4.785750282	5.173089677
YJR101W	RSM26	4.747710263	4.900076695
YJR102C	VPS25	3.510374272	5.328966128
YJR103W	URA8	7.399855186	8.053655541
YJR104C	SOD1	18.82515899	NA
YJR105W	ADO1	11.56102822	14.74649308
YJR106W	ECM27	2.404538401	3.106297453
YJR107W	YJR107W	1.610591189	2.027643665
YJR108W	ABM1	NA	NA
YJR109C	CPA2	6.193064107	6.804696123
YJR110W	YMR1	2.036671707	1.823450255
YJR111C	YJR111C	1.893225584	3.226226402
YJR112W	NNF1	1.313523525	1.524931717
YJR112W-A	YJR112W-A	3.360232959	2.803751123
YJR113C	RSM7	6.627705289	7.676289969
YJR114W	YJR114W	4.22509154	3.951254881
YJR115W	YJR115W	NA	NA
YJR116W	TDA4	4.915250708	5.69220429
YJR117W	STE24	5.568517374	6.485688185
YJR118C	ILM1	3.94671902	5.095867006
YJR119C	JHD2	2.55241384	1.082299435
YJR120W	YJR120W	NA	NA
YJR121W	ATP2	9.428158517	11.21005301
YJR122W	IBA57	4.601377085	9.537462518
YJR123W	RPS5	20.807712	17.83571805
YJR124C	YJR124C	2.938754151	3.621452876
YJR125C	ENT3	5.421888526	7.288034289
YJR126C	VPS70	2.547314881	2.611064785
YJR127C	RSF2	0.978486173	2.867728436
YJR128W	YJR128W	NA	NA
YJR129C	YJR129C	4.261460817	4.241639844
YJR130C	STR2	3.674521064	4.749684143
YJR131W	MNS1	4.939077652	5.518378689
YJR132W	NMD5	2.377096957	2.979531949
YJR133W	XPT1	7.001066932	10.75892634
YJR134C	SGM1	3.152208051	3.541672222
YJR135C	MCM22	2.819571937	2.247030809
YJR135W-A	TIM8	19.47984052	19.10855865
YJR136C	TTI2	1.080196969	2.034954276
YJR137C	MET5	6.212504522	6.043509599
YJR138W	IML1	1.837496601	2.02473544
YJR139C	HOM6	20.3272835	21.29545739
YJR140C	HIR3	2.667476128	3.172543527
YJR140W-A	YJR140W-A	NA	NA
YJR141W	YJR141W	2.555305456	2.885694307
YJR142W	YJR142W	6.186893224	8.129183828
YJR143C	PMT4	6.653075275	7.097699443
YJR144W	MGM101	4.330982933	5.412158733
YJR145C	RPS4A	16.29765608	16.62683097
YJR146W	YJR146W	2.887984476	3.562530691
YJR147W	HMS2	3.963453819	4.466700951
YJR148W	BAT2	11.29307686	13.09339428
YJR149W	YJR149W	2.484097281	4.193249592
YJR150C	DAN1	NA	NA
YJR151C	DAN4	0.667059613	3.360254627
YJR151W-A	YJR151W-A	NA	NA
YJR152W	DAL5	4.751149408	3.883283095
YJR153W	PGU1	NA	6.926952396
YJR154W	YJR154W	NA	NA
YJR155W	AAD10	NA	NA
YJR156C	THI11	NA	NA
YJR161C	COS5	5.055211486	4.949231865
YJR162C	YJR162C	NA	NA
YKL001C	MET14	4.940488023	6.494412506
YKL002W	DID4	3.814203791	5.607073774
YKL003C	MRP17	5.932322729	6.192737214
YKL004W	AUR1	4.266115959	4.814261613
YKL005C	BYE1	3.02566065	3.902561285
YKL006C-A	SFT1	12.03816571	26.3467272
YKL006W	RPL14A	17.92026613	16.87119126
YKL007W	CAP1	5.758545092	6.891989819
YKL008C	LAC1	4.166606654	4.247793103
YKL009W	MRT4	4.073099038	3.74279127
YKL010C	UFD4	3.4513687	3.94920248
YKL011C	CCE1	3.700870544	2.286149725
YKL012W	PRP40	2.503746225	2.817088218
YKL013C	ARC19	8.216022405	10.49086646
YKL014C	URB1	3.474682478	3.869826376
YKL015W	PUT3	1.644018347	2.005130379
YKL016C	ATP7	6.043691105	7.759581878
YKL017C	HCS1	2.768917259	3.168035947
YKL018C-A	YKL018C-A	6.49265994	5.726614438
YKL018W	SWD2	2.068366611	3.224802317
YKL019W	RAM2	13.08853756	11.10912387
YKL020C	SPT23	1.841654543	2.201242968
YKL021C	MAK11	4.910336803	5.748320465
YKL022C	CDC16	1.837269994	2.203595843
YKL023C-A	YKL023C-A	11.14601448	8.61150707
YKL023W	YKL023W	5.20382687	4.22266724
YKL024C	URA6	15.81771847	15.50196641
YKL025C	PAN3	3.074385133	3.865998951
YKL026C	GPX1	NA	NA
YKL027W	YKL027W	2.270782063	3.39274294
YKL028W	TFA1	2.000516647	2.599505908
YKL029C	MAE1	4.582967592	4.969955743
YKL030W	YKL030W	5.978136366	5.718411597
YKL031W	YKL031W	NA	NA
YKL032C	IXR1	2.584536207	4.160904331
YKL033W	TTI1	2.424785755	2.711160441
YKL033W-A	YKL033W-A	9.108290326	8.562902584
YKL034W	TUL1	2.484480273	3.323857137
YKL035W	UGP1	7.334020639	8.817406875
YKL036C	YKL036C	1.845323903	9.131485583
YKL037W	AIM26	NA	NA
YKL038W	RGT1	2.70525878	2.423417673
YKL039W	PTM1	3.274186685	3.702512135
YKL040C	NFU1	5.033665061	6.792204074
YKL041W	VPS24	4.1055216	4.251075383
YKL042W	SPC42	2.127235279	1.586303663
YKL043W	PHD1	3.189152588	2.980124431
YKL044W	YKL044W	3.667342833	3.063680793
YKL045W	PRI2	3.239649905	3.423055106
YKL046C	DCW1	6.193305858	5.917418096
YKL047W	ANR2	3.06174313	4.101414648
YKL048C	ELM1	1.515509252	1.320222162
YKL049C	CSE4	2.754534129	2.624265422
YKL050C	YKL050C	2.659845346	2.339953257
YKL051W	SFK1	3.441920256	3.98924643
YKL052C	ASK1	2.539555676	3.07965566
YKL053C-A	MDM35	7.177664137	2.531888321
YKL053W	YKL053W	2.567044543	3.275837725
YKL054C	DEF1	4.196781529	7.776888745
YKL055C	OAR1	1.336072028	2.213702328
YKL056C	TMA19	18.5428384	18.44922762
YKL057C	NUP120	2.12666732	2.18744424
YKL058W	TOA2	5.387147241	4.690206681
YKL059C	MPE1	2.406494706	2.798148784
YKL060C	FBA1	28.8094487	NA
YKL061W	BLI1	NA	NA
YKL062W	MSN4	1.749174443	3.766550203
YKL063C	YKL063C	2.035205964	1.871526322
YKL064W	MNR2	4.095450165	5.710073774
YKL065C	YET1	5.81746713	8.09068945
YKL065W-A	YKL065W-A	NA	NA
YKL066W	YKL066W	4.144010007	7.194875429
YKL067W	YNK1	6.909325407	8.495374687
YKL068W	NUP100	2.442749192	2.956329848
YKL068W-A	YKL068W-A	1.632103685	1.479484419
YKL069W	YKL069W	5.202345836	15.66298441
YKL070W	YKL070W	NA	5.249686272
YKL071W	YKL071W	NA	NA
YKL072W	STB6	2.182967476	2.364390193
YKL073W	LHS1	4.250626412	6.464492442
YKL074C	MUD2	1.888217999	1.975727034
YKL075C	YKL075C	1.666192944	1.727567072
YKL076C	PSY1	0.921153299	2.536348907
YKL077W	YKL077W	4.609565606	6.001038084
YKL078W	DHR2	1.855468556	3.488172176
YKL079W	SMY1	2.488216909	2.842743687
YKL080W	VMA5	14.16311639	14.41256152
YKL081W	TEF4	10.27971276	10.14664685
YKL082C	RRP14	1.578892224	2.728127201
YKL083W	YKL083W	1.84632716	2.55304985
YKL084W	HOT13	10.49175363	12.78710064
YKL085W	MDH1	6.735347327	7.246353522
YKL086W	SRX1	4.028326793	6.54511885
YKL087C	CYT2	5.846018297	6.661643698
YKL088W	CAB3	2.228001655	2.249814934
YKL089W	MIF2	1.327899106	2.77290017
YKL090W	CUE2	2.583382033	1.929802026
YKL091C	YKL091C	6.901874136	4.930870665
YKL092C	BUD2	1.714095292	1.466676127
YKL093W	MBR1	2.343224502	2.165456611
YKL094W	YJU3	6.015910585	6.773703526
YKL095W	YJU2	1.890531938	NA
YKL096C-B	YKL096C-B	NA	NA
YKL096W	CWP1	6.856190718	9.097100753
YKL096W-A	CWP2	NA	NA
YKL097C	YKL097C	NA	NA
YKL098W	MTC2	2.573759566	3.930615593
YKL099C	UTP11	3.306351731	3.503475466
YKL100C	YKL100C	4.026791733	5.039126689
YKL100W-A	YKL100W-A	3.391210011	3.50468783
YKL101W	HSL1	2.364032336	3.523871801
YKL102C	YKL102C	NA	NA
YKL103C	APE1	10.24225223	NA
YKL104C	GFA1	6.975156936	7.479935738
YKL105C	SEG2	2.796150587	2.756919572
YKL106C-A	YKL106C-A	NA	NA
YKL106W	AAT1	2.001282082	2.960466168
YKL107W	YKL107W	NA	NA
YKL108W	SLD2	2.600042764	3.591437545
YKL109W	HAP4	1.794574858	1.908787372
YKL110C	KTI12	3.732417103	4.569079992
YKL111C	YKL111C	3.707312122	NA
YKL112W	ABF1	2.349558613	3.497393101
YKL113C	RAD27	3.269064011	4.382214784
YKL114C	APN1	3.931992714	5.056302304
YKL115C	YKL115C	3.308196102	NA
YKL116C	PRR1	2.170169442	1.596831913
YKL117W	SBA1	12.52458357	16.59445177
YKL118W	YKL118W	NA	NA
YKL119C	VPH2	4.925383292	7.141003835
YKL120W	OAC1	2.090390075	2.264269075
YKL121W	DGR2	2.502815769	NA
YKL122C	SRP21	4.735182067	4.677020009
YKL123W	YKL123W	3.044868859	2.864197669
YKL124W	SSH4	1.572163348	NA
YKL125W	RRN3	NA	1.004010412
YKL126W	YPK1	3.918651866	5.981167238
YKL127W	PGM1	10.76815381	11.39527787
YKL128C	PMU1	5.109449424	6.406545274
YKL129C	MYO3	2.222373045	3.681822512
YKL130C	SHE2	2.314395764	2.421883839
YKL131W	YKL131W	NA	NA
YKL132C	RMA1	4.152966772	11.42668195
YKL133C	YKL133C	NA	5.19030311
YKL134C	OCT1	2.329765109	3.863459246
YKL135C	APL2	3.04466155	3.816802674
YKL136W	YKL136W	3.977275475	4.651361877
YKL137W	CMC1	8.533558845	5.212455599
YKL138C	MRPL31	6.864901008	7.386009587
YKL138C-A	HSK3	NA	5.977605614
YKL139W	CTK1	1.316322727	2.005365842
YKL140W	TGL1	4.012804633	4.069714062
YKL141W	SDH3	5.846810228	6.620784863
YKL142W	MRP8	7.042247316	10.53179066
YKL143W	LTV1	4.322140271	3.588954937
YKL144C	RPC25	3.121639221	3.848566228
YKL145W	RPT1	7.677436491	7.278569799
YKL145W-A	YKL145W-A	NA	NA
YKL146W	AVT3	2.742419044	3.041940698
YKL147C	YKL147C	1.958754014	5.397781096
YKL148C	SDH1	2.655057353	3.569691852
YKL149C	DBR1	2.21057063	2.726739772
YKL150W	MCR1	6.040390144	10.04598102
YKL151C	YKL151C	10.36794395	17.07581384
YKL152C	GPM1	26.31854155	31.93216679
YKL153W	YKL153W	27.40200279	26.89957756
YKL154W	SRP102	2.766762591	3.466792232
YKL155C	RSM22	3.199292812	4.644118268
YKL156C-A	YKL156C-A	2.634987658	3.563153765
YKL156W	RPS27A	3.617035076	6.054333742
YKL157W	APE2	10.67235672	12.08853173
YKL159C	RCN1	NA	5.612531842
YKL160W	ELF1	15.04333817	13.25239619
YKL161C	KDX1	4.444229464	4.665367022
YKL162C	YKL162C	NA	4.586438841
YKL162C-A	YKL162C-A	NA	NA
YKL163W	PIR3	2.046808134	4.61032962
YKL164C	PIR1	2.361404591	3.160937342
YKL165C	MCD4	2.985240575	3.492825971
YKL165C-A	YKL165C-A	NA	NA
YKL166C	TPK3	2.650591939	2.211487245
YKL167C	MRP49	3.972365671	6.371606083
YKL168C	KKQ8	2.009159894	2.519943775
YKL169C	YKL169C	NA	NA
YKL170W	MRPL38	5.955930477	6.367736137
YKL171W	NNK1	4.239913741	2.974083964
YKL172W	EBP2	3.827833454	3.737908031
YKL173W	SNU114	2.35560972	2.422925615
YKL174C	TPO5	2.935792537	3.122376365
YKL175W	ZRT3	2.490329927	3.014603954
YKL176C	LST4	2.757189289	3.833796723
YKL177W	YKL177W	NA	NA
YKL178C	STE3	NA	NA
YKL179C	COY1	2.947409163	3.063981947
YKL180W	RPL17A	14.79443409	17.77689304
YKL181W	PRS1	6.327822759	6.899291286
YKL182W	FAS1	7.442075125	8.584340022
YKL183C-A	YKL183C-A	NA	NA
YKL183W	LOT5	3.54641667	2.746090108
YKL184W	SPE1	5.222735309	5.132621567
YKL185W	ASH1	1.614493519	1.350879463
YKL186C	MTR2	3.008106279	3.889462483
YKL187C	YKL187C	3.549265514	NA
YKL188C	PXA2	NA	8.686604287
YKL189W	HYM1	1.852827622	4.341361139
YKL190W	CNB1	6.07313467	7.132747959
YKL191W	DPH2	6.625173544	7.376972038
YKL192C	ACP1	15.74148715	20.23448409
YKL193C	SDS22	5.58644645	10.08757826
YKL194C	MST1	5.229227411	7.653513527
YKL195W	MIA40	4.204926104	7.519788595
YKL196C	YKT6	8.646138564	9.36854044
YKL197C	PEX1	2.583188411	4.169641805
YKL198C	PTK1	2.036785475	3.131768584
YKL201C	MNN4	2.940544197	2.613322968
YKL202W	YKL202W	8.034198332	4.524822477
YKL203C	TOR2	2.135378122	3.567629662
YKL204W	EAP1	3.733581205	4.080020374
YKL205W	LOS1	2.723072672	2.77508858
YKL206C	ADD66	4.881785337	4.420154919
YKL207W	EMC3	6.735252217	6.954127525
YKL208W	CBT1	2.258564432	3.726255959
YKL209C	STE6	2.420614407	2.919928223
YKL210W	UBA1	9.000482201	10.51651981
YKL212W	SAC1	5.585936701	6.705242647
YKL213C	DOA1	3.883983134	4.526956784
YKL214C	YRA2	6.885339271	10.97475235
YKL215C	OXP1	3.705273597	5.341275762
YKL216W	URA1	6.051634274	6.677780607
YKL217W	JEN1	NA	NA
YKL218C	SRY1	8.178246737	9.932968667
YKL219W	COS9	3.429321957	5.798510594
YKL220C	FRE2	NA	2.704009779
YKL221W	MCH2	NA	NA
YKL222C	YKL222C	2.654645815	3.178314354
YKL223W	YKL223W	NA	3.266354762
YKL224C	PAU16	NA	NA
YKL225W	YKL225W	NA	NA
YKR001C	VPS1	7.502804515	9.243395961
YKR002W	PAP1	3.16852446	4.502613293
YKR003W	OSH6	3.856569713	5.548683352
YKR004C	ECM9	1.615778609	3.111195885
YKR005C	YKR005C	1.19939044	2.253875806
YKR006C	MRPL13	6.504085286	9.224838258
YKR007W	MEH1	4.064339114	5.256035768
YKR008W	RSC4	1.548762142	2.615783775
YKR009C	FOX2	NA	3.300125319
YKR010C	TOF2	1.5583861	2.223923157
YKR011C	YKR011C	5.068367736	4.854956822
YKR012C	YKR012C	NA	NA
YKR013W	PRY2	6.231869162	5.861572554
YKR014C	YPT52	6.241690596	8.783863812
YKR015C	YKR015C	NA	2.054868458
YKR016W	FCJ1	3.61057961	5.439879621
YKR017C	HEL1	3.435710441	2.076334541
YKR018C	YKR018C	7.722292504	9.280566612
YKR019C	IRS4	2.852571341	3.656569159
YKR020W	VPS51	4.52471036	4.025180067
YKR021W	ALY1	2.156970195	2.128052746
YKR022C	NTR2	4.231110547	4.572754934
YKR023W	YKR023W	1.585387072	1.704803006
YKR024C	DBP7	1.32946585	1.37629834
YKR025W	RPC37	4.158617563	5.386505234
YKR026C	GCN3	3.977469681	5.143607701
YKR027W	BCH2	2.143987005	3.485836395
YKR028W	SAP190	2.615230335	3.055628575
YKR029C	SET3	1.287348222	2.251120552
YKR030W	GMH1	3.087289232	3.817672686
YKR031C	SPO14	1.621228394	1.777633422
YKR032W	YKR032W	NA	NA
YKR033C	YKR033C	NA	NA
YKR034W	DAL80	4.807603828	NA
YKR035C	OPI8	NA	NA
YKR035W-A	DID2	4.104043214	4.25274348
YKR036C	CAF4	2.462805816	1.873672909
YKR037C	SPC34	1.820835778	3.151916753
YKR038C	KAE1	2.950449249	5.030867451
YKR039W	GAP1	3.275510282	4.229821116
YKR041W	YKR041W	NA	NA
YKR042W	UTH1	11.14890379	11.60817815
YKR043C	SHB17	9.560160268	10.81043844
YKR044W	UIP5	1.867584027	2.195672887
YKR045C	YKR045C	NA	1.389700143
YKR046C	PET10	8.995029048	10.03912892
YKR047W	YKR047W	8.13838383	6.851284241
YKR048C	NAP1	8.97501767	10.5762142
YKR049C	FMP46	NA	8.464141654
YKR050W	TRK2	4.373186226	6.713880738
YKR051W	YKR051W	2.906358582	2.036827097
YKR052C	MRS4	4.779278483	3.528256341
YKR053C	YSR3	5.110085846	5.57922497
YKR054C	DYN1	3.788754297	4.799439783
YKR055W	RHO4	2.782768749	5.690588436
YKR056W	TRM2	2.795027574	3.298925163
YKR057W	RPS21A	11.06205352	8.648265904
YKR058W	GLG1	NA	NA
YKR059W	TIF1	16.44388479	17.76187378
YKR060W	UTP30	2.392177662	2.022398065
YKR061W	KTR2	5.31905372	3.362977995
YKR062W	TFA2	3.537121384	5.223145373
YKR063C	LAS1	2.779129511	2.820471988
YKR064W	OAF3	2.149866151	2.15087444
YKR065C	PAM17	6.360045917	10.58737689
YKR066C	CCP1	6.66148229	9.756017017
YKR067W	GPT2	3.169607556	4.399424433
YKR068C	BET3	3.682698573	5.232042544
YKR069W	MET1	1.811590328	6.5768423
YKR070W	YKR070W	11.1775552	13.17305724
YKR071C	DRE2	4.372129088	6.704790595
YKR072C	SIS2	2.221794299	2.79966228
YKR073C	YKR073C	NA	NA
YKR074W	AIM29	7.282104186	8.52187965
YKR075C	YKR075C	1.221538773	2.948715248
YKR075W-A	YKR075W-A	NA	NA
YKR076W	ECM4	8.838375231	NA
YKR077W	MSA2	1.660316839	1.491703711
YKR078W	YKR078W	3.01024659	2.717406672
YKR079C	TRZ1	3.14333172	3.490221587
YKR080W	MTD1	4.220941821	3.908337687
YKR081C	RPF2	3.840498531	4.656146453
YKR082W	NUP133	2.67985697	3.042522205
YKR083C	DAD2	0.929870995	1.484273158
YKR084C	HBS1	5.205253918	5.683470393
YKR085C	MRPL20	5.290882332	7.011590757
YKR086W	PRP16	1.925246242	1.984453741
YKR087C	OMA1	2.552255777	2.457665616
YKR088C	TVP38	4.325300773	4.290566998
YKR089C	TGL4	2.614142207	2.614861468
YKR090W	PXL1	2.460459994	2.146745113
YKR091W	SRL3	4.03607857	4.065980256
YKR093W	PTR2	2.540398597	3.030205643
YKR094C	RPL40B	20.33322827	15.62029323
YKR095W	MLP1	3.781855515	4.796403748
YKR095W-A	PCC1	NA	NA
YKR096W	ESL2	1.635935689	1.986367245
YKR097W	PCK1	NA	NA
YKR098C	UBP11	3.002603188	5.313069014
YKR099W	BAS1	1.374423644	1.427115252
YKR100C	SKG1	2.674289878	2.848510055
YKR101W	SIR1	1.029063535	2.954132883
YKR102W	FLO10	3.225708019	0.741901775
YKR103W	NFT1	NA	NA
YKR104W	YKR104W	NA	NA
YKR105C	VBA5	NA	1.525956523
YKR106W	GEX2	NA	NA
YLL001W	DNM1	4.035144497	3.991114473
YLL002W	RTT109	2.143234418	1.812102403
YLL003W	SFI1	1.675049949	2.146762024
YLL004W	ORC3	1.080953022	2.612132652
YLL005C	SPO75	2.858784654	2.800230987
YLL006W	MMM1	3.719190497	3.731751237
YLL006W-A	YLL006W-A	NA	NA
YLL007C	YLL007C	2.294042164	3.185698996
YLL008W	DRS1	3.914250634	4.503389583
YLL009C	COX17	NA	NA
YLL010C	PSR1	1.407800003	3.321251838
YLL011W	SOF1	1.755870009	1.741691385
YLL012W	YEH1	1.762367079	2.03072322
YLL013C	PUF3	4.49055645	2.509208043
YLL014W	EMC6	6.757129741	6.129080844
YLL015W	BPT1	3.621983314	5.277526618
YLL016W	SDC25	2.242091064	3.459897532
YLL017W	YLL017W	NA	1.991509167
YLL018C	DPS1	16.05885507	13.04414767
YLL018C-A	COX19	3.560900649	3.460775976
YLL019C	KNS1	1.886365638	3.332983082
YLL019W-A	YLL019W-A	NA	NA
YLL020C	YLL020C	2.550003223	NA
YLL021W	SPA2	3.682155177	4.448993553
YLL022C	HIF1	7.391834756	9.362026889
YLL023C	POM33	5.270214822	6.235188335
YLL024C	SSA2	11.61294709	12.00577134
YLL025W	PAU17	NA	NA
YLL026W	HSP104	8.148172313	NA
YLL027W	ISA1	1.746116262	1.411249736
YLL028W	TPO1	2.434358213	3.003363883
YLL029W	FRA1	3.326527649	5.144809512
YLL030C	RRT7	NA	NA
YLL031C	GPI13	2.985788292	3.4450022
YLL032C	YLL032C	1.66700144	2.490891927
YLL033W	IRC19	3.058302359	2.15378203
YLL034C	RIX7	2.907640324	3.156407084
YLL035W	GRC3	2.630270102	2.575452908
YLL036C	PRP19	3.592049622	3.878613434
YLL037W	YLL037W	NA	NA
YLL038C	ENT4	4.657222515	2.948611551
YLL039C	UBI4	12.4732915	18.86703987
YLL040C	VPS13	4.031470568	7.12813159
YLL041C	SDH2	2.690857259	4.602042797
YLL042C	ATG10	4.447904674	1.396223092
YLL043W	FPS1	2.357698147	2.438965744
YLL044W	YLL044W	NA	NA
YLL045C	RPL8B	17.61350868	15.60384462
YLL046C	RNP1	NA	NA
YLL047W	YLL047W	NA	NA
YLL048C	YBT1	4.993472423	5.867665114
YLL049W	LDB18	10.00582237	12.85933555
YLL050C	COF1	21.67104662	24.8629136
YLL051C	FRE6	2.955887872	2.39742808
YLL052C	AQY2	4.237967568	2.949068438
YLL053C	YLL053C	6.997678202	4.878690807
YLL054C	YLL054C	2.701396311	2.715338518
YLL055W	YCT1	4.953741356	7.120132396
YLL056C	YLL056C	NA	8.447400894
YLL057C	JLP1	5.12554761	3.967672026
YLL058W	YLL058W	3.864696751	4.548542364
YLL059C	YLL059C	NA	NA
YLL060C	GTT2	NA	NA
YLL061W	MMP1	3.989575822	6.891394852
YLL062C	MHT1	NA	7.397422758
YLL063C	AYT1	3.188512659	3.451781791
YLL065W	YLL065W	NA	NA
YLR001C	YLR001C	2.566187497	4.509167968
YLR002C	NOC3	3.243150251	3.430859685
YLR003C	CMS1	3.755800257	4.413049233
YLR004C	THI73	3.161446886	NA
YLR005W	SSL1	3.862821467	4.197063632
YLR006C	SSK1	3.698091565	4.224157793
YLR007W	NSE1	3.549805954	3.652704873
YLR008C	PAM18	4.143246939	4.550696821
YLR009W	RLP24	3.156819925	2.748909876
YLR010C	TEN1	3.77432536	NA
YLR011W	LOT6	1.558965522	4.692949236
YLR012C	YLR012C	NA	NA
YLR013W	GAT3	NA	NA
YLR014C	PPR1	0.78469775	1.769434454
YLR015W	BRE2	3.159395488	3.610764923
YLR016C	PML1	3.679566325	4.522053508
YLR017W	MEU1	9.047248364	7.883369186
YLR018C	POM34	1.978085275	2.688021877
YLR019W	PSR2	2.446934664	2.439123883
YLR020C	YEH2	2.685813514	3.96510622
YLR021W	IRC25	5.900758665	7.650741117
YLR022C	SDO1	2.197634364	2.90291446
YLR023C	IZH3	2.590799413	2.898956693
YLR024C	UBR2	1.902695966	2.658005284
YLR025W	SNF7	4.893910436	6.100893991
YLR026C	SED5	2.457277251	2.364219341
YLR027C	AAT2	11.33232963	11.89834246
YLR028C	ADE16	7.209668503	8.639098502
YLR029C	RPL15A	13.47738775	13.36028083
YLR030W	YLR030W	1.392395266	NA
YLR031W	YLR031W	4.381879201	NA
YLR032W	RAD5	2.435362224	2.492933714
YLR033W	RSC58	2.064926816	2.831127565
YLR034C	SMF3	2.299933958	2.632445105
YLR035C	MLH2	2.20504833	1.823706349
YLR036C	YLR036C	3.681267861	5.053356705
YLR037C	PAU23	NA	NA
YLR038C	COX12	8.45260323	6.240948719
YLR039C	RIC1	2.450753945	2.775148878
YLR040C	YLR040C	2.024802936	6.623237725
YLR041W	YLR041W	6.782675736	4.611488772
YLR042C	YLR042C	5.680360765	3.408434783
YLR043C	TRX1	33.83302173	37.16739907
YLR044C	PDC1	15.92660952	20.63374885
YLR045C	STU2	2.102446821	2.860200681
YLR046C	YLR046C	2.272375524	2.207218837
YLR047C	FRE8	1.505612995	3.252356276
YLR048W	RPS0B	10.45109275	12.48806323
YLR049C	YLR049C	1.404978693	2.890130808
YLR050C	YLR050C	8.755015797	7.707736856
YLR051C	FCF2	2.067382123	1.943087721
YLR052W	IES3	2.529889131	2.974390918
YLR053C	YLR053C	3.305084816	NA
YLR054C	OSW2	NA	NA
YLR055C	SPT8	5.139742133	3.044460386
YLR056W	ERG3	3.563729114	3.648981538
YLR057W	MNL2	1.547739911	2.003050259
YLR058C	SHM2	5.838308086	6.484390883
YLR059C	REX2	6.409283556	7.002548745
YLR060W	FRS1	7.705698288	8.730572501
YLR061W	RPL22A	NA	NA
YLR062C	BUD28	19.44038573	12.81427364
YLR063W	YLR063W	0.957401617	NA
YLR064W	PER33	3.731581483	5.077628247
YLR065C	ENV10	6.619125731	5.937723474
YLR066W	SPC3	5.178401937	7.771997337
YLR067C	PET309	0.95508019	2.035473698
YLR068W	FYV7	2.713900505	2.501474564
YLR069C	MEF1	6.391210607	7.694312501
YLR070C	XYL2	4.145266549	3.715129061
YLR071C	RGR1	2.56053623	3.250219581
YLR072W	YLR072W	3.583955958	3.994813702
YLR073C	RFU1	1.400631593	1.172593162
YLR074C	BUD20	3.986311695	3.888545787
YLR075W	RPL10	9.297905122	12.81029036
YLR076C	YLR076C	11.4730836	12.40067966
YLR077W	FMP25	4.626782918	4.001833067
YLR078C	BOS1	4.307229057	4.60536622
YLR079W	SIC1	1.623338801	2.878346088
YLR080W	EMP46	5.451831177	NA
YLR081W	GAL2	NA	NA
YLR082C	SRL2	1.968313884	2.45169936
YLR083C	EMP70	4.077709288	4.521016455
YLR084C	RAX2	1.620737611	1.508604837
YLR085C	ARP6	3.686176785	4.000816894
YLR086W	SMC4	3.122585388	2.817495287
YLR087C	CSF1	3.809754569	3.852912322
YLR088W	GAA1	3.41493288	3.88300786
YLR089C	ALT1	5.928438997	6.54695045
YLR090W	XDJ1	3.554336764	3.805731154
YLR091W	GEP5	2.837978898	3.210596249
YLR092W	SUL2	5.445094357	6.026124265
YLR093C	NYV1	2.72956926	5.54170336
YLR094C	GIS3	1.685740458	1.425340838
YLR095C	IOC2	1.943940734	3.514542224
YLR096W	KIN2	1.94388597	2.861224619
YLR097C	HRT3	4.086500557	5.021735283
YLR098C	CHA4	1.981408853	3.19883806
YLR099C	ICT1	4.392749157	2.939625653
YLR099W-A	MIM2	6.756682193	4.926477916
YLR100W	ERG27	8.018456708	9.03001128
YLR101C	YLR101C	6.242875884	10.18316816
YLR102C	APC9	2.69387889	NA
YLR103C	CDC45	2.372616006	1.362063067
YLR104W	LCL2	4.377787943	7.554815611
YLR105C	SEN2	4.541221831	6.280370094
YLR106C	MDN1	5.055946875	6.382317657
YLR107W	REX3	2.396132327	1.995059344
YLR108C	YLR108C	2.539322479	2.940958656
YLR109W	AHP1	NA	NA
YLR110C	CCW12	10.62351132	18.08127898
YLR111W	YLR111W	NA	NA
YLR112W	YLR112W	4.274106232	4.056419485
YLR113W	HOG1	5.391526849	5.50993489
YLR114C	AVL9	3.679806263	3.620370569
YLR115W	CFT2	2.784036228	2.38737421
YLR116W	MSL5	2.711849898	1.528355789
YLR117C	CLF1	2.000746997	2.327794863
YLR118C	YLR118C	11.56494075	16.99561708
YLR119W	SRN2	5.973152633	5.564786212
YLR120C	YPS1	2.848235272	2.955056162
YLR120W-A	YLR120W-A	NA	3.545940771
YLR121C	YPS3	4.586206164	4.526036034
YLR122C	YLR122C	NA	NA
YLR123C	YLR123C	NA	NA
YLR124W	YLR124W	NA	NA
YLR125W	YLR125W	2.026612848	NA
YLR126C	YLR126C	3.992861306	5.941535751
YLR127C	APC2	2.315392891	1.70114714
YLR128W	DCN1	7.063743249	4.908867335
YLR129W	DIP2	2.104188723	2.237818317
YLR130C	ZRT2	2.687435377	3.647527645
YLR131C	ACE2	NA	1.434143446
YLR132C	USB1	2.151037699	4.457837898
YLR133W	CKI1	3.085615148	4.23154961
YLR134W	PDC5	17.04781077	16.70673739
YLR135W	SLX4	2.792091966	1.119547824
YLR136C	TIS11	1.790325316	NA
YLR137W	RKM5	5.287554327	4.66864973
YLR138W	NHA1	2.970483477	3.896244687
YLR139C	SLS1	1.275252482	4.318630999
YLR140W	YLR140W	NA	NA
YLR142W	PUT1	5.420589582	3.202338103
YLR143W	YLR143W	3.197106331	2.921330301
YLR144C	ACF2	3.154587129	2.958476301
YLR145W	RMP1	2.052037114	4.082515332
YLR146C	SPE4	5.290913917	6.863391772
YLR146W-A	YLR146W-A	NA	NA
YLR147C	SMD3	3.604817363	4.857008608
YLR148W	PEP3	3.181559559	3.398019397
YLR149C	YLR149C	NA	NA
YLR149C-A	YLR149C-A	NA	NA
YLR150W	STM1	21.17138537	20.16947859
YLR151C	PCD1	NA	2.72249146
YLR152C	YLR152C	1.926450184	2.539605313
YLR153C	ACS2	6.129265883	7.119337226
YLR154C	RNH203	3.259065432	2.304031329
YLR154C-G	YLR154C-G	NA	NA
YLR154C-H	YLR154C-H	NA	NA
YLR154W-A	YLR154W-A	NA	NA
YLR154W-B	YLR154W-B	NA	NA
YLR154W-C	TAR1	NA	NA
YLR154W-E	YLR154W-E	NA	NA
YLR154W-F	YLR154W-F	NA	NA
YLR161W	YLR161W	NA	NA
YLR162W	YLR162W	NA	NA
YLR162W-A	RRT15	NA	NA
YLR163C	MAS1	5.946497352	7.0120427
YLR163W-A	YLR163W-A	NA	2.35781392
YLR164W	SHH4	3.434707849	NA
YLR165C	PUS5	3.717526426	2.368079794
YLR166C	SEC10	2.849246507	3.137456013
YLR167W	RPS31	14.78501399	12.38038556
YLR168C	UPS2	2.512873071	3.835805663
YLR169W	YLR169W	2.666044619	6.241243216
YLR170C	APS1	2.644374908	NA
YLR171W	YLR171W	2.868810669	4.113420449
YLR172C	DPH5	7.384012213	11.01477613
YLR173W	YLR173W	2.872990563	2.278591261
YLR174W	IDP2	1.283848882	2.628072547
YLR175W	CBF5	5.074795955	5.322028314
YLR176C	RFX1	3.136067644	NA
YLR177W	YLR177W	6.643997497	3.710996769
YLR178C	TFS1	5.72593944	NA
YLR179C	YLR179C	15.96657465	16.77915668
YLR180W	SAM1	11.84454952	11.68863646
YLR181C	VTA1	4.525357357	4.779632503
YLR182W	SWI6	1.690357772	2.044096612
YLR183C	TOS4	4.233702116	4.322932539
YLR184W	YLR184W	NA	NA
YLR185W	RPL37A	12.91445183	14.08549918
YLR186W	EMG1	3.79116937	3.888373618
YLR187W	SKG3	2.637497414	1.976775586
YLR188W	MDL1	4.614585583	5.398254187
YLR189C	ATG26	2.436164952	3.228385854
YLR190W	MMR1	3.600589553	3.970867114
YLR191W	PEX13	2.252334924	3.441165825
YLR192C	HCR1	10.51825497	11.98680464
YLR193C	UPS1	3.135041916	4.708007463
YLR194C	YLR194C	2.481946946	3.747319612
YLR195C	NMT1	5.527113379	8.771320387
YLR196W	PWP1	3.996686536	3.875923759
YLR197W	NOP56	6.62490046	7.044439567
YLR198C	YLR198C	5.368134932	6.569127019
YLR199C	PBA1	4.102385917	4.052151067
YLR200W	YKE2	4.503035175	6.400161022
YLR201C	COQ9	4.082615512	5.861064235
YLR202C	YLR202C	NA	NA
YLR203C	MSS51	6.825629822	9.031331236
YLR204W	QRI5	7.923629297	8.521125837
YLR205C	HMX1	3.883373031	1.71408343
YLR206W	ENT2	5.325540277	8.22183204
YLR207W	HRD3	3.130825732	4.672027729
YLR208W	SEC13	7.369942396	7.778642195
YLR209C	PNP1	7.427408068	11.83927607
YLR210W	CLB4	1.44949868	2.448405525
YLR211C	YLR211C	NA	NA
YLR212C	TUB4	2.858869757	4.019708993
YLR213C	CRR1	NA	1.388523548
YLR214W	FRE1	3.300445638	3.453240957
YLR215C	CDC123	2.638724452	2.744546159
YLR216C	CPR6	11.34692881	13.45798441
YLR217W	YLR217W	NA	10.7191231
YLR218C	COA4	NA	NA
YLR219W	MSC3	3.414185916	4.306298902
YLR220W	CCC1	3.484866856	4.158074177
YLR221C	RSA3	4.190700938	2.425089437
YLR222C	UTP13	2.037778028	1.836017346
YLR222C-A	YLR222C-A	1.918926853	1.94001897
YLR223C	IFH1	1.302861308	1.656658619
YLR224W	YLR224W	2.431965921	2.458511413
YLR225C	YLR225C	2.113383131	2.160471871
YLR226W	BUR2	1.295236032	1.545806521
YLR227C	ADY4	1.711622364	2.342155294
YLR228C	ECM22	4.689841164	3.571516533
YLR229C	CDC42	9.119943502	8.979283318
YLR230W	YLR230W	8.769997404	5.725637586
YLR231C	BNA5	8.978980661	10.92776427
YLR232W	YLR232W	4.53287537	NA
YLR233C	EST1	NA	2.346818105
YLR234W	TOP3	1.955495814	1.383689637
YLR235C	YLR235C	NA	NA
YLR236C	YLR236C	2.531993432	2.694553997
YLR237W	THI7	5.355181763	3.717256818
YLR238W	FAR10	1.036354478	1.43909565
YLR239C	LIP2	4.900524776	5.71004107
YLR240W	VPS34	3.057955773	4.233776971
YLR241W	YLR241W	2.672238545	3.971566383
YLR242C	ARV1	1.654400785	2.298712098
YLR243W	YLR243W	4.104723247	4.630154674
YLR244C	MAP1	6.222671632	6.716318799
YLR245C	CDD1	NA	1.496728543
YLR246W	ERF2	2.210708635	3.782713834
YLR247C	IRC20	1.999317539	2.687464655
YLR248W	RCK2	4.275340052	5.178632332
YLR249W	YEF3	12.00804276	10.94640078
YLR250W	SSP120	5.558097079	7.090015432
YLR251W	SYM1	9.44186039	6.355858807
YLR252W	YLR252W	6.725256694	NA
YLR253W	YLR253W	2.668232516	4.229996147
YLR254C	NDL1	1.235998802	2.135467321
YLR255C	YLR255C	NA	NA
YLR256W	HAP1	2.5566546	3.219484664
YLR257W	YLR257W	3.315576605	4.692137306
YLR258W	GSY2	5.057900441	6.706257141
YLR259C	HSP60	13.66058365	13.98935475
YLR260W	LCB5	3.843081045	5.157336876
YLR261C	VPS63	NA	NA
YLR262C	YPT6	3.72118458	5.656726988
YLR262C-A	TMA7	22.28558096	14.61965333
YLR263W	RED1	2.966439238	NA
YLR264C-A	YLR264C-A	9.285421916	12.00324469
YLR264W	RPS28B	11.27238162	9.246711053
YLR265C	NEJ1	2.225013595	4.995340061
YLR266C	PDR8	2.864247706	4.314676915
YLR267W	BOP2	NA	5.223364143
YLR268W	SEC22	6.376130968	7.637245838
YLR269C	YLR269C	8.416651575	5.191881481
YLR270W	DCS1	6.42553608	10.8230251
YLR271W	YLR271W	2.438809827	3.631857785
YLR272C	YCS4	3.311664396	3.796931276
YLR273C	PIG1	2.964611532	2.731926264
YLR274W	MCM5	1.839874192	3.136082937
YLR275W	SMD2	3.923989707	3.218315105
YLR276C	DBP9	3.783961074	3.978279032
YLR277C	YSH1	2.037561238	1.840021223
YLR278C	YLR278C	2.30105956	2.867696021
YLR279W	YLR279W	NA	NA
YLR280C	YLR280C	NA	NA
YLR281C	YLR281C	NA	NA
YLR282C	YLR282C	NA	NA
YLR283W	YLR283W	2.722558709	4.020112056
YLR284C	ECI1	6.853624006	8.170941067
YLR285C-A	YLR285C-A	4.237655794	5.483929105
YLR285W	NNT1	6.431146743	5.898593562
YLR286C	CTS1	5.13246116	6.482208675
YLR286W-A	YLR286W-A	6.167331457	8.607110359
YLR287C	YLR287C	3.37898489	3.558375221
YLR287C-A	RPS30A	21.46962077	19.55440554
YLR288C	MEC3	2.665041053	1.605537192
YLR289W	GUF1	2.223520352	3.220699153
YLR290C	YLR290C	6.044969861	5.886413838
YLR291C	GCD7	4.558513052	5.908794916
YLR292C	SEC72	4.330269312	4.433860562
YLR293C	GSP1	11.81689724	14.70166096
YLR294C	YLR294C	3.640818541	4.621915813
YLR295C	ATP14	5.165041369	5.846541797
YLR296W	YLR296W	NA	NA
YLR297W	YLR297W	2.270294473	4.714836075
YLR298C	YHC1	1.906967596	2.004955539
YLR299C-A	YLR299C-A	1.696600216	NA
YLR299W	ECM38	5.094359358	7.371411785
YLR300W	EXG1	2.077987921	2.307267395
YLR301W	HRI1	13.38955143	13.68447615
YLR302C	YLR302C	NA	NA
YLR303W	MET17	9.86723977	10.40202589
YLR304C	ACO1	4.776184426	6.767983387
YLR305C	STT4	3.431801943	3.652905032
YLR306W	UBC12	5.210962149	5.462127266
YLR307C-A	YLR307C-A	NA	NA
YLR307W	CDA1	NA	NA
YLR308W	CDA2	NA	NA
YLR309C	IMH1	3.902008964	4.509202127
YLR310C	CDC25	2.28653003	2.825930348
YLR311C	YLR311C	NA	NA
YLR312C	YLR312C	NA	NA
YLR312W-A	MRPL15	3.649206907	4.468687259
YLR313C	SPH1	2.176346402	1.662433452
YLR314C	CDC3	4.684346608	6.709475632
YLR315W	NKP2	3.552997301	2.453923431
YLR316C	TAD3	3.297968928	5.261443755
YLR317W	YLR317W	2.840332389	2.975240354
YLR318W	EST2	0.805463714	1.893795659
YLR319C	BUD6	2.91941413	2.900019544
YLR320W	MMS22	2.178878633	1.301132675
YLR321C	SFH1	3.256679304	3.923938467
YLR322W	VPS65	NA	NA
YLR323C	CWC24	3.140156628	1.906717707
YLR324W	PEX30	4.003000214	8.473508623
YLR325C	RPL38	12.09956114	17.03163984
YLR326W	YLR326W	4.261919764	3.860585817
YLR327C	TMA10	3.133473623	5.156603403
YLR328W	NMA1	2.860465174	3.140633155
YLR329W	REC102	NA	NA
YLR330W	CHS5	6.142462712	8.244548649
YLR331C	JIP3	NA	NA
YLR332W	MID2	1.947347808	1.606631218
YLR333C	RPS25B	13.86950224	12.99343486
YLR334C	YLR334C	NA	NA
YLR335W	NUP2	5.199002893	6.97290712
YLR336C	SGD1	2.406696545	2.510748941
YLR337C	VRP1	5.157189362	5.722289936
YLR338W	OPI9	3.351790516	3.209309685
YLR339C	YLR339C	8.609238178	6.957355623
YLR340W	RPP0	11.27951826	13.30778417
YLR341W	SPO77	NA	NA
YLR342W	FKS1	5.733034525	6.792183363
YLR342W-A	YLR342W-A	5.959892504	3.98743834
YLR343W	GAS2	4.212302299	5.972925416
YLR344W	RPL26A	8.603179714	11.2350905
YLR345W	YLR345W	4.14955908	10.2951459
YLR346C	YLR346C	3.706562804	NA
YLR347C	KAP95	2.278895156	2.884554003
YLR347W-A	YLR347W-A	2.44484876	1.836989972
YLR348C	DIC1	6.711786688	7.176394815
YLR349W	YLR349W	2.985845593	6.883044681
YLR350W	ORM2	3.73474811	4.089821299
YLR351C	NIT3	10.95247736	13.28780625
YLR352W	YLR352W	1.683702485	3.064357232
YLR353W	BUD8	1.312037303	1.553714111
YLR354C	TAL1	14.32274769	14.62528338
YLR355C	ILV5	2.213820558	2.663707564
YLR356W	ATG33	8.033149872	9.937917302
YLR357W	RSC2	0.888101452	2.038133539
YLR358C	YLR358C	2.043796049	2.346920329
YLR359W	ADE13	6.95985483	7.351240201
YLR360W	VPS38	2.439679325	3.645991904
YLR361C	DCR2	3.930709212	6.253072255
YLR361C-A	YLR361C-A	6.774285055	11.83182681
YLR362W	STE11	2.481324995	3.236734124
YLR363C	NMD4	2.509137048	2.533815384
YLR363W-A	YLR363W-A	2.772788226	3.208481951
YLR364C-A	YLR364C-A	NA	NA
YLR364W	GRX8	12.01877664	3.678149751
YLR365W	YLR365W	NA	NA
YLR366W	YLR366W	NA	NA
YLR367W	RPS22B	13.50912368	12.43969202
YLR368W	MDM30	2.151067888	3.683434039
YLR369W	SSQ1	2.516318027	2.761633085
YLR370C	ARC18	7.6540448	10.9822366
YLR371W	ROM2	1.370825449	2.652412784
YLR372W	SUR4	4.86147467	5.140524948
YLR373C	VID22	1.967566193	2.579153886
YLR374C	YLR374C	NA	NA
YLR375W	STP3	4.353530044	4.888507379
YLR376C	PSY3	2.147431672	4.092144028
YLR377C	FBP1	NA	NA
YLR378C	SEC61	5.840409403	6.550197032
YLR379W	YLR379W	6.270271279	6.609535898
YLR380W	CSR1	5.560881546	6.719204062
YLR381W	CTF3	1.661331847	2.257474739
YLR382C	NAM2	5.898138646	4.748912781
YLR383W	SMC6	2.628217125	3.425021346
YLR384C	IKI3	5.750111912	7.652720686
YLR385C	SWC7	NA	NA
YLR386W	VAC14	3.572116087	3.708675406
YLR387C	REH1	5.000394308	3.881702191
YLR388W	RPS29A	8.278317597	6.8790514
YLR389C	STE23	4.178620425	5.306514663
YLR390W	ECM19	NA	NA
YLR390W-A	CCW14	9.20640695	10.30225277
YLR392C	ART10	2.30452137	1.454823474
YLR393W	ATP10	3.523315707	1.623551924
YLR394W	CST9	1.295023634	2.085654661
YLR395C	COX8	7.630623089	6.747107619
YLR396C	VPS33	2.083114026	2.544946542
YLR397C	AFG2	3.805134849	4.25063425
YLR398C	SKI2	2.959193427	3.860959248
YLR399C	BDF1	1.191777593	1.685853076
YLR399W-A	YLR399W-A	2.849750675	NA
YLR400W	YLR400W	4.804893914	3.286675577
YLR401C	DUS3	3.597797417	3.068112274
YLR402W	YLR402W	NA	NA
YLR403W	SFP1	1.642983103	1.617691874
YLR404W	FLD1	1.965425034	2.940790894
YLR405W	DUS4	2.46766567	2.305066091
YLR406C	RPL31B	9.603608513	8.21990633
YLR406C-A	YLR406C-A	NA	NA
YLR407W	YLR407W	1.315285978	1.92162535
YLR408C	BLS1	1.604474556	2.349492668
YLR409C	UTP21	2.692503483	2.84751441
YLR410W	VIP1	4.134558759	5.079827106
YLR411W	CTR3	2.89008901	NA
YLR412C-A	YLR412C-A	NA	NA
YLR412W	BER1	4.451635495	5.302525304
YLR413W	YLR413W	1.570735238	1.842653831
YLR414C	PUN1	2.82913435	3.884704801
YLR415C	YLR415C	NA	NA
YLR416C	YLR416C	NA	NA
YLR417W	VPS36	3.823876016	2.85219662
YLR418C	CDC73	2.61983824	3.489319768
YLR419W	YLR419W	2.016033912	2.74487057
YLR420W	URA4	6.150289492	7.304791696
YLR421C	RPN13	7.639410447	7.815460963
YLR422W	YLR422W	2.224058616	1.959410835
YLR423C	ATG17	2.533718936	1.642369138
YLR424W	SPP382	1.72351535	2.086727095
YLR425W	TUS1	1.175854636	1.481719797
YLR426W	TDA5	2.489120228	2.262087902
YLR427W	MAG2	3.050714999	2.768439106
YLR428C	YLR428C	NA	NA
YLR429W	CRN1	6.138077057	7.079424507
YLR430W	SEN1	2.86165766	3.755822857
YLR431C	ATG23	1.466921775	2.992952576
YLR432W	IMD3	9.897602897	10.52774363
YLR433C	CNA1	3.202764456	3.434650458
YLR434C	YLR434C	NA	NA
YLR435W	TSR2	4.732263065	4.901498143
YLR436C	ECM30	2.15822658	2.305163251
YLR437C	DIF1	3.954259855	7.644170669
YLR437C-A	YLR437C-A	9.929048976	NA
YLR438C-A	LSM3	4.933719766	5.244134466
YLR438W	CAR2	7.572838799	12.72074309
YLR439W	MRPL4	4.681332021	5.388195314
YLR440C	SEC39	2.547190586	3.067844529
YLR441C	RPS1A	13.90604764	13.1148259
YLR442C	SIR3	1.870350485	2.544305415
YLR443W	ECM7	1.997970591	2.937582471
YLR444C	YLR444C	1.613230595	1.890523367
YLR445W	GMC2	NA	NA
YLR446W	YLR446W	2.194384294	3.889565196
YLR447C	VMA6	10.12748431	10.52808782
YLR448W	RPL6B	12.31230558	12.74491559
YLR449W	FPR4	6.719030543	8.217798343
YLR450W	HMG2	3.975895421	3.93804375
YLR451W	LEU3	1.711728925	2.325992168
YLR452C	SST2	1.732224221	3.51522191
YLR453C	RIF2	3.286464265	6.030981402
YLR454W	FMP27	4.302471744	5.709842278
YLR455W	YLR455W	1.542120516	1.518927178
YLR456W	YLR456W	NA	NA
YLR457C	NBP1	2.682488067	2.166155698
YLR458W	YLR458W	1.805777956	3.114318051
YLR459W	GAB1	2.392762374	4.329642771
YLR460C	YLR460C	NA	NA
YLR461W	PAU4	1.884674882	1.280083626
YLR462W	YLR462W	1.333753902	3.897697317
YLR463C	YLR463C	0.864811834	1.566900292
YLR465C	BSC3	1.089875431	4.128944551
YLR466C-A	YLR466C-A	NA	NA
YML001W	YPT7	8.909802481	8.148893199
YML002W	YML002W	1.91362008	1.94752673
YML003W	YML003W	NA	1.73339024
YML004C	GLO1	9.580207198	10.1319645
YML005W	TRM12	3.050322557	3.113540499
YML006C	GIS4	1.12699503	1.165479646
YML007C-A	YML007C-A	NA	NA
YML007W	YAP1	3.6418336	4.229272755
YML008C	ERG6	6.986766464	8.151118168
YML009C	MRPL39	3.91455293	5.058457226
YML009C-A	YML009C-A	7.975863253	5.313218221
YML009W-B	YML009W-B	8.931402458	6.748671948
YML010W	SPT5	4.741391804	5.383107313
YML011C	RAD33	4.522404276	3.850448866
YML012C-A	YML012C-A	NA	NA
YML012W	ERV25	8.862532305	7.987174094
YML013W	UBX2	3.459006124	3.920498675
YML014W	TRM9	7.403276813	5.501242724
YML015C	TAF11	3.071027003	2.305719965
YML016C	PPZ1	1.723240344	2.083439496
YML017W	PSP2	3.870390577	4.828530177
YML018C	YML018C	1.854497271	1.449842043
YML019W	OST6	5.975038083	6.540151017
YML020W	YML020W	NA	2.857795324
YML021C	UNG1	4.834830719	4.580884624
YML022W	APT1	10.87156406	7.465969064
YML023C	NSE5	2.211095655	2.697831031
YML024W	RPS17A	24.44455115	17.50392179
YML025C	YML6	3.314172344	5.875592389
YML026C	RPS18B	15.89113138	13.41916856
YML027W	YOX1	1.181695033	4.277466064
YML028W	TSA1	16.10369264	NA
YML029W	USA1	2.921972148	3.61407624
YML030W	RCF1	5.435319231	7.002895602
YML031C-A	YML031C-A	2.513153585	NA
YML031W	NDC1	2.372088026	2.345009012
YML032C	RAD52	3.158250972	2.576762458
YML034C-A	YML034C-A	2.785201926	NA
YML034W	SRC1	2.291644825	2.934615542
YML035C	AMD1	3.285064346	4.11970998
YML036W	CGI121	5.779645792	4.554657448
YML037C	YML037C	NA	NA
YML038C	YMD8	1.804499992	1.669349776
YML041C	VPS71	1.961492847	2.046259839
YML042W	CAT2	NA	3.958774029
YML043C	RRN11	NA	1.10911356
YML046W	PRP39	1.794891116	2.565793255
YML047C	PRM6	NA	NA
YML047W-A	YML047W-A	NA	NA
YML048W	GSF2	7.32752408	7.63820732
YML049C	RSE1	2.764819497	2.717297173
YML050W	AIM32	2.692709805	3.209204007
YML051W	GAL80	8.892560085	8.043486485
YML052W	SUR7	1.802319487	1.69366648
YML053C	YML053C	1.762945611	1.387569053
YML054C	CYB2	1.948838277	NA
YML054C-A	YML054C-A	NA	NA
YML055W	SPC2	NA	3.363903098
YML056C	IMD4	6.123441978	5.644401844
YML057C-A	YML057C-A	5.167980195	3.854744757
YML057W	CMP2	3.354717687	4.134437937
YML058W	SML1	3.812001633	3.854033965
YML058W-A	HUG1	NA	NA
YML059C	NTE1	2.316622672	2.596212876
YML060W	OGG1	2.884686085	3.71241589
YML061C	PIF1	3.036658448	2.623537016
YML062C	MFT1	1.628118482	1.996227585
YML063W	RPS1B	16.79026482	15.34250844
YML064C	TEM1	2.570507705	1.384075354
YML065W	ORC1	2.582810912	2.799501348
YML066C	SMA2	4.193991574	2.225899303
YML067C	ERV41	5.175336731	6.68043778
YML068W	ITT1	2.27311836	1.427395808
YML069W	POB3	4.121442593	5.30083081
YML070W	DAK1	13.96252523	14.56087464
YML071C	COG8	2.603876919	2.972589741
YML072C	TCB3	5.162101097	6.086271654
YML073C	RPL6A	14.71428793	14.26949949
YML074C	FPR3	10.91346948	13.26469946
YML075C	HMG1	2.33777382	2.651296601
YML076C	WAR1	2.058019022	1.362341484
YML077W	BET5	4.283772254	2.661261245
YML078W	CPR3	33.22097503	31.13013288
YML079W	YML079W	12.59193627	22.8941918
YML080W	DUS1	2.309605218	1.974156857
YML081C-A	ATP18	NA	4.79081642
YML081W	TDA9	1.911350849	2.401628264
YML082W	YML082W	1.615827925	2.282379277
YML083C	YML083C	NA	NA
YML084W	YML084W	NA	NA
YML085C	TUB1	12.64803579	12.47173518
YML086C	ALO1	7.531987941	9.119299753
YML087C	AIM33	NA	NA
YML088W	UFO1	2.454037712	2.372140791
YML089C	YML089C	NA	NA
YML090W	YML090W	NA	NA
YML091C	RPM2	2.941747134	3.639464602
YML092C	PRE8	6.842243046	10.17128024
YML093W	UTP14	2.717378539	2.79707336
YML094C-A	YML094C-A	8.405263328	7.775918693
YML094W	GIM5	8.29601214	8.78518601
YML095C	RAD10	3.750232351	3.773199981
YML096W	YML096W	2.958744593	3.500646839
YML097C	VPS9	2.726607368	2.653972068
YML098W	TAF13	6.595547141	6.096971597
YML099C	ARG81	2.408530986	3.155664959
YML099W-A	YML099W-A	1.462551711	3.331784497
YML100W	TSL1	6.519405405	12.68242385
YML100W-A	YML100W-A	NA	NA
YML101C	CUE4	NA	NA
YML101C-A	YML101C-A	NA	NA
YML102W	CAC2	3.40495855	2.641359454
YML103C	NUP188	1.798463371	3.148956055
YML104C	MDM1	2.853706636	3.010679271
YML105C	SEC65	5.104497747	6.299547676
YML106W	URA5	9.328554955	9.895944966
YML107C	PML39	2.245909573	1.716835652
YML108W	YML108W	4.985129359	5.827760468
YML109W	ZDS2	1.685798168	2.042267248
YML110C	COQ5	9.96811346	10.38516559
YML111W	BUL2	1.714460432	1.568520151
YML112W	CTK3	2.060898652	2.12179088
YML113W	DAT1	1.447672443	1.670507285
YML114C	TAF8	2.607137436	3.559233778
YML115C	VAN1	3.314392504	3.886541078
YML116W	ATR1	3.975195705	5.00261318
YML116W-A	YML116W-A	4.385430918	6.712114423
YML117W	NAB6	2.583913778	3.342413123
YML118W	NGL3	NA	NA
YML119W	YML119W	1.934335648	2.716769652
YML120C	NDI1	1.829254939	3.088190799
YML121W	GTR1	4.17143159	3.430953996
YML122C	YML122C	NA	NA
YML123C	PHO84	1.680808199	1.741903618
YML124C	TUB3	7.671219378	8.583025783
YML125C	PGA3	6.949110545	6.606701787
YML126C	ERG13	7.092809293	7.954666729
YML127W	RSC9	2.510081982	3.170767899
YML128C	MSC1	6.490407491	NA
YML129C	COX14	NA	NA
YML130C	ERO1	5.201521576	3.516174217
YML131W	YML131W	NA	NA
YMR001C	CDC5	0.4133633	1.526494373
YMR001C-A	YMR001C-A	NA	NA
YMR002W	MIC17	9.183080006	9.835051653
YMR003W	AIM34	3.2339489	3.740130319
YMR004W	MVP1	5.80236042	4.966358555
YMR005W	TAF4	2.856578339	3.060413421
YMR006C	PLB2	5.476206465	5.478877177
YMR007W	YMR007W	1.680108454	3.877692304
YMR008C	PLB1	5.616530194	5.631088814
YMR009W	ADI1	12.10143482	16.37129628
YMR010W	YMR010W	2.228919872	2.611799764
YMR011W	HXT2	3.746637878	3.889211886
YMR012W	CLU1	6.885663587	8.6474587
YMR013C	SEC59	1.997891532	1.373791834
YMR013C-A	YMR013C-A	NA	NA
YMR013W-A	YMR013W-A	NA	NA
YMR014W	BUD22	2.331227718	2.419843068
YMR015C	ERG5	1.484776063	2.082784532
YMR016C	SOK2	3.641180226	3.589637569
YMR017W	SPO20	NA	NA
YMR018W	YMR018W	NA	NA
YMR019W	STB4	1.725643599	2.619812591
YMR020W	FMS1	6.454479112	3.301963326
YMR021C	MAC1	1.884852585	1.821319754
YMR022W	UBC7	7.617997221	5.343217254
YMR023C	MSS1	3.742256247	4.968683087
YMR024W	MRPL3	5.180409311	5.717285202
YMR025W	CSI1	1.876163763	5.435793838
YMR026C	PEX12	2.836209393	4.255069639
YMR027W	YMR027W	6.662937115	9.95439327
YMR028W	TAP42	2.215661369	1.865754588
YMR029C	FAR8	3.684680454	3.69658732
YMR030W	RSF1	NA	3.890919787
YMR030W-A	YMR030W-A	4.90872305	NA
YMR031C	EIS1	3.836846264	5.093536467
YMR031W-A	YMR031W-A	NA	NA
YMR032W	HOF1	2.581627704	2.665385787
YMR033W	ARP9	3.255303461	3.095111854
YMR034C	YMR034C	NA	NA
YMR035W	IMP2	4.706502159	10.88717935
YMR036C	MIH1	1.673552831	1.562153481
YMR037C	MSN2	1.830930755	2.075578373
YMR038C	CCS1	11.93630669	11.84578961
YMR039C	SUB1	4.388401073	5.372124656
YMR040W	YET2	NA	NA
YMR041C	ARA2	5.184885851	6.182420118
YMR042W	ARG80	2.117737142	3.494987815
YMR043W	MCM1	1.70718091	2.22111253
YMR044W	IOC4	2.788438328	3.601907651
YMR046C	YMR046C	NA	NA
YMR046W-A	YMR046W-A	5.185584448	6.888035226
YMR047C	NUP116	2.475251083	2.82094357
YMR048W	CSM3	3.458267669	3.84440095
YMR049C	ERB1	4.311106879	4.238753156
YMR052C-A	YMR052C-A	NA	NA
YMR052W	FAR3	3.735092474	1.449693666
YMR053C	STB2	NA	4.532173357
YMR054W	STV1	3.401868769	3.990807556
YMR055C	BUB2	3.919646147	3.248329089
YMR056C	AAC1	2.604862043	3.783532232
YMR057C	YMR057C	NA	NA
YMR058W	FET3	4.372019536	4.897053729
YMR059W	SEN15	1.429471224	1.135796099
YMR060C	SAM37	3.295283627	4.244839887
YMR061W	RNA14	3.166343777	4.040490585
YMR062C	ARG7	7.262280473	7.936267303
YMR063W	RIM9	2.151112189	NA
YMR064W	AEP1	1.785477217	2.239132941
YMR065W	KAR5	1.299601837	NA
YMR066W	SOV1	1.791117679	1.525201692
YMR067C	UBX4	2.579456171	6.681994761
YMR068W	AVO2	NA	6.495746213
YMR069W	NAT4	NA	NA
YMR070W	MOT3	1.401912937	3.564379409
YMR071C	TVP18	4.953427293	5.169243266
YMR072W	ABF2	7.163979427	9.647424336
YMR073C	IRC21	3.324029854	3.841964814
YMR074C	YMR074C	8.036969376	12.33196063
YMR075C-A	YMR075C-A	NA	NA
YMR075W	RCO1	2.682905063	2.276647898
YMR076C	PDS5	3.44031372	3.578818183
YMR077C	VPS20	2.758852442	4.216085829
YMR078C	CTF18	3.015600082	2.829547095
YMR079W	SEC14	6.915288171	8.667790898
YMR080C	NAM7	3.894299257	3.692459021
YMR081C	ISF1	NA	NA
YMR082C	YMR082C	NA	NA
YMR083W	ADH3	10.15235644	11.70427905
YMR084W	YMR084W	NA	NA
YMR085W	YMR085W	NA	NA
YMR086C-A	YMR086C-A	NA	2.990379565
YMR086W	SEG1	3.079622525	3.645813775
YMR087W	YMR087W	3.835087898	3.834892286
YMR088C	VBA1	3.802259485	3.352179575
YMR089C	YTA12	5.700992276	8.638871354
YMR090W	YMR090W	NA	NA
YMR091C	NPL6	3.856400259	3.342475062
YMR092C	AIP1	6.446805548	7.562537459
YMR093W	UTP15	1.67146899	1.716309286
YMR094W	CTF13	3.76246899	8.504568459
YMR095C	SNO1	7.358651796	6.052764507
YMR096W	SNZ1	9.278265375	14.93498658
YMR097C	MTG1	4.116506766	4.055963982
YMR098C	ATP25	3.918205635	2.886796019
YMR099C	YMR099C	15.69295397	20.48279937
YMR100W	MUB1	1.60631771	2.542440645
YMR101C	SRT1	NA	NA
YMR102C	YMR102C	1.760537272	1.79282522
YMR103C	YMR103C	NA	2.569583828
YMR104C	YPK2	2.915395017	3.585593511
YMR105C	PGM2	2.865677489	21.45983
YMR105W-A	YMR105W-A	NA	NA
YMR106C	YKU80	1.300801808	1.897449624
YMR107W	SPG4	NA	NA
YMR108W	ILV2	5.989301173	6.858496467
YMR109W	MYO5	2.837788863	3.224462189
YMR110C	HFD1	5.394241258	6.199300373
YMR111C	YMR111C	1.670581888	0.957610825
YMR112C	MED11	6.016846457	NA
YMR113W	FOL3	3.12616543	4.987425278
YMR114C	YMR114C	4.236889651	10.02804024
YMR115W	MGR3	5.272498301	6.8711052
YMR116C	ASC1	14.74753458	15.74223429
YMR117C	SPC24	5.05818252	4.254931613
YMR118C	SHH3	2.65257692	1.926688968
YMR119W	ASI1	2.344603752	2.622835876
YMR119W-A	YMR119W-A	2.848406826	2.997559825
YMR120C	ADE17	4.568244808	7.315544962
YMR121C	RPL15B	12.78091021	15.06718918
YMR122C	YMR122C	NA	1.988567982
YMR122W-A	YMR122W-A	5.880847907	5.303320623
YMR123W	PKR1	5.681349589	6.583332621
YMR124W	YMR124W	2.343928659	3.034230432
YMR125W	STO1	4.427882763	4.687788145
YMR126C	DLT1	1.626907414	1.398936877
YMR127C	SAS2	1.446121931	3.236893567
YMR128W	ECM16	3.099349176	3.33273601
YMR129W	POM152	3.58931482	4.746368736
YMR130W	YMR130W	4.715838216	7.293310411
YMR131C	RRB1	6.031966166	6.183552027
YMR132C	JLP2	1.96509114	2.327101314
YMR133W	REC114	2.303462548	4.856821936
YMR134W	YMR134W	1.951763198	2.729907189
YMR135C	GID8	4.833216577	4.7806409
YMR135W-A	YMR135W-A	NA	NA
YMR136W	GAT2	2.249700707	3.303364905
YMR137C	PSO2	1.924183817	2.651632808
YMR138W	CIN4	6.897101607	7.357340516
YMR139W	RIM11	2.971496136	5.445764256
YMR140W	SIP5	1.615939104	1.402501914
YMR141C	YMR141C	NA	4.3601939
YMR141W-A	YMR141W-A	NA	NA
YMR142C	RPL13B	19.75201938	15.90006118
YMR143W	RPS16A	19.55114789	16.89297784
YMR144W	YMR144W	2.201731737	2.259314421
YMR145C	NDE1	4.875389479	6.039128337
YMR146C	TIF34	7.494545351	8.45855118
YMR147W	YMR147W	1.120538351	3.167758157
YMR148W	OSW5	2.946143108	4.732840896
YMR149W	SWP1	5.432896185	6.082281146
YMR150C	IMP1	5.235004556	5.844275591
YMR151W	YIM2	NA	NA
YMR152W	YIM1	4.427845328	8.425620205
YMR153C-A	YMR153C-A	NA	1.122098133
YMR153W	NUP53	3.12374488	3.941021679
YMR154C	RIM13	1.954873306	6.09422142
YMR155W	YMR155W	2.664487494	2.837870637
YMR156C	TPP1	1.685770038	2.259600719
YMR157C	AIM36	4.258664629	7.124642715
YMR158C-A	YMR158C-A	NA	NA
YMR158W	MRPS8	5.001128755	8.616869036
YMR158W-B	YMR158W-B	NA	NA
YMR159C	ATG16	NA	NA
YMR160W	YMR160W	1.996671786	6.009705735
YMR161W	HLJ1	4.50719747	4.729347696
YMR162C	DNF3	2.09696632	2.94310496
YMR163C	INP2	1.142940998	1.521682176
YMR164C	MSS11	0.79541222	2.319448727
YMR165C	PAH1	3.222100429	4.175626201
YMR166C	YMR166C	4.265835711	4.93842437
YMR167W	MLH1	1.679163871	3.093738264
YMR168C	CEP3	2.045280886	1.984272144
YMR169C	ALD3	6.313072991	11.36927876
YMR170C	ALD2	7.111993378	18.42884402
YMR171C	EAR1	1.971250423	2.108406744
YMR172C-A	YMR172C-A	NA	NA
YMR172W	HOT1	2.697716949	2.420196983
YMR173W	DDR48	13.02804644	16.41751245
YMR173W-A	YMR173W-A	NA	NA
YMR174C	PAI3	NA	NA
YMR175W	SIP18	NA	NA
YMR175W-A	YMR175W-A	NA	NA
YMR176W	ECM5	3.316101742	4.562483112
YMR177W	MMT1	2.701242615	3.008491218
YMR178W	YMR178W	5.180357461	6.536393908
YMR179W	SPT21	1.666747122	1.182201407
YMR180C	CTL1	3.15079507	2.863935995
YMR181C	YMR181C	1.285213065	6.635861781
YMR182C	RGM1	3.78940331	3.450696418
YMR182W-A	YMR182W-A	NA	NA
YMR183C	SSO2	6.812422576	9.310638328
YMR184W	ADD37	3.700918434	7.261659253
YMR185W	YMR185W	2.4531223	2.415754077
YMR186W	HSC82	10.89850961	11.98067864
YMR187C	YMR187C	2.365946223	1.814890894
YMR188C	MRPS17	3.003882554	4.452947559
YMR189W	GCV2	5.324871914	5.707178773
YMR190C	SGS1	2.47460071	2.179497874
YMR191W	SPG5	5.637358942	8.13751553
YMR192W	GYL1	1.634886768	2.118604576
YMR193C-A	YMR193C-A	NA	NA
YMR193W	MRPL24	3.523371258	4.295182857
YMR194C-A	YMR194C-A	NA	NA
YMR194C-B	CMC4	NA	NA
YMR194W	RPL36A	11.00426436	8.919203394
YMR195W	ICY1	2.91795193	3.04223811
YMR196W	YMR196W	4.864186168	5.79078192
YMR197C	VTI1	4.321332681	5.838935044
YMR198W	CIK1	2.092771993	NA
YMR199W	CLN1	1.773828733	1.3913566
YMR200W	ROT1	4.053201188	4.875877775
YMR201C	RAD14	4.086582563	1.776627309
YMR202W	ERG2	10.01144582	8.739906352
YMR203W	TOM40	8.075262232	10.18937611
YMR204C	INP1	NA	1.421802967
YMR205C	PFK2	6.417875508	7.303593116
YMR206W	YMR206W	NA	NA
YMR207C	HFA1	2.507307711	3.180025823
YMR208W	ERG12	5.776165442	7.956278109
YMR209C	YMR209C	3.054414714	3.4391715
YMR210W	YMR210W	3.6714108	4.43813026
YMR211W	DML1	1.879991561	1.303750512
YMR212C	EFR3	3.652030428	3.417593388
YMR213W	CEF1	1.581988832	0.601395827
YMR214W	SCJ1	4.104398602	4.678034462
YMR215W	GAS3	7.396031258	8.638652857
YMR216C	SKY1	1.927961368	2.419375269
YMR217W	GUA1	10.94393925	10.31694963
YMR218C	TRS130	2.060716309	2.317624618
YMR219W	ESC1	3.399718382	3.196528996
YMR220W	ERG8	5.201713286	5.218792134
YMR221C	YMR221C	4.024672911	5.22242655
YMR222C	FSH2	5.874426161	6.931272299
YMR223W	UBP8	1.970739137	3.401497517
YMR224C	MRE11	3.338105305	2.592347614
YMR225C	MRPL44	6.949621467	4.68910432
YMR226C	YMR226C	18.35290119	21.94907195
YMR227C	TAF7	1.642812244	2.645114132
YMR228W	MTF1	4.058230802	4.389010371
YMR229C	RRP5	5.3211864	5.80993935
YMR230W	RPS10B	16.85989211	13.47765167
YMR230W-A	YMR230W-A	NA	NA
YMR231W	PEP5	3.18779751	3.178228151
YMR232W	FUS2	NA	1.891189249
YMR233W	TRI1	2.127867328	3.82094644
YMR234W	RNH1	4.915576503	5.922608709
YMR235C	RNA1	8.483871529	8.965228146
YMR236W	TAF9	6.999837266	10.68743131
YMR237W	BCH1	6.210368854	6.846991777
YMR238W	DFG5	4.944589068	6.126579314
YMR239C	RNT1	3.513457144	3.665775464
YMR240C	CUS1	1.539627525	2.081503419
YMR241W	YHM2	4.870721933	5.666516549
YMR242C	RPL20A	17.22492437	15.45203085
YMR242W-A	YMR242W-A	NA	NA
YMR243C	ZRC1	4.609309074	4.950665253
YMR244C-A	COA6	3.416893424	8.645988119
YMR244W	YMR244W	NA	NA
YMR245W	YMR245W	13.34891147	NA
YMR246W	FAA4	3.713749279	4.385415659
YMR247C	RKR1	3.32189092	4.533177748
YMR247W-A	YMR247W-A	NA	NA
YMR250W	GAD1	6.310321811	NA
YMR251W	GTO3	NA	NA
YMR251W-A	HOR7	NA	NA
YMR252C	YMR252C	4.538632614	5.419654381
YMR253C	YMR253C	2.049399443	2.209814498
YMR254C	YMR254C	NA	NA
YMR255W	GFD1	1.385298626	5.287647096
YMR256C	COX7	5.279835309	6.736945672
YMR257C	PET111	2.067838383	1.793667318
YMR258C	ROY1	2.789609727	3.002083352
YMR259C	TRM732	2.917971426	3.162205923
YMR260C	TIF11	12.65718424	14.16726838
YMR261C	TPS3	4.426353114	6.749245888
YMR262W	YMR262W	5.690929958	3.575453705
YMR263W	SAP30	2.308934666	3.439372812
YMR264W	CUE1	6.24352782	6.983620185
YMR265C	YMR265C	3.413629465	3.191917719
YMR266W	RSN1	4.897296464	5.121341439
YMR267W	PPA2	4.486151249	6.547723736
YMR268C	PRP24	0.538444274	1.000554097
YMR269W	TMA23	3.297299122	3.592472989
YMR270C	RRN9	2.611687469	4.284774102
YMR271C	URA10	5.89515707	8.839208486
YMR272C	SCS7	4.589065875	4.907353456
YMR272W-A	YMR272W-A	5.133145561	6.415519125
YMR272W-B	YMR272W-B	NA	NA
YMR273C	ZDS1	2.390006192	2.325507246
YMR274C	RCE1	2.33927698	2.264695373
YMR275C	BUL1	2.323808529	3.131271749
YMR276W	DSK2	10.1128222	13.41849057
YMR277W	FCP1	2.733762272	3.719461944
YMR278W	PGM3	3.665610293	5.631558628
YMR279C	YMR279C	1.864770515	3.520871508
YMR280C	CAT8	2.173629141	NA
YMR281W	GPI12	5.226240524	4.763534786
YMR282C	AEP2	2.093470429	3.363798727
YMR283C	RIT1	2.134836383	3.91591955
YMR284W	YKU70	3.342189238	2.509980374
YMR285C	NGL2	3.528533108	3.641610058
YMR286W	MRPL33	6.817133951	5.864877813
YMR287C	DSS1	1.673639245	2.328491576
YMR288W	HSH155	2.087552305	2.294971423
YMR289W	ABZ2	4.171489448	4.612693801
YMR290C	HAS1	6.466875387	7.108033744
YMR290W-A	YMR290W-A	8.765645449	6.776318457
YMR291W	TDA1	1.352767226	2.601319349
YMR292W	GOT1	4.338046182	6.077736717
YMR293C	HER2	2.787636952	3.231424732
YMR294W	JNM1	4.556632001	2.922408793
YMR294W-A	YMR294W-A	4.537574022	6.75627434
YMR295C	YMR295C	6.786828716	7.716983313
YMR296C	LCB1	4.97546117	4.369465192
YMR297W	PRC1	13.02394262	14.58919973
YMR298W	LIP1	6.652470552	10.90717213
YMR299C	DYN3	1.94868636	1.827603828
YMR300C	ADE4	4.318511702	3.858693676
YMR301C	ATM1	4.859621294	6.447553769
YMR302C	YME2	5.051366593	5.70094851
YMR303C	ADH2	14.58901591	17.20738761
YMR304C-A	YMR304C-A	7.70090799	8.161109012
YMR304W	UBP15	3.434654285	5.995156572
YMR305C	SCW10	7.593421908	8.075809153
YMR306C-A	YMR306C-A	NA	NA
YMR306W	FKS3	NA	NA
YMR307C-A	YMR307C-A	5.563291173	6.332308808
YMR307W	GAS1	5.856014679	6.15816021
YMR308C	PSE1	3.312375167	4.022934375
YMR309C	NIP1	3.344215314	3.809677063
YMR310C	YMR310C	3.086776727	3.637569841
YMR311C	GLC8	3.632160517	5.898975271
YMR312W	ELP6	5.490546674	6.757667714
YMR313C	TGL3	1.753710847	2.561714904
YMR314W	PRE5	7.263380594	9.775732479
YMR315W	YMR315W	6.844110777	10.16208016
YMR315W-A	YMR315W-A	NA	NA
YMR316C-A	YMR316C-A	NA	NA
YMR316C-B	YMR316C-B	NA	NA
YMR316W	DIA1	4.765002005	2.349670164
YMR317W	YMR317W	9.078383277	1.985401699
YMR318C	ADH6	14.11589473	NA
YMR319C	FET4	2.954961989	3.232502451
YMR320W	YMR320W	NA	NA
YNL001W	DOM34	3.302880489	4.914821704
YNL002C	RLP7	3.727162259	4.05773047
YNL003C	PET8	5.281523637	5.824450445
YNL004W	HRB1	4.416789978	4.388592142
YNL005C	MRP7	5.736213263	7.731335054
YNL006W	LST8	7.703492195	8.469131514
YNL007C	SIS1	5.362268621	6.220887978
YNL008C	ASI3	3.209840824	2.988722686
YNL009W	IDP3	NA	NA
YNL010W	YNL010W	14.38667775	15.33259951
YNL011C	YNL011C	2.091113683	3.265223756
YNL012W	SPO1	6.277028072	2.554963891
YNL013C	YNL013C	NA	NA
YNL014W	HEF3	NA	NA
YNL015W	PBI2	9.180068537	NA
YNL016W	PUB1	7.388069343	9.189670566
YNL017C	YNL017C	NA	NA
YNL018C	YNL018C	NA	NA
YNL019C	YNL019C	3.206752722	5.978728246
YNL020C	ARK1	2.550298245	3.211573425
YNL021W	HDA1	2.563459537	3.58060739
YNL022C	YNL022C	2.906545014	3.7543339
YNL023C	FAP1	2.686289022	3.037636852
YNL024C	YNL024C	4.825578257	2.075534977
YNL024C-A	KSH1	5.875909018	5.890677455
YNL025C	SSN8	4.262463709	4.202231536
YNL026W	SAM50	4.021686832	5.78876211
YNL027W	CRZ1	2.230199681	2.744584759
YNL028W	YNL028W	NA	NA
YNL029C	KTR5	3.679262158	3.649887322
YNL030W	HHF2	3.225813096	3.536130515
YNL031C	HHT2	4.57617089	4.449804703
YNL032W	SIW14	3.21082096	3.815304053
YNL033W	YNL033W	NA	4.953435692
YNL034W	YNL034W	NA	NA
YNL035C	YNL035C	5.586272068	5.442155942
YNL036W	NCE103	5.817803013	6.113371796
YNL037C	IDH1	5.682955622	6.399199345
YNL038W	GPI15	2.86721628	2.79148122
YNL039W	BDP1	2.41879413	2.961056597
YNL040W	YNL040W	7.051547818	7.873553479
YNL041C	COG6	3.108282991	2.478621137
YNL042W	BOP3	1.514467625	1.439974695
YNL042W-B	YNL042W-B	NA	NA
YNL043C	YNL043C	9.29136041	7.564007594
YNL044W	YIP3	6.389602625	6.432129566
YNL045W	LAP2	7.365847545	9.125655048
YNL046W	YNL046W	4.784564825	6.240316949
YNL047C	SLM2	1.491606815	2.015260959
YNL048W	ALG11	2.914803036	4.138521322
YNL049C	SFB2	3.704753208	6.113464799
YNL050C	YNL050C	2.300343176	1.528885919
YNL051W	COG5	2.774903721	3.800758927
YNL052W	COX5A	4.362431508	4.938693934
YNL053W	MSG5	2.449610198	1.991307341
YNL054W	VAC7	2.042937974	2.334376191
YNL055C	POR1	18.65975183	18.87900494
YNL056W	OCA2	3.118491851	3.770561257
YNL057W	YNL057W	NA	NA
YNL058C	YNL058C	4.576188435	5.383228862
YNL059C	ARP5	3.443352412	3.60111283
YNL061W	NOP2	5.299031243	5.186412443
YNL062C	GCD10	3.455243226	3.917303512
YNL063W	MTQ1	5.21211094	5.421723765
YNL064C	YDJ1	6.805511369	7.62622461
YNL065W	AQR1	0.779193831	1.229356023
YNL066W	SUN4	3.178893765	3.137102924
YNL067W	RPL9B	11.59569247	9.102551575
YNL067W-A	YNL067W-A	NA	NA
YNL067W-B	YNL067W-B	NA	NA
YNL068C	FKH2	1.270879328	2.151874469
YNL069C	RPL16B	15.53646118	14.51148995
YNL070W	TOM7	5.498333421	7.883017956
YNL071W	LAT1	14.74020824	13.05407578
YNL072W	RNH201	3.485161393	3.08051201
YNL073W	MSK1	4.687086095	5.685136714
YNL074C	MLF3	5.778599138	7.850208738
YNL075W	IMP4	3.212027567	3.86251097
YNL076W	MKS1	2.255421587	1.675713024
YNL077W	APJ1	3.550254279	3.432938078
YNL078W	NIS1	2.411036666	3.054554687
YNL079C	TPM1	18.22329836	24.16954414
YNL080C	EOS1	2.144444991	3.306530316
YNL081C	SWS2	4.966258808	5.953760396
YNL082W	PMS1	2.325791477	2.470568197
YNL083W	SAL1	2.645027688	3.376936016
YNL084C	END3	4.346885229	6.375770037
YNL085W	MKT1	5.714160581	8.05554681
YNL086W	SNN1	NA	3.482986693
YNL087W	TCB2	5.71749837	5.390152661
YNL088W	TOP2	5.007530999	5.544740135
YNL089C	YNL089C	NA	NA
YNL090W	RHO2	4.347468761	4.563865066
YNL091W	NST1	3.470963962	3.414578882
YNL092W	YNL092W	NA	NA
YNL093W	YPT53	NA	NA
YNL094W	APP1	2.520679425	3.016466834
YNL095C	YNL095C	2.593867375	2.331268216
YNL096C	RPS7B	9.106280312	9.196594666
YNL097C	PHO23	3.685316889	4.407042569
YNL097C-B	YNL097C-B	NA	NA
YNL097W-A	YNL097W-A	4.709140921	1.164865762
YNL098C	RAS2	4.777414969	5.636661144
YNL099C	OCA1	3.586271885	3.368032893
YNL100W	AIM37	4.971638555	5.17732925
YNL101W	AVT4	2.51284502	2.814407895
YNL102W	POL1	2.835413326	3.661951923
YNL103W	MET4	1.863536328	1.795009399
YNL103W-A	YNL103W-A	4.056524973	NA
YNL104C	LEU4	7.344674295	8.497656313
YNL105W	RRT16	NA	NA
YNL106C	INP52	2.136093537	2.688517475
YNL107W	YAF9	2.799640441	2.725360329
YNL108C	YNL108C	4.873124914	7.58537131
YNL109W	YNL109W	5.095973559	7.118606046
YNL110C	NOP15	3.267962639	3.366126703
YNL111C	CYB5	2.041398292	2.543989147
YNL112W	DBP2	5.975469139	5.284443982
YNL113W	RPC19	2.185059045	2.480393307
YNL114C	YNL114C	3.772534043	3.848602251
YNL115C	YNL115C	4.570072103	4.879683819
YNL116W	DMA2	2.358165035	2.079385372
YNL117W	MLS1	NA	NA
YNL118C	DCP2	1.979220704	1.889432918
YNL119W	NCS2	1.635105968	1.595485834
YNL120C	YNL120C	1.437820569	1.135232217
YNL121C	TOM70	7.041466323	7.941656452
YNL122C	YNL122C	6.907973739	4.150221692
YNL123W	NMA111	2.791184396	3.168001436
YNL124W	NAF1	3.189342985	2.819407037
YNL125C	ESBP6	3.397817512	3.216169983
YNL126W	SPC98	1.367786724	1.898365477
YNL127W	FAR11	2.861678797	3.933078982
YNL128W	TEP1	NA	NA
YNL129W	NRK1	4.191225587	6.05742093
YNL130C	CPT1	5.502572226	5.930643019
YNL130C-A	DGR1	NA	NA
YNL131W	TOM22	11.40109886	12.8146168
YNL132W	KRE33	4.469190594	5.962322451
YNL133C	FYV6	4.355426804	NA
YNL134C	YNL134C	12.89954198	NA
YNL135C	FPR1	38.32263476	38.58818208
YNL136W	EAF7	6.370393837	5.480357089
YNL137C	NAM9	5.574105086	5.926226963
YNL138W	SRV2	10.26996438	12.30314496
YNL138W-A	YSF3	NA	NA
YNL139C	THO2	2.420892355	3.427108545
YNL140C	YNL140C	3.758056783	3.368661542
YNL141W	AAH1	5.079842029	5.263689908
YNL142W	MEP2	3.031774644	3.621383489
YNL143C	YNL143C	NA	NA
YNL144C	YNL144C	0.859806103	5.670121639
YNL144W-A	YNL144W-A	NA	NA
YNL145W	MFA2	3.582718599	2.02089289
YNL146C-A	YNL146C-A	NA	NA
YNL146W	YNL146W	7.666272468	NA
YNL147W	LSM7	6.416611849	4.497441097
YNL148C	ALF1	2.629677774	5.633596113
YNL149C	PGA2	1.57982291	NA
YNL150W	YNL150W	12.50388924	12.90278338
YNL151C	RPC31	4.830227707	4.508525568
YNL152W	INN1	2.641709169	2.91411975
YNL153C	GIM3	4.294261522	4.686563184
YNL154C	YCK2	3.627201445	4.555045765
YNL155W	YNL155W	5.03041859	6.861689982
YNL156C	NSG2	4.261009827	4.569070928
YNL157W	IGO1	4.506634546	4.522977126
YNL158W	PGA1	2.863928884	4.602179227
YNL159C	ASI2	3.913117321	4.037969359
YNL160W	YGP1	9.034981673	11.80080543
YNL161W	CBK1	3.222157267	3.111542224
YNL162W	RPL42A	13.92827919	9.912821494
YNL162W-A	YNL162W-A	5.437089154	2.045086559
YNL163C	RIA1	3.08668591	3.074138129
YNL164C	IBD2	1.422458339	1.214650782
YNL165W	YNL165W	2.785231233	2.891244713
YNL166C	BNI5	3.877185436	3.021626734
YNL167C	SKO1	2.908119064	2.581936976
YNL168C	FMP41	11.81963723	14.16590738
YNL169C	PSD1	3.117644578	4.095175991
YNL170W	YNL170W	3.25960188	5.103770427
YNL171C	YNL171C	1.572432599	1.880349958
YNL172W	APC1	1.906358987	2.441542868
YNL173C	MDG1	8.19670753	8.416218207
YNL174W	YNL174W	NA	NA
YNL175C	NOP13	6.272712711	6.549411537
YNL176C	TDA7	2.417204679	3.94929455
YNL177C	MRPL22	5.556470771	8.346587966
YNL178W	RPS3	13.06646102	12.22694403
YNL179C	YNL179C	3.462926033	NA
YNL180C	RHO5	3.917502618	4.702235267
YNL181W	YNL181W	5.526937089	8.828011021
YNL182C	IPI3	2.67299654	2.683560351
YNL183C	NPR1	2.616614143	3.791247698
YNL184C	YNL184C	NA	NA
YNL185C	MRPL19	5.163111544	6.980997341
YNL186W	UBP10	1.51880469	1.523487689
YNL187W	SWT21	4.292732223	2.048855398
YNL188W	KAR1	1.580469081	1.43871823
YNL189W	SRP1	6.025124716	6.677379231
YNL190W	YNL190W	5.581074375	6.077684377
YNL191W	DUG3	3.544081845	4.559345186
YNL192W	CHS1	2.635879841	3.58714186
YNL193W	YNL193W	4.436670449	5.401682884
YNL194C	YNL194C	5.943570486	NA
YNL195C	YNL195C	NA	NA
YNL196C	SLZ1	2.354554664	NA
YNL197C	WHI3	1.302705861	1.991117612
YNL198C	YNL198C	NA	NA
YNL199C	GCR2	2.221961971	1.831461757
YNL200C	YNL200C	4.130364901	12.86195014
YNL201C	PSY2	1.713323264	1.901769058
YNL202W	SPS19	3.490782423	NA
YNL203C	YNL203C	NA	NA
YNL204C	SPS18	2.192883567	3.386426135
YNL205C	YNL205C	1.527350754	NA
YNL206C	RTT106	2.407562058	2.939317471
YNL207W	RIO2	2.776798197	3.216617938
YNL208W	YNL208W	31.75078988	NA
YNL209W	SSB2	12.51491143	14.53693199
YNL210W	MER1	NA	NA
YNL211C	YNL211C	NA	2.919665825
YNL212W	VID27	3.860799203	4.404870802
YNL213C	RRG9	2.715801234	3.428694789
YNL214W	PEX17	1.89580835	4.623926918
YNL215W	IES2	4.758521315	3.609248914
YNL216W	RAP1	2.693649545	2.665033694
YNL217W	YNL217W	4.322747265	4.800274105
YNL218W	MGS1	1.873169822	4.083170377
YNL219C	ALG9	3.667737082	4.696214281
YNL220W	ADE12	6.778246878	8.46055099
YNL221C	POP1	1.808843186	1.787243822
YNL222W	SSU72	2.323214583	2.271015643
YNL223W	ATG4	2.131045994	3.82736406
YNL224C	SQS1	1.918689969	1.628753631
YNL225C	CNM67	1.252496557	1.291419309
YNL226W	YNL226W	NA	NA
YNL227C	JJJ1	3.694636663	4.20436693
YNL228W	YNL228W	2.775892574	3.518607838
YNL229C	URE2	2.906221699	5.884921937
YNL230C	ELA1	1.462770486	1.74761338
YNL231C	PDR16	2.900727885	3.54866327
YNL232W	CSL4	2.838982738	2.777793013
YNL233W	BNI4	1.851768075	2.228130569
YNL234W	YNL234W	2.506874956	3.153390539
YNL235C	YNL235C	2.258043385	NA
YNL236W	SIN4	1.731257251	2.610174441
YNL237W	YTP1	2.665613555	7.08459032
YNL238W	KEX2	1.753140847	2.355432191
YNL239W	LAP3	12.37867461	13.62824152
YNL240C	NAR1	7.669622559	8.508492956
YNL241C	ZWF1	10.07120092	12.94226196
YNL242W	ATG2	NA	3.748546852
YNL243W	SLA2	4.491093463	4.884585669
YNL244C	SUI1	8.088368972	7.209979679
YNL245C	CWC25	6.628133847	7.338386676
YNL246W	VPS75	6.085890565	8.30296052
YNL247W	YNL247W	7.588048327	8.697937957
YNL248C	RPA49	4.813301241	4.641967523
YNL249C	MPA43	4.825914153	2.711153917
YNL250W	RAD50	4.39325499	5.588066474
YNL251C	NRD1	2.313685036	2.322932351
YNL252C	MRPL17	3.158354059	6.334615144
YNL253W	TEX1	3.794229207	5.26335117
YNL254C	RTC4	0.835787356	1.920755454
YNL255C	GIS2	7.080126683	10.87825725
YNL256W	FOL1	3.425489048	4.071595707
YNL257C	SIP3	2.417488116	2.82485422
YNL258C	DSL1	2.811423385	3.366243037
YNL259C	ATX1	5.020153204	5.324297639
YNL260C	YNL260C	4.094536117	7.785406104
YNL261W	ORC5	2.628984669	3.303546123
YNL262W	POL2	3.787378784	4.211807832
YNL263C	YIF1	4.064390606	3.853858143
YNL264C	PDR17	5.588854421	6.830484397
YNL265C	IST1	4.245359337	3.352885273
YNL266W	YNL266W	3.887043649	7.453477354
YNL267W	PIK1	2.315699781	2.741719518
YNL268W	LYP1	3.196087998	3.103069157
YNL269W	BSC4	NA	NA
YNL270C	ALP1	NA	NA
YNL271C	BNI1	2.57044807	2.793407147
YNL272C	SEC2	2.728729258	3.335011429
YNL273W	TOF1	1.465933191	3.305635824
YNL274C	GOR1	7.163187318	9.725092773
YNL275W	BOR1	1.46853581	2.390919796
YNL276C	YNL276C	NA	NA
YNL277W	MET2	4.376333378	5.057262907
YNL277W-A	YNL277W-A	NA	NA
YNL278W	CAF120	2.729688059	1.364456248
YNL279W	PRM1	2.741131126	9.038097187
YNL280C	ERG24	5.292362227	5.978337337
YNL281W	HCH1	9.035874969	12.3189304
YNL282W	POP3	2.479297649	NA
YNL283C	WSC2	3.957631068	3.414192351
YNL284C	MRPL10	5.86261917	6.407057468
YNL285W	YNL285W	NA	NA
YNL286W	CUS2	4.959490979	4.249572247
YNL287W	SEC21	5.674918124	7.260807313
YNL288W	CAF40	2.557806463	2.848835885
YNL289W	PCL1	2.68132891	NA
YNL290W	RFC3	4.96750125	4.571986424
YNL291C	MID1	3.292522686	4.266405822
YNL292W	PUS4	5.640526481	4.722132257
YNL293W	MSB3	2.551298967	2.326921082
YNL294C	RIM21	2.529439066	4.295351077
YNL295W	YNL295W	2.602739132	3.929122854
YNL296W	YNL296W	NA	NA
YNL297C	MON2	2.310686948	2.932502064
YNL298W	CLA4	1.851336344	2.13928708
YNL299W	TRF5	1.018451508	1.384267358
YNL300W	TOS6	3.256369306	3.348795
YNL301C	RPL18B	15.31357954	13.38889387
YNL302C	RPS19B	21.23706076	17.70827832
YNL303W	YNL303W	10.89840637	11.4371018
YNL304W	YPT11	2.251913206	1.682280126
YNL305C	BXI1	4.119690174	5.064499669
YNL306W	MRPS18	7.727623891	6.819505013
YNL307C	MCK1	7.524589978	8.962650272
YNL308C	KRI1	2.513616263	4.402202456
YNL309W	STB1	2.044930189	4.695874109
YNL310C	ZIM17	7.220993554	5.345403102
YNL311C	SKP2	2.373899576	2.999508079
YNL312W	RFA2	6.351460491	8.199854306
YNL313C	EMW1	2.517552906	2.914764998
YNL314W	DAL82	3.438393645	3.73641006
YNL315C	ATP11	7.232989106	8.347016526
YNL316C	PHA2	1.896685662	2.20898605
YNL317W	PFS2	1.912275808	2.941949108
YNL318C	HXT14	NA	NA
YNL319W	YNL319W	3.381895213	1.30483841
YNL320W	YNL320W	3.5617636	4.446569609
YNL321W	VNX1	2.396015789	4.201563895
YNL322C	KRE1	4.078006607	5.22097049
YNL323W	LEM3	3.372070147	5.464502227
YNL324W	YNL324W	NA	NA
YNL325C	FIG4	1.72676882	2.012927401
YNL326C	PFA3	1.424229371	2.598261193
YNL327W	EGT2	1.669962518	2.066108345
YNL328C	MDJ2	NA	NA
YNL329C	PEX6	2.502393999	3.873791445
YNL330C	RPD3	3.669350984	4.820512515
YNL331C	AAD14	3.321802711	NA
YNL332W	THI12	NA	NA
YNL333W	SNZ2	11.33466173	5.239956632
YNL334C	SNO2	5.643732246	3.559131828
YNL336W	COS1	5.185585014	5.710030306
YNL337W	YNL337W	NA	NA
YNL338W	YNL338W	NA	NA
YNR001C	CIT1	5.569189961	7.622410003
YNR001W-A	YNR001W-A	NA	NA
YNR002C	ATO2	NA	NA
YNR003C	RPC34	5.241514917	5.741692257
YNR003W-A	YNR003W-A	5.138355153	3.976750907
YNR004W	SWM2	2.764025506	4.329439754
YNR005C	YNR005C	NA	NA
YNR006W	VPS27	3.85271541	4.444741619
YNR007C	ATG3	2.040771739	2.160869382
YNR008W	LRO1	3.024767872	3.706197014
YNR009W	NRM1	2.195013247	3.063395716
YNR010W	CSE2	2.412197034	2.827356039
YNR011C	PRP2	2.178967499	3.212976731
YNR012W	URK1	2.61963061	3.306893561
YNR013C	PHO91	3.513658095	4.300184416
YNR014W	YNR014W	NA	NA
YNR015W	SMM1	5.050866121	4.295035794
YNR016C	ACC1	8.574161038	9.919947877
YNR017W	TIM23	4.872454977	5.037744389
YNR018W	RCF2	6.725768406	7.478334901
YNR019W	ARE2	3.878230744	4.868111804
YNR020C	ATP23	2.664421513	4.36274861
YNR021W	YNR021W	7.263633735	8.044448398
YNR022C	MRPL50	5.413555228	5.086852538
YNR023W	SNF12	1.910591531	2.531121229
YNR024W	MPP6	3.387953613	3.813200203
YNR025C	YNR025C	2.88098312	3.796719527
YNR026C	SEC12	2.621604528	2.968948974
YNR027W	BUD17	3.729575599	3.908874778
YNR028W	CPR8	3.737177973	4.442853949
YNR029C	YNR029C	4.016442186	3.356299269
YNR030W	ALG12	4.24451777	5.086815527
YNR031C	SSK2	1.477417237	1.267745929
YNR032C-A	HUB1	NA	14.66099224
YNR032W	PPG1	3.941471345	4.628393292
YNR033W	ABZ1	3.917705226	5.565862936
YNR034W	SOL1	4.018313712	4.582346183
YNR034W-A	YNR034W-A	NA	NA
YNR035C	ARC35	7.052963253	9.821074812
YNR036C	MRPS12	8.141788693	6.592651802
YNR037C	RSM19	NA	NA
YNR038W	DBP6	3.059521408	2.83806748
YNR039C	ZRG17	1.564788802	2.357389762
YNR040W	YNR040W	3.697919202	5.908452738
YNR041C	COQ2	3.244556988	3.470997863
YNR042W	YNR042W	3.478102244	5.62719729
YNR043W	MVD1	8.100934854	8.79823275
YNR044W	AGA1	3.339774742	3.519934116
YNR045W	PET494	2.574876608	3.817559252
YNR046W	TRM112	6.253983701	5.236303258
YNR047W	FPK1	3.156638049	3.586996343
YNR048W	YNR048W	1.851288861	2.35418338
YNR049C	MSO1	2.604314675	5.979175726
YNR050C	LYS9	12.8139786	14.83689669
YNR051C	BRE5	3.006986044	2.574465104
YNR052C	POP2	3.610220168	3.666561155
YNR053C	NOG2	1.342610963	1.694127376
YNR054C	ESF2	2.751122686	2.960622315
YNR055C	HOL1	3.227748015	3.705673775
YNR056C	BIO5	3.686336134	2.946134789
YNR057C	BIO4	4.570511654	6.829403021
YNR058W	BIO3	NA	3.706471156
YNR059W	MNT4	4.647797699	5.25261005
YNR060W	FRE4	4.323980993	4.63873818
YNR061C	YNR061C	3.798681545	4.541642596
YNR062C	YNR062C	1.968523688	9.090798017
YNR063W	YNR063W	3.254457944	1.237042092
YNR064C	YNR064C	3.106990889	2.661990738
YNR065C	YNR065C	NA	NA
YNR066C	YNR066C	2.477487865	3.44025605
YNR067C	DSE4	1.165533666	1.170454492
YNR068C	YNR068C	NA	NA
YNR069C	BSC5	1.746992484	2.689293208
YNR075C-A	YNR075C-A	NA	NA
YNR075W	COS10	2.450216608	2.79745165
YOL001W	PHO80	1.827934589	3.631280324
YOL002C	IZH2	3.481172575	4.052028336
YOL003C	PFA4	4.906890809	4.20137584
YOL004W	SIN3	3.193188545	3.593856697
YOL005C	RPB11	14.87427459	5.409117663
YOL006C	TOP1	1.744482095	1.63840123
YOL007C	CSI2	1.929845548	2.314296228
YOL008W	COQ10	3.871413844	4.647777033
YOL009C	MDM12	NA	3.073181415
YOL010W	RCL1	1.725687581	1.624585508
YOL011W	PLB3	0.885068962	1.412659888
YOL012C	HTZ1	6.323846141	6.47116961
YOL013C	HRD1	2.6377696	2.895760541
YOL013W-A	YOL013W-A	NA	NA
YOL013W-B	YOL013W-B	NA	NA
YOL014W	YOL014W	NA	NA
YOL015W	IRC10	NA	NA
YOL016C	CMK2	3.333853099	4.028452429
YOL017W	ESC8	2.002292623	1.979320348
YOL018C	TLG2	2.991511304	3.235843098
YOL019W	YOL019W	1.933974802	2.007013244
YOL019W-A	YOL019W-A	NA	NA
YOL020W	TAT2	1.858367771	2.177224885
YOL021C	DIS3	2.87596086	3.76772591
YOL022C	TSR4	6.142904831	7.44725882
YOL023W	IFM1	1.596240553	2.823236492
YOL024W	YOL024W	NA	NA
YOL025W	LAG2	2.546955259	2.628211758
YOL026C	MIM1	14.49469346	NA
YOL027C	MDM38	3.897576584	4.510435438
YOL028C	YAP7	2.529571074	1.555820883
YOL029C	YOL029C	2.729432112	5.008748935
YOL030W	GAS5	6.496085509	7.235481107
YOL031C	SIL1	2.542511486	2.832852931
YOL032W	OPI10	2.604461421	4.090693189
YOL033W	MSE1	3.630164617	6.53782331
YOL034W	SMC5	2.274600715	2.025684881
YOL035C	YOL035C	NA	2.710382884
YOL036W	YOL036W	1.955208647	2.15626751
YOL037C	YOL037C	2.005912684	1.363195801
YOL038C-A	YOL038C-A	NA	NA
YOL038W	PRE6	8.716416846	9.980159464
YOL039W	RPP2A	18.49258941	17.22189657
YOL040C	RPS15	20.1214421	19.87692822
YOL041C	NOP12	3.600459523	4.070600029
YOL042W	NGL1	3.087321331	5.318828913
YOL043C	NTG2	NA	2.710193746
YOL044W	PEX15	2.358130805	2.2006565
YOL045W	PSK2	2.016464304	1.608351788
YOL046C	YOL046C	NA	1.185610851
YOL047C	YOL047C	NA	NA
YOL048C	RRT8	3.867941296	5.813058945
YOL049W	GSH2	6.79218124	9.99773774
YOL050C	YOL050C	NA	NA
YOL051W	GAL11	2.64426527	4.201177848
YOL052C	SPE2	3.983137641	4.295428988
YOL052C-A	DDR2	NA	NA
YOL053W	AIM39	2.417036334	4.784251395
YOL054W	PSH1	2.112000968	2.998515503
YOL055C	THI20	5.428244191	5.101344783
YOL056W	GPM3	1.83491552	2.925426295
YOL057W	YOL057W	6.097141556	7.392343468
YOL058W	ARG1	8.798583594	9.16565117
YOL059W	GPD2	3.947372037	3.703492528
YOL060C	MAM3	3.418484818	4.780622903
YOL061W	PRS5	4.999517489	5.855638279
YOL062C	APM4	4.143713364	4.340445924
YOL063C	CRT10	1.641889599	1.763799069
YOL064C	MET22	7.323405059	7.84499063
YOL065C	INP54	3.729664164	4.529491149
YOL066C	RIB2	1.841631539	1.746973453
YOL067C	RTG1	2.492265605	1.343294091
YOL068C	HST1	2.153555853	2.02347471
YOL069W	NUF2	2.5767417	2.341778953
YOL070C	NBA1	4.834631813	5.186639555
YOL071W	EMI5	8.304323091	5.508599586
YOL072W	THP1	2.126111107	1.728254004
YOL073C	YOL073C	2.933496841	5.355639392
YOL075C	YOL075C	3.913634535	4.344708272
YOL076W	MDM20	2.253276046	1.632772622
YOL077C	BRX1	5.05370061	4.959842876
YOL077W-A	ATP19	5.033459247	9.526998124
YOL078W	AVO1	1.145673536	1.81450277
YOL079W	YOL079W	NA	NA
YOL080C	REX4	2.645359012	3.24634105
YOL081W	IRA2	3.91012388	4.405807192
YOL082W	ATG19	2.761079292	6.57414697
YOL083C-A	YOL083C-A	5.007355995	NA
YOL083W	ATG34	4.839457954	8.464634334
YOL084W	PHM7	NA	NA
YOL085C	YOL085C	NA	NA
YOL085W-A	YOL085W-A	NA	NA
YOL086C	ADH1	14.8723494	NA
YOL086W-A	MHF1	7.155860453	NA
YOL087C	DUF1	2.114541325	2.895553651
YOL088C	MPD2	3.819734362	4.631158194
YOL089C	HAL9	1.446201794	0.866095606
YOL090W	MSH2	3.085828518	2.869174466
YOL091W	SPO21	NA	NA
YOL092W	YOL092W	5.510784819	5.790418079
YOL093W	TRM10	3.565293485	3.692969613
YOL094C	RFC4	2.388605604	3.630555289
YOL095C	HMI1	0.828532631	0.885226165
YOL096C	COQ3	3.379574628	5.162602442
YOL097C	WRS1	7.840234662	7.986497698
YOL097W-A	YOL097W-A	NA	2.758238728
YOL098C	YOL098C	4.438236307	4.676788052
YOL099C	YOL099C	NA	NA
YOL100W	PKH2	3.458908061	4.595217273
YOL101C	IZH4	NA	NA
YOL102C	TPT1	4.517750287	7.891093434
YOL103W	ITR2	3.659839574	4.320909619
YOL104C	NDJ1	NA	NA
YOL105C	WSC3	3.506411009	1.955459723
YOL106W	YOL106W	7.198672021	8.177558901
YOL107W	YOL107W	2.101933489	2.989995978
YOL108C	INO4	1.55106696	4.339559864
YOL109W	ZEO1	8.290338484	10.09037055
YOL110W	SHR5	6.966225135	8.582175633
YOL111C	MDY2	5.964853805	5.409465355
YOL112W	MSB4	2.231807638	3.870327656
YOL113W	SKM1	2.35791236	3.117688836
YOL114C	YOL114C	NA	NA
YOL115W	PAP2	1.337329028	1.618692628
YOL116W	MSN1	3.217408912	2.33950093
YOL117W	RRI2	2.470554759	3.921952647
YOL118C	YOL118C	2.837076136	NA
YOL119C	MCH4	4.76156523	4.962668093
YOL120C	RPL18A	18.91433466	17.455183
YOL121C	RPS19A	15.22800702	12.73131869
YOL122C	SMF1	3.37793724	4.447639543
YOL123W	HRP1	4.338095735	4.935296279
YOL124C	TRM11	3.680530813	3.671693185
YOL125W	TRM13	3.199147755	3.248438653
YOL126C	MDH2	2.021983349	3.938955349
YOL127W	RPL25	21.69414115	17.50747345
YOL128C	YGK3	1.138299468	1.824922124
YOL129W	VPS68	6.870905673	6.620810438
YOL130W	ALR1	2.726082997	3.264329821
YOL131W	YOL131W	NA	NA
YOL132W	GAS4	NA	NA
YOL133W	HRT1	12.78768859	7.528735108
YOL134C	YOL134C	8.287532999	NA
YOL135C	MED7	2.56757609	5.727660043
YOL136C	PFK27	1.276418207	1.546579787
YOL137W	BSC6	2.146129698	2.824197554
YOL138C	RTC1	3.415005668	2.873674366
YOL139C	CDC33	9.111721818	8.916982705
YOL140W	ARG8	6.384523794	7.908653828
YOL141W	PPM2	1.314260516	1.822967848
YOL142W	RRP40	3.801109543	3.594004788
YOL143C	RIB4	20.79581934	20.21021559
YOL144W	NOP8	2.236729442	3.796788607
YOL145C	CTR9	3.019769633	3.19899481
YOL146W	PSF3	5.587559766	6.253521522
YOL147C	PEX11	7.568476006	7.96396388
YOL148C	SPT20	1.59539394	1.523793047
YOL149W	DCP1	2.549521628	3.432902396
YOL150C	YOL150C	NA	NA
YOL151W	GRE2	NA	NA
YOL152W	FRE7	3.833065693	1.700914501
YOL153C	YOL153C	NA	NA
YOL154W	ZPS1	13.79015356	13.49583241
YOL155C	HPF1	7.123805044	7.513397602
YOL155W-A	YOL155W-A	4.386980341	NA
YOL156W	HXT11	1.489812732	7.951353672
YOL157C	IMA2	5.278743645	6.987755257
YOL158C	ENB1	4.14757173	4.52943328
YOL159C	YOL159C	2.936439886	3.792868051
YOL159C-A	YOL159C-A	1.156685181	NA
YOL160W	YOL160W	NA	NA
YOL161C	PAU20	8.299681983	1.762917517
YOL162W	YOL162W	5.767666075	NA
YOL163W	YOL163W	NA	NA
YOL164W	BDS1	4.856318456	5.430428944
YOL164W-A	YOL164W-A	NA	NA
YOL165C	AAD15	8.476584067	NA
YOL166C	YOL166C	NA	NA
YOL166W-A	YOL166W-A	NA	NA
YOR001W	RRP6	3.021076112	3.803228393
YOR002W	ALG6	4.652714447	4.472274398
YOR003W	YSP3	2.817981144	NA
YOR004W	UTP23	3.216754155	3.035305448
YOR005C	DNL4	2.504387261	3.335936376
YOR006C	TSR3	2.016377792	3.15885808
YOR007C	SGT2	16.36293179	15.99173877
YOR008C	SLG1	3.18307828	3.362305748
YOR008C-A	YOR008C-A	NA	NA
YOR008W-B	YOR008W-B	NA	NA
YOR009W	TIR4	2.896877455	2.818301957
YOR010C	TIR2	NA	NA
YOR011W	AUS1	3.707977984	4.394469712
YOR011W-A	YOR011W-A	NA	NA
YOR012W	YOR012W	NA	7.20456538
YOR013W	IRC11	4.005581418	NA
YOR014W	RTS1	3.865559651	5.175723314
YOR015W	YOR015W	3.145640523	4.212412853
YOR016C	ERP4	4.682988643	4.575337078
YOR017W	PET127	2.392011175	4.400041298
YOR018W	ROD1	1.894594011	2.938592956
YOR019W	YOR019W	2.673317776	3.227047059
YOR020C	HSP10	26.31591738	NA
YOR020W-A	YOR020W-A	6.606728504	8.53824698
YOR021C	SFM1	9.319418421	9.426039285
YOR022C	YOR022C	3.307023913	3.852449989
YOR023C	AHC1	2.144909084	3.171143374
YOR024W	YOR024W	NA	NA
YOR025W	HST3	1.297683403	2.187650275
YOR026W	BUB3	2.660652224	4.404732336
YOR027W	STI1	10.10434425	NA
YOR028C	CIN5	5.144711519	3.587941609
YOR029W	YOR029W	NA	NA
YOR030W	DFG16	1.538213205	1.713242284
YOR031W	CRS5	NA	NA
YOR032C	HMS1	2.257126315	5.399480932
YOR032W-A	YOR032W-A	NA	NA
YOR033C	EXO1	2.079559729	2.076466452
YOR034C	AKR2	2.314508612	3.399216629
YOR034C-A	YOR034C-A	NA	4.897031017
YOR035C	SHE4	2.362307612	3.272195435
YOR036W	PEP12	4.046675942	4.112804952
YOR037W	CYC2	4.427813017	3.344063454
YOR038C	HIR2	1.387444601	0.846106393
YOR039W	CKB2	4.480395194	5.527610368
YOR040W	GLO4	6.978537138	6.844440814
YOR041C	YOR041C	NA	NA
YOR042W	CUE5	8.424085295	10.49108722
YOR043W	WHI2	2.282344283	2.683971118
YOR044W	IRC23	1.506267789	3.293998758
YOR045W	TOM6	8.982334935	13.39807786
YOR046C	DBP5	6.851815329	8.168550955
YOR047C	STD1	2.727084288	2.103087828
YOR048C	RAT1	4.816775161	5.699444407
YOR049C	RSB1	2.526886001	1.847450408
YOR050C	YOR050C	NA	NA
YOR051C	ETT1	6.187447014	6.955501204
YOR052C	YOR052C	7.7885593	20.82165074
YOR053W	YOR053W	NA	NA
YOR054C	VHS3	2.259893351	4.325163808
YOR055W	YOR055W	NA	NA
YOR056C	NOB1	3.529180742	3.282767138
YOR057W	SGT1	4.059601438	4.640417909
YOR058C	ASE1	1.892866826	2.859792403
YOR059C	YOR059C	2.896144428	2.505481242
YOR060C	SLD7	3.186698619	NA
YOR061W	CKA2	3.938695978	4.368851969
YOR062C	YOR062C	NA	5.778004823
YOR063W	RPL3	10.35666273	10.06537583
YOR064C	YNG1	1.389167541	2.702696725
YOR065W	CYT1	3.125398005	4.298679101
YOR066W	MSA1	1.245154802	NA
YOR067C	ALG8	4.068449173	4.949473585
YOR068C	VAM10	NA	NA
YOR069W	VPS5	2.512540135	3.252853626
YOR070C	GYP1	1.9827564	2.419587157
YOR071C	NRT1	6.248012401	5.138724883
YOR072W	YOR072W	NA	NA
YOR072W-A	YOR072W-A	NA	NA
YOR072W-B	YOR072W-B	NA	NA
YOR073W	SGO1	1.177140771	1.627194349
YOR073W-A	YOR073W-A	NA	4.269451598
YOR074C	CDC21	7.615552872	6.123784216
YOR075W	UFE1	2.948643065	3.452272096
YOR076C	SKI7	1.446629263	2.108606786
YOR077W	RTS2	1.944886546	4.174432313
YOR078W	BUD21	1.675533841	1.937728589
YOR079C	ATX2	2.086630625	2.331526579
YOR080W	DIA2	2.623337604	3.365531805
YOR081C	TGL5	2.193471831	2.941920876
YOR082C	YOR082C	NA	NA
YOR083W	WHI5	3.644004879	NA
YOR084W	LPX1	3.260398544	5.175349914
YOR085W	OST3	5.36966645	6.360601486
YOR086C	TCB1	4.370102886	5.005747561
YOR087W	YVC1	2.997221536	3.570542591
YOR089C	VPS21	3.352146541	3.619716331
YOR090C	PTC5	4.384035215	4.750641983
YOR091W	TMA46	3.587999941	3.630241106
YOR092W	ECM3	2.092153342	1.697203134
YOR093C	YOR093C	1.831063263	1.836401233
YOR094W	ARF3	2.192184205	2.426135146
YOR095C	RKI1	5.011559088	4.676136033
YOR096W	RPS7A	18.82292661	16.29661198
YOR097C	YOR097C	2.307768484	4.034935708
YOR098C	NUP1	2.374955202	2.412552178
YOR099W	KTR1	6.835951086	7.234154237
YOR100C	CRC1	NA	NA
YOR101W	RAS1	4.543490808	4.588654806
YOR102W	YOR102W	6.594193945	5.487749067
YOR103C	OST2	4.516020819	5.242055129
YOR104W	PIN2	3.053611935	3.585416478
YOR105W	YOR105W	2.850725794	NA
YOR106W	VAM3	1.956030435	2.622816266
YOR107W	RGS2	1.598695484	1.349197993
YOR108C-A	YOR108C-A	5.035252804	6.481016952
YOR108W	LEU9	5.624457076	5.849633758
YOR109W	INP53	3.387335896	4.83645435
YOR110W	TFC7	2.395551393	4.065332326
YOR111W	YOR111W	4.541606789	9.100817599
YOR112W	CEX1	2.969867232	2.825883614
YOR113W	AZF1	1.971091767	1.174013647
YOR114W	YOR114W	1.840649428	3.255797134
YOR115C	TRS33	3.909403027	4.321669196
YOR116C	RPO31	2.32225276	2.557122045
YOR117W	RPT5	4.927546858	5.71025264
YOR118W	RTC5	2.646112574	3.724572611
YOR119C	RIO1	1.980766199	2.26222914
YOR120W	GCY1	9.308151514	NA
YOR121C	YOR121C	8.740991162	NA
YOR122C	PFY1	17.19501252	17.94938463
YOR123C	LEO1	4.16560755	3.932600301
YOR124C	UBP2	3.966007184	4.876504432
YOR125C	CAT5	3.558161789	5.090276163
YOR126C	IAH1	8.903177373	10.16058451
YOR127W	RGA1	2.826169716	3.181467038
YOR128C	ADE2	1.602869596	3.312432862
YOR129C	AFI1	1.825652868	1.261036907
YOR130C	ORT1	5.755943389	6.936315662
YOR131C	YOR131C	4.071450082	5.748251762
YOR132W	VPS17	4.234383482	6.508589931
YOR134W	BAG7	NA	NA
YOR135C	IRC14	6.197565011	6.564370386
YOR136W	IDH2	6.657209601	8.644325032
YOR137C	SIA1	1.888690994	1.942703644
YOR138C	RUP1	3.124383412	3.256860123
YOR139C	YOR139C	NA	NA
YOR140W	SFL1	1.217807685	1.138741757
YOR141C	ARP8	3.407203711	3.128776022
YOR142W	LSC1	8.346765284	10.20505886
YOR143C	THI80	2.56016357	2.333931616
YOR144C	ELG1	1.969763752	1.493134876
YOR145C	PNO1	2.863497065	2.421026126
YOR146W	YOR146W	3.128451767	2.875363982
YOR147W	MDM32	1.245461917	2.194000514
YOR148C	SPP2	3.118301334	NA
YOR149C	SMP3	3.99030299	4.084033415
YOR150W	MRPL23	8.578343071	8.33176117
YOR151C	RPB2	4.897058623	4.881297708
YOR152C	YOR152C	2.271767182	5.526604859
YOR153W	PDR5	4.347972904	4.778780395
YOR154W	SLP1	1.674304794	1.826634881
YOR155C	ISN1	5.769819901	6.596227249
YOR156C	NFI1	1.784986286	2.183182102
YOR157C	PUP1	6.008134589	7.673712285
YOR158W	PET123	3.899965073	6.036531654
YOR159C	SME1	3.340147235	4.480736165
YOR160W	MTR10	1.648212836	2.942377924
YOR161C	PNS1	3.261266574	5.981044206
YOR161C-C	YOR161C-C	NA	NA
YOR161W-A	YOR161W-A	NA	4.509275111
YOR161W-B	YOR161W-B	4.016154264	6.300246905
YOR162C	YRR1	3.360268015	6.136074288
YOR163W	DDP1	7.892022914	11.119675
YOR164C	GET4	8.688980467	10.50091577
YOR165W	SEY1	5.132937867	6.479561206
YOR166C	SWT1	2.934016493	2.998975783
YOR167C	RPS28A	23.10774293	12.3752332
YOR168W	GLN4	5.32136735	6.347922581
YOR169C	YOR169C	5.651197697	5.80869144
YOR170W	YOR170W	4.021843504	3.021057513
YOR171C	LCB4	4.010496501	5.557434265
YOR172W	YRM1	1.598229235	0.919242289
YOR173W	DCS2	2.715379269	NA
YOR174W	MED4	3.075373392	4.450315943
YOR175C	ALE1	4.803414448	5.363906455
YOR176W	HEM15	5.918277421	9.149673712
YOR177C	MPC54	NA	NA
YOR178C	GAC1	1.59610922	3.272164145
YOR179C	SYC1	3.113387457	3.07712357
YOR180C	DCI1	NA	3.32639587
YOR181W	LAS17	3.549466943	3.749535998
YOR182C	RPS30B	19.11238584	14.52097814
YOR183W	FYV12	NA	NA
YOR184W	SER1	8.262497373	10.68899545
YOR185C	GSP2	16.98695176	NA
YOR186C-A	YOR186C-A	NA	NA
YOR186W	YOR186W	NA	NA
YOR187W	TUF1	9.812664286	11.07949922
YOR188W	MSB1	2.46975286	2.816543241
YOR189W	IES4	7.731527083	7.933948796
YOR190W	SPR1	NA	NA
YOR191W	ULS1	2.191890941	2.514083745
YOR192C	THI72	2.999958828	2.479067833
YOR192C-C	YOR192C-C	11.35896616	7.595450268
YOR193W	PEX27	4.653712014	4.431441413
YOR194C	TOA1	3.522260658	4.076846436
YOR195W	SLK19	1.809057199	3.040199015
YOR196C	LIP5	2.6215	3.562943452
YOR197W	MCA1	9.295811299	11.36234717
YOR198C	BFR1	8.821211956	9.404553518
YOR199W	YOR199W	7.800435382	NA
YOR200W	YOR200W	3.826552236	5.523965876
YOR201C	MRM1	3.662006262	3.606258166
YOR202W	HIS3	NA	NA
YOR203W	YOR203W	NA	NA
YOR204W	DED1	4.265205152	4.521315489
YOR205C	GEP3	3.270706455	2.573024295
YOR206W	NOC2	3.791921415	3.641054433
YOR207C	RET1	3.78782747	3.983176067
YOR208W	PTP2	3.60517684	3.88457425
YOR209C	NPT1	5.287443256	6.514798696
YOR210W	RPB10	4.95209422	3.782609524
YOR211C	MGM1	1.686437053	2.982758436
YOR212W	STE4	2.25394978	3.245003569
YOR213C	SAS5	2.250775408	2.014904949
YOR214C	YOR214C	NA	NA
YOR215C	AIM41	6.083932841	6.947925803
YOR216C	RUD3	4.763293986	4.519512981
YOR217W	RFC1	3.326851651	4.640508518
YOR218C	YOR218C	4.636808882	6.78682117
YOR219C	STE13	2.250121087	2.852431092
YOR220W	RCN2	7.529334829	12.10405772
YOR221C	MCT1	2.254507029	4.027171041
YOR222W	ODC2	9.590030031	10.51328808
YOR223W	YOR223W	5.062068258	5.511919122
YOR224C	RPB8	7.572520312	6.467864368
YOR225W	YOR225W	3.719238732	4.234170897
YOR226C	ISU2	4.667504028	4.294136109
YOR227W	HER1	3.479308921	5.251396376
YOR228C	YOR228C	2.810981765	6.239291769
YOR229W	WTM2	2.579377241	3.391205637
YOR230W	WTM1	9.695872428	12.97177464
YOR231C-A	YOR231C-A	2.597822101	1.128991358
YOR231W	MKK1	3.176108579	3.967440629
YOR232W	MGE1	7.904852006	10.21079987
YOR233W	KIN4	1.391871978	1.593786503
YOR234C	RPL33B	6.032212149	10.02933096
YOR235W	IRC13	NA	NA
YOR236W	DFR1	7.264223205	7.388363346
YOR237W	HES1	NA	NA
YOR238W	YOR238W	5.450273119	5.324362549
YOR239W	ABP140	6.541033379	9.540570256
YOR241W	MET7	2.919082411	3.812515298
YOR242C	SSP2	1.928886737	NA
YOR243C	PUS7	5.169547477	5.951330189
YOR244W	ESA1	2.549692993	2.512661175
YOR245C	DGA1	3.253922866	3.797582339
YOR246C	ENV9	4.616579945	5.821004012
YOR247W	SRL1	9.278101894	9.430637012
YOR249C	APC5	1.801716375	2.9097595
YOR250C	CLP1	3.185337511	4.109477775
YOR251C	TUM1	11.11796924	13.1925662
YOR252W	TMA16	3.6770433	5.02196223
YOR253W	NAT5	14.13991235	9.984355969
YOR254C	SEC63	4.116326127	4.669161238
YOR255W	OSW1	NA	NA
YOR256C	TRE2	3.0831682	4.308320936
YOR257W	CDC31	4.395082178	5.982245793
YOR258W	HNT3	2.780271212	4.364775865
YOR259C	RPT4	4.880257832	5.512524931
YOR260W	GCD1	4.626468169	4.865524189
YOR261C	RPN8	5.738781013	7.133353159
YOR262W	YOR262W	4.54997428	6.331571055
YOR263C	YOR263C	NA	NA
YOR264W	DSE3	2.034775911	2.048183394
YOR265W	RBL2	3.80026095	9.366393345
YOR266W	PNT1	2.785932672	4.311927548
YOR267C	HRK1	3.454444612	4.910439493
YOR268C	YOR268C	3.14577288	NA
YOR269W	PAC1	1.672008472	1.32189903
YOR270C	VPH1	3.758264732	4.181933279
YOR271C	FSF1	7.284639478	8.085744817
YOR272W	YTM1	4.120253401	4.29037058
YOR273C	TPO4	3.976093105	5.519268842
YOR274W	MOD5	2.256132481	2.958153207
YOR275C	RIM20	2.839804911	4.53154406
YOR276W	CAF20	10.57672013	7.636151505
YOR277C	YOR277C	6.535599214	9.092495096
YOR278W	HEM4	4.872968924	8.667951074
YOR279C	RFM1	2.458482831	3.115647774
YOR280C	FSH3	7.448510193	10.77686528
YOR281C	PLP2	5.484451296	5.275917568
YOR282W	YOR282W	3.299786746	NA
YOR283W	YOR283W	2.635262901	3.925616278
YOR284W	HUA2	2.174937137	3.287385429
YOR285W	RDL1	11.27130304	22.77817621
YOR286W	RDL2	7.10770831	11.04573626
YOR287C	RRP36	1.740287602	1.831507319
YOR288C	MPD1	4.149927014	4.625560541
YOR289W	YOR289W	13.55010755	NA
YOR290C	SNF2	2.106889484	3.333339014
YOR291W	YPK9	2.742198449	2.873834923
YOR292C	YOR292C	4.689767301	2.479794221
YOR293C-A	YOR293C-A	NA	NA
YOR293W	RPS10A	16.64569206	12.57678179
YOR294W	RRS1	3.356161125	3.492464222
YOR295W	UAF30	2.5344585	3.136046419
YOR296W	YOR296W	2.531417096	2.416104132
YOR297C	TIM18	1.704720851	3.265929553
YOR298C-A	MBF1	7.790520135	4.007851379
YOR298W	MUM3	5.423189264	NA
YOR299W	BUD7	2.729733072	2.975543432
YOR300W	YOR300W	1.729302399	NA
YOR301W	RAX1	2.45758897	2.656590275
YOR302W	YOR302W	4.127801259	5.419159474
YOR303W	CPA1	5.891294371	6.321107059
YOR304C-A	YOR304C-A	NA	NA
YOR304W	ISW2	2.229989419	2.094441984
YOR305W	RRG7	1.532178614	3.247205928
YOR306C	MCH5	1.310410344	2.280742667
YOR307C	SLY41	1.763137287	2.196974979
YOR308C	SNU66	0.874515876	2.853712863
YOR309C	YOR309C	3.161681031	5.283494303
YOR310C	NOP58	5.902711828	5.278827617
YOR311C	DGK1	3.034625642	3.223548059
YOR312C	RPL20B	13.85540901	13.29030372
YOR313C	SPS4	NA	1.565084995
YOR314W	YOR314W	NA	NA
YOR314W-A	YOR314W-A	NA	NA
YOR315W	SFG1	1.477779317	1.852494622
YOR316C	COT1	3.722566749	4.025794464
YOR316C-A	YOR316C-A	NA	NA
YOR317W	FAA1	4.926123754	6.71230626
YOR318C	YOR318C	NA	NA
YOR319W	HSH49	3.424455473	4.791606005
YOR320C	GNT1	3.778250922	4.588048735
YOR321W	PMT3	4.808007802	5.072540079
YOR322C	LDB19	1.428261034	2.916244477
YOR323C	PRO2	12.16735142	12.53337824
YOR324C	FRT1	2.070068327	2.61713158
YOR325W	YOR325W	2.506422373	2.093139792
YOR326W	MYO2	4.376313369	5.875516601
YOR327C	SNC2	5.508480309	5.326559815
YOR328W	PDR10	4.037166874	5.772915249
YOR329C	SCD5	2.617832412	3.060304294
YOR329W-A	YOR329W-A	NA	NA
YOR330C	MIP1	1.701443726	1.163766839
YOR331C	YOR331C	NA	NA
YOR332W	VMA4	20.62650292	22.84655045
YOR333C	YOR333C	NA	NA
YOR334W	MRS2	1.081893629	1.26065972
YOR335C	ALA1	9.092832277	9.549562268
YOR335W-A	YOR335W-A	8.53714621	NA
YOR336W	KRE5	4.431811789	5.067797396
YOR337W	TEA1	1.669671809	2.444226974
YOR338W	YOR338W	1.181518097	NA
YOR339C	UBC11	1.483355609	2.845153961
YOR340C	RPA43	3.745284879	4.948284805
YOR341W	RPA190	5.800372209	6.241467444
YOR342C	YOR342C	1.116919709	1.380008552
YOR343C	YOR343C	NA	NA
YOR344C	TYE7	1.56588343	1.264276576
YOR345C	YOR345C	NA	NA
YOR346W	REV1	2.301743063	3.632947589
YOR347C	PYK2	6.780890778	10.02813044
YOR348C	PUT4	1.86479906	2.439764508
YOR349W	CIN1	2.285999641	1.755479106
YOR350C	MNE1	2.151122399	4.812700073
YOR351C	MEK1	NA	NA
YOR352W	TFB6	2.569637501	4.138058519
YOR353C	SOG2	2.116082877	1.794485486
YOR354C	MSC6	4.834639517	5.544515968
YOR355W	GDS1	2.78789368	3.773713172
YOR356W	CIR2	3.730310683	6.537775781
YOR357C	SNX3	7.087788572	5.300134632
YOR358W	HAP5	3.942412493	6.818668586
YOR359W	VTS1	0.804325528	0.65472255
YOR360C	PDE2	1.289441476	1.473927775
YOR361C	PRT1	6.82240642	7.716901464
YOR362C	PRE10	7.430764	8.561614608
YOR363C	PIP2	1.822702138	2.873122501
YOR364W	YOR364W	NA	NA
YOR365C	YOR365C	NA	NA
YOR366W	YOR366W	NA	NA
YOR367W	SCP1	5.768430908	8.06686245
YOR368W	RAD17	2.329791242	3.369791943
YOR369C	RPS12	11.80223946	15.88836459
YOR370C	MRS6	2.680898392	4.047941266
YOR371C	GPB1	2.080296251	2.07453296
YOR372C	NDD1	1.232313442	1.447180326
YOR373W	NUD1	2.171587613	2.592848438
YOR374W	ALD4	7.387319336	16.95571318
YOR375C	GDH1	8.741287259	9.612177636
YOR376W	YOR376W	NA	NA
YOR376W-A	YOR376W-A	NA	NA
YOR377W	ATF1	3.298126441	5.018936331
YOR378W	YOR378W	1.727260829	3.6540036
YOR379C	YOR379C	1.971647349	2.438899794
YOR380W	RDR1	2.419357272	3.921337263
YOR381W	FRE3	NA	NA
YOR381W-A	YOR381W-A	NA	NA
YOR382W	FIT2	NA	2.934149387
YOR383C	FIT3	NA	3.91172402
YOR384W	FRE5	3.588793992	2.64760251
YOR385W	YOR385W	2.235308056	6.196035956
YOR386W	PHR1	1.801664979	6.660518729
YOR387C	YOR387C	4.148604563	1.420313844
YOR388C	FDH1	NA	NA
YOR389W	YOR389W	3.443473593	4.248764225
YOR390W	YOR390W	2.104722193	1.815386647
YOR391C	HSP33	NA	NA
YOR392W	YOR392W	NA	NA
YOR394C-A	YOR394C-A	NA	NA
YPL001W	HAT1	2.460106486	1.761806993
YPL002C	SNF8	3.843672379	5.942542353
YPL003W	ULA1	4.930238668	4.476496852
YPL004C	LSP1	8.162545108	11.21247794
YPL005W	AEP3	2.376882592	1.4837903
YPL006W	NCR1	3.461857343	5.545643252
YPL007C	TFC8	2.329858646	2.755912828
YPL008W	CHL1	1.113903714	1.808064633
YPL009C	TAE2	4.389034392	4.483824135
YPL010W	RET3	7.942030246	10.34298964
YPL011C	TAF3	2.241800075	2.278907754
YPL012W	RRP12	3.47282992	4.006757946
YPL013C	MRPS16	4.169723166	4.724047771
YPL014W	YPL014W	4.083841667	4.015827858
YPL015C	HST2	5.00949934	5.550946097
YPL016W	SWI1	1.696935354	1.731770206
YPL017C	IRC15	1.729712029	1.360861938
YPL018W	CTF19	1.708346656	1.977251633
YPL019C	VTC3	4.524379768	5.9543784
YPL020C	ULP1	2.01716737	3.846399992
YPL021W	ECM23	NA	NA
YPL022W	RAD1	2.458959241	2.920572515
YPL023C	MET12	4.634994991	3.987865363
YPL024W	RMI1	3.086379447	5.241088119
YPL025C	YPL025C	NA	NA
YPL026C	SKS1	2.741198893	1.921819008
YPL027W	SMA1	NA	NA
YPL028W	ERG10	7.954325144	8.916197041
YPL029W	SUV3	3.644440718	4.172449919
YPL030W	TRM44	1.86383224	2.809176923
YPL031C	PHO85	6.380403424	7.382567056
YPL032C	SVL3	3.023705891	2.562356528
YPL033C	SRL4	NA	NA
YPL034W	YPL034W	2.283538149	2.992551433
YPL035C	YPL035C	2.64089469	4.867891232
YPL036W	PMA2	6.644649791	8.372537459
YPL037C	EGD1	14.56779503	18.72054244
YPL038W	MET31	2.053615055	3.573121351
YPL038W-A	YPL038W-A	NA	NA
YPL039W	YPL039W	2.590610256	2.054319706
YPL040C	ISM1	4.178799835	4.742256533
YPL041C	YPL041C	2.682086482	4.002595166
YPL042C	SSN3	1.530564607	1.250081023
YPL043W	NOP4	3.127089669	3.859581669
YPL044C	YPL044C	3.432622306	3.25423152
YPL045W	VPS16	2.217258168	2.503529224
YPL046C	ELC1	2.842071294	2.797178013
YPL047W	SGF11	4.328935539	5.530025327
YPL048W	CAM1	20.95911013	19.25609736
YPL049C	DIG1	4.341900968	4.286007307
YPL050C	MNN9	2.995011643	3.971943839
YPL051W	ARL3	2.013976061	3.443727756
YPL052W	OAZ1	0.781888602	2.133687769
YPL053C	KTR6	3.326550976	4.211426461
YPL054W	LEE1	1.163984913	NA
YPL055C	LGE1	2.866902092	2.511868619
YPL056C	LCL1	NA	4.682448783
YPL057C	SUR1	1.397741999	1.887469237
YPL058C	PDR12	3.059227693	3.951595808
YPL059W	GRX5	7.909662735	10.90588985
YPL060W	MFM1	1.89471027	2.298546663
YPL061W	ALD6	3.582085051	4.446310928
YPL062W	YPL062W	NA	NA
YPL063W	TIM50	7.768404129	8.786152299
YPL064C	CWC27	3.930047602	4.336863444
YPL065W	VPS28	2.903268194	4.713599485
YPL066W	RGL1	1.414760664	2.468500025
YPL067C	YPL067C	6.904069055	8.411569804
YPL068C	YPL068C	NA	NA
YPL069C	BTS1	1.307988969	2.233429563
YPL070W	MUK1	4.152121422	2.510674752
YPL071C	YPL071C	3.782521369	4.373829875
YPL072W	UBP16	3.133991378	1.893610862
YPL073C	YPL073C	2.549427136	1.682724797
YPL074W	YTA6	1.75645157	2.125899334
YPL075W	GCR1	1.590130456	1.644639996
YPL076W	GPI2	2.08082164	2.302253799
YPL077C	YPL077C	1.652339388	2.163339242
YPL078C	ATP4	7.377232998	8.568077258
YPL079W	RPL21B	14.63339773	11.98613445
YPL080C	YPL080C	3.454151442	3.036620695
YPL081W	RPS9A	3.033332926	2.878927587
YPL082C	MOT1	1.469750393	1.660808964
YPL083C	SEN54	4.43521585	6.975901635
YPL084W	BRO1	3.162340945	4.613771689
YPL085W	SEC16	4.214751717	5.683412999
YPL086C	ELP3	4.501701341	5.156343678
YPL087W	YDC1	4.785825193	4.990285693
YPL088W	YPL088W	3.956583853	6.277277276
YPL089C	RLM1	1.490166362	4.526806009
YPL090C	RPS6A	14.83988423	14.08251383
YPL091W	GLR1	9.07438723	10.00460575
YPL092W	SSU1	2.316265943	2.138488997
YPL093W	NOG1	3.063288168	2.751207266
YPL094C	SEC62	6.626127532	6.72389217
YPL095C	EEB1	3.163201247	4.005071253
YPL096C-A	ERI1	5.195607966	3.50200088
YPL096W	PNG1	3.261630089	3.467031444
YPL097W	MSY1	2.624653844	4.706692893
YPL098C	MGR2	8.056341486	8.574821028
YPL099C	AIM43	4.572127159	9.005838756
YPL100W	ATG21	2.343817984	2.205906439
YPL101W	ELP4	3.920411156	5.078120578
YPL102C	YPL102C	NA	NA
YPL103C	FMP30	3.37408954	3.105873398
YPL104W	MSD1	4.542020633	5.269198583
YPL105C	SYH1	2.731382449	3.083052449
YPL106C	SSE1	17.86348249	15.41854126
YPL107W	YPL107W	3.932720845	3.571844946
YPL108W	YPL108W	2.187809511	1.426790035
YPL109C	YPL109C	2.691786747	2.422255646
YPL110C	GDE1	3.699498261	4.52193424
YPL111W	CAR1	3.417070782	3.539024914
YPL112C	PEX25	3.278054848	4.019812182
YPL113C	YPL113C	NA	5.591484457
YPL114W	YPL114W	NA	NA
YPL115C	BEM3	2.050696163	3.110817386
YPL116W	HOS3	1.687289392	3.160077701
YPL117C	IDI1	4.896304731	6.741678646
YPL118W	MRP51	5.472724493	7.058572429
YPL119C	DBP1	NA	NA
YPL119C-A	YPL119C-A	NA	NA
YPL120W	VPS30	3.042348596	2.178869752
YPL121C	MEI5	NA	NA
YPL122C	TFB2	2.180214662	3.885777337
YPL123C	RNY1	2.73945822	5.845725399
YPL124W	SPC29	4.901898956	2.819836026
YPL125W	KAP120	2.811444289	4.013782277
YPL126W	NAN1	3.280523258	3.782905575
YPL127C	HHO1	8.572930128	11.50799771
YPL128C	TBF1	2.003969573	2.746409265
YPL129W	TAF14	5.823131316	7.330721668
YPL130W	SPO19	NA	NA
YPL131W	RPL5	11.8723338	13.57302901
YPL132W	COX11	2.23773209	2.975482918
YPL133C	RDS2	1.079988564	2.349710858
YPL134C	ODC1	6.23600632	3.397776343
YPL135C-A	YPL135C-A	3.239906223	4.718924334
YPL135W	ISU1	2.603331157	2.624144115
YPL136W	YPL136W	NA	NA
YPL137C	GIP3	2.010844298	2.546553104
YPL138C	SPP1	3.592190409	2.893123199
YPL139C	UME1	2.772354429	3.63714633
YPL140C	MKK2	2.122916963	3.059175856
YPL141C	FRK1	1.643455372	0.969279622
YPL142C	YPL142C	9.293953128	14.82494047
YPL143W	RPL33A	18.12277058	15.36801096
YPL144W	POC4	5.669979545	4.532248021
YPL145C	KES1	5.444542835	6.4744532
YPL146C	NOP53	2.801675663	3.058956367
YPL147W	PXA1	5.246334291	4.002009202
YPL148C	PPT2	NA	5.466523054
YPL149W	ATG5	4.480662303	4.494693347
YPL150W	YPL150W	1.887158133	2.556261102
YPL151C	PRP46	2.34587586	2.401293618
YPL152W	RRD2	4.7378893	3.407866188
YPL152W-A	YPL152W-A	NA	NA
YPL153C	RAD53	1.603524888	1.951166986
YPL154C	PEP4	11.07515233	13.61467837
YPL155C	KIP2	2.234268223	2.181837297
YPL156C	PRM4	2.389206879	3.628890065
YPL157W	TGS1	2.583302513	2.376999392
YPL158C	AIM44	0.778275951	1.618758367
YPL159C	PET20	1.354500551	1.416778908
YPL160W	CDC60	8.358984487	9.669695074
YPL161C	BEM4	2.672002023	2.904390482
YPL162C	YPL162C	2.589473609	2.559198654
YPL163C	SVS1	3.629201066	4.542901138
YPL164C	MLH3	2.557553413	2.35153876
YPL165C	SET6	NA	3.979230461
YPL166W	ATG29	NA	5.014405842
YPL167C	REV3	1.390229022	1.32343589
YPL168W	YPL168W	2.190241046	7.50591519
YPL169C	MEX67	2.888212968	3.582859142
YPL170W	DAP1	3.161390161	7.372059247
YPL171C	OYE3	NA	NA
YPL172C	COX10	3.139222112	3.496858705
YPL173W	MRPL40	3.055261099	4.417138818
YPL174C	NIP100	2.016845461	2.320171718
YPL175W	SPT14	2.266396609	1.762582316
YPL176C	TRE1	3.207313298	3.969368829
YPL177C	CUP9	2.03679176	1.558186039
YPL178W	CBC2	3.676087275	3.959341126
YPL179W	PPQ1	2.050504275	2.423886831
YPL180W	TCO89	3.167787333	3.191011923
YPL181W	CTI6	2.343303269	3.952713397
YPL182C	YPL182C	1.066568858	6.231544627
YPL183C	RTT10	2.556890974	2.59774827
YPL183W-A	RTC6	8.781593662	6.182862281
YPL184C	MRN1	4.245782177	4.951035908
YPL185W	YPL185W	NA	NA
YPL186C	UIP4	NA	NA
YPL187W	MF(ALPHA)1	NA	NA
YPL188W	POS5	4.052483405	5.000644329
YPL189C-A	COA2	NA	4.300615927
YPL189W	GUP2	NA	NA
YPL190C	NAB3	3.129952562	4.377639323
YPL191C	YPL191C	4.444569296	4.901306535
YPL192C	PRM3	2.7954297	3.604051646
YPL193W	RSA1	3.334782904	3.876315597
YPL194W	DDC1	2.317857175	1.836069966
YPL195W	APL5	3.672065331	5.231000885
YPL196W	OXR1	4.466708111	6.684243302
YPL197C	YPL197C	6.805094538	7.759653874
YPL198W	RPL7B	14.38345434	11.83767329
YPL199C	YPL199C	9.793385564	11.42509758
YPL200W	CSM4	NA	NA
YPL201C	YIG1	NA	NA
YPL202C	AFT2	2.381763213	2.396847096
YPL203W	TPK2	4.695843739	5.295226713
YPL204W	HRR25	1.881911166	3.81209081
YPL205C	YPL205C	NA	NA
YPL206C	PGC1	5.711500562	8.137448297
YPL207W	TYW1	4.112558368	4.785895168
YPL208W	RKM1	5.420794692	5.075783149
YPL209C	IPL1	1.15926625	NA
YPL210C	SRP72	2.917131039	3.981496361
YPL211W	NIP7	6.105122821	5.794718101
YPL212C	PUS1	3.104395515	3.88384197
YPL213W	LEA1	1.780614748	3.167606566
YPL214C	THI6	4.155654461	7.246911677
YPL215W	CBP3	4.497158589	5.404718269
YPL216W	YPL216W	2.401520825	1.891267016
YPL217C	BMS1	4.70366271	5.228611125
YPL218W	SAR1	12.69537366	13.70784536
YPL219W	PCL8	3.743430197	6.799160646
YPL220W	RPL1A	14.6082137	14.32123084
YPL221W	FLC1	1.499103296	1.747829718
YPL222C-A	YPL222C-A	NA	NA
YPL222W	FMP40	7.75608694	7.57232033
YPL223C	GRE1	NA	NA
YPL224C	MMT2	5.462761853	4.487623974
YPL225W	YPL225W	9.224807027	11.33257076
YPL226W	NEW1	3.538262163	4.089317383
YPL227C	ALG5	2.800187955	3.051005275
YPL228W	CET1	2.625868736	2.013854375
YPL229W	YPL229W	1.537734485	2.025533589
YPL230W	USV1	4.334410956	NA
YPL231W	FAS2	10.25135028	10.71486367
YPL232W	SSO1	4.73738055	7.132926282
YPL233W	NSL1	2.144188615	4.484286803
YPL234C	VMA11	7.283716244	11.296918
YPL235W	RVB2	4.107145267	5.57709872
YPL236C	ENV7	3.293041914	2.982537045
YPL237W	SUI3	7.309811035	8.912916982
YPL238C	YPL238C	7.67272904	7.358798668
YPL239W	YAR1	5.393892435	5.748608285
YPL240C	HSP82	9.702824685	7.798586414
YPL241C	CIN2	5.4541793	6.642994623
YPL242C	IQG1	1.815851389	1.87398244
YPL243W	SRP68	3.376741938	4.092484058
YPL244C	HUT1	3.988487088	4.767893345
YPL245W	YPL245W	5.338990951	5.863089572
YPL246C	RBD2	5.332427238	5.114440696
YPL247C	YPL247C	3.59529125	8.891006548
YPL248C	GAL4	2.762257037	1.461827358
YPL249C	GYP5	4.823388558	4.874889601
YPL249C-A	RPL36B	8.722207463	NA
YPL250C	ICY2	2.777275967	2.899839986
YPL250W-A	YPL250W-A	16.06160954	15.4761116
YPL251W	YPL251W	NA	NA
YPL252C	YAH1	7.931864288	7.073195361
YPL253C	VIK1	1.306245779	1.771367048
YPL254W	HFI1	2.536802972	2.612841337
YPL255W	BBP1	4.78507071	1.79127995
YPL256C	CLN2	0.832042625	1.602437994
YPL257W	YPL257W	1.98831943	3.218133611
YPL258C	THI21	1.478682451	1.463642063
YPL259C	APM1	2.127133566	1.905168309
YPL260W	YPL260W	2.905910237	3.580333822
YPL261C	YPL261C	NA	NA
YPL262W	FUM1	12.93085899	14.32082949
YPL263C	KEL3	4.482189285	4.650131811
YPL264C	YPL264C	2.061674263	1.340234005
YPL265W	DIP5	1.480755781	1.827351487
YPL266W	DIM1	5.884152783	6.653653959
YPL267W	ACM1	3.416391758	2.662093909
YPL268W	PLC1	1.58150018	NA
YPL269W	KAR9	3.292002904	3.279451438
YPL270W	MDL2	4.377084246	4.002815745
YPL271W	ATP15	3.910634232	8.726494602
YPL272C	YPL272C	NA	NA
YPL273W	SAM4	7.622532035	7.834639194
YPL274W	SAM3	3.976969523	4.565225049
YPL275W	FDH2	NA	1.076191556
YPL276W	YPL276W	NA	NA
YPL277C	YPL277C	3.257794599	NA
YPL278C	YPL278C	NA	NA
YPL279C	YPL279C	1.889347393	1.931429016
YPL280W	HSP32	NA	NA
YPR001W	CIT3	3.287613293	3.170315651
YPR002C-A	YPR002C-A	4.073456828	7.031628171
YPR002W	PDH1	3.428288698	7.33977612
YPR003C	YPR003C	1.735260982	3.28364803
YPR004C	AIM45	5.33145894	7.924737911
YPR005C	HAL1	1.942134048	5.320800432
YPR006C	ICL2	5.662503361	13.44240528
YPR007C	REC8	NA	NA
YPR008W	HAA1	1.996089931	1.747426867
YPR009W	SUT2	3.122337402	3.272142669
YPR010C	RPA135	5.06947406	5.328437711
YPR010C-A	YPR010C-A	4.631212675	8.065164785
YPR011C	YPR011C	4.986843968	5.463371478
YPR012W	YPR012W	1.342264104	NA
YPR013C	YPR013C	2.823532485	3.139886003
YPR014C	YPR014C	NA	NA
YPR015C	YPR015C	NA	NA
YPR016C	TIF6	4.275052303	4.361583653
YPR016W-A	YPR016W-A	NA	5.575525513
YPR017C	DSS4	2.888558766	3.935828421
YPR018W	RLF2	2.207459439	2.256965921
YPR019W	MCM4	2.835077534	3.134407346
YPR020W	ATP20	5.144708254	5.010743971
YPR021C	AGC1	2.727760073	2.951420777
YPR022C	YPR022C	2.217378937	2.70477558
YPR023C	EAF3	7.84508763	7.514353528
YPR024W	YME1	3.76270919	4.72483275
YPR025C	CCL1	2.454950177	3.250379776
YPR026W	ATH1	2.203415786	NA
YPR027C	YPR027C	4.903301746	2.099145524
YPR028W	YOP1	7.969927933	11.93434241
YPR029C	APL4	3.62900479	4.502949812
YPR030W	CSR2	NA	NA
YPR031W	NTO1	1.214816207	1.490445537
YPR032W	SRO7	2.014266091	2.791521196
YPR033C	HTS1	8.669930832	9.392169851
YPR034W	ARP7	2.231011011	3.283746589
YPR035W	GLN1	2.656639304	3.370047846
YPR036W	VMA13	7.388545474	10.65342124
YPR036W-A	YPR036W-A	5.077772001	4.727446493
YPR037C	ERV2	8.198670383	5.169472168
YPR038W	IRC16	4.416359823	3.550243398
YPR039W	YPR039W	NA	NA
YPR040W	TIP41	2.316132939	4.26049778
YPR041W	TIF5	5.506677093	5.134849004
YPR042C	PUF2	1.998294688	1.941011833
YPR043W	RPL43A	NA	NA
YPR044C	OPI11	27.22618278	24.68544003
YPR045C	THP3	3.121269263	4.128201255
YPR046W	MCM16	3.360207182	5.844013182
YPR047W	MSF1	4.294472267	5.519428327
YPR048W	TAH18	3.504081484	3.534329865
YPR049C	ATG11	2.850667556	2.485564202
YPR050C	YPR050C	NA	NA
YPR051W	MAK3	4.084826144	4.011429886
YPR052C	NHP6A	7.923902585	7.979629805
YPR053C	YPR053C	1.210587835	2.100524207
YPR054W	SMK1	2.508780893	2.615538455
YPR055W	SEC8	2.011889542	2.375911704
YPR056W	TFB4	2.641080732	3.087887833
YPR057W	BRR1	2.321698464	4.071824928
YPR058W	YMC1	13.98924245	13.50634866
YPR059C	YPR059C	12.40026177	11.40376137
YPR060C	ARO7	3.574994706	5.370734164
YPR061C	JID1	3.000445848	NA
YPR062W	FCY1	8.141299105	10.47379116
YPR063C	YPR063C	10.90862557	12.82504539
YPR064W	YPR064W	3.283380972	NA
YPR065W	ROX1	2.478224569	3.111740508
YPR066W	UBA3	8.558572915	4.919335721
YPR067W	ISA2	9.791509722	5.613494629
YPR068C	HOS1	2.676468107	3.311283972
YPR069C	SPE3	21.322625	21.18070919
YPR070W	MED1	1.309433187	1.861198094
YPR071W	YPR071W	2.697469874	5.102238011
YPR072W	NOT5	4.066840327	6.144988114
YPR073C	LTP1	7.40435195	12.82190565
YPR074C	TKL1	8.235106726	8.003231666
YPR074W-A	YPR074W-A	NA	NA
YPR075C	OPY2	6.573916641	5.990772957
YPR076W	YPR076W	5.573711829	7.196509268
YPR077C	YPR077C	NA	NA
YPR078C	YPR078C	NA	NA
YPR079W	MRL1	3.094929784	4.813721047
YPR080W	TEF1	23.5552889	24.14000842
YPR081C	GRS2	4.459215931	5.623217831
YPR082C	DIB1	8.576625745	7.531274028
YPR083W	MDM36	2.445414277	1.673971098
YPR084W	YPR084W	3.272939239	2.323041647
YPR085C	ASA1	2.565791721	3.930489872
YPR086W	SUA7	5.975000043	6.89831298
YPR087W	VPS69	NA	NA
YPR088C	SRP54	6.586076385	8.401566647
YPR089W	YPR089W	2.917992854	3.547567867
YPR091C	NVJ2	3.850960925	5.128451622
YPR092W	YPR092W	NA	NA
YPR093C	ASR1	5.279120308	NA
YPR094W	RDS3	2.254709665	NA
YPR095C	SYT1	2.231037181	1.28582194
YPR096C	YPR096C	NA	NA
YPR097W	YPR097W	3.084351974	3.974473971
YPR098C	YPR098C	16.52467126	NA
YPR099C	YPR099C	NA	NA
YPR100W	MRPL51	5.822796797	9.161334188
YPR101W	SNT309	2.875547514	2.318896463
YPR102C	RPL11A	14.32536391	14.85163576
YPR103W	PRE2	6.421525845	7.082667562
YPR104C	FHL1	1.264179958	1.439303265
YPR105C	COG4	3.208156036	4.199672468
YPR106W	ISR1	1.781598165	1.882118329
YPR107C	YTH1	3.682451164	2.075383762
YPR108W	RPN7	5.498852825	6.755333348
YPR108W-A	YPR108W-A	NA	NA
YPR109W	YPR109W	3.057889374	3.069990017
YPR110C	RPC40	5.782292659	6.139218268
YPR111W	DBF20	1.907592358	1.644614422
YPR112C	MRD1	3.227548687	3.032369634
YPR113W	PIS1	7.937455729	6.852238739
YPR114W	YPR114W	4.667954208	4.625268191
YPR115W	RGC1	3.840076864	5.4299301
YPR116W	RRG8	1.56574868	1.883170985
YPR117W	YPR117W	2.00326229	2.047685679
YPR118W	MRI1	7.300323532	8.614306548
YPR119W	CLB2	1.003329964	1.299045732
YPR120C	CLB5	1.201986761	1.788575655
YPR121W	THI22	1.707040649	1.955876415
YPR122W	AXL1	1.002408668	1.627296044
YPR123C	YPR123C	3.35632779	3.182329901
YPR124W	CTR1	3.004536464	3.313711315
YPR125W	YLH47	3.46360807	3.527075258
YPR126C	YPR126C	3.272371338	3.795080869
YPR127W	YPR127W	11.27849517	12.09163101
YPR128C	ANT1	6.347840816	7.050404708
YPR129W	SCD6	5.618664664	5.73109351
YPR130C	YPR130C	6.591809353	6.600561834
YPR131C	NAT3	4.010124389	4.057458689
YPR132W	RPS23B	13.85083224	11.17114993
YPR133C	SPN1	4.500324173	3.856138926
YPR133W-A	TOM5	NA	NA
YPR134W	MSS18	3.575199184	1.587610112
YPR135W	CTF4	2.818664222	3.182029179
YPR136C	YPR136C	NA	NA
YPR137W	RRP9	1.982233086	1.888776215
YPR138C	MEP3	2.305132982	1.791462102
YPR139C	LOA1	2.949120651	5.347084452
YPR140W	TAZ1	4.570343762	3.760574645
YPR141C	KAR3	1.791249544	2.151682295
YPR142C	YPR142C	NA	NA
YPR143W	RRP15	2.31651103	3.082398402
YPR144C	NOC4	3.167714984	2.709694519
YPR145C-A	YPR145C-A	NA	NA
YPR145W	ASN1	4.693775494	5.015382551
YPR146C	YPR146C	6.948459876	4.837880375
YPR147C	YPR147C	5.516547527	5.478246111
YPR148C	YPR148C	5.874601612	8.322709429
YPR149W	NCE102	6.026972432	7.391639181
YPR150W	YPR150W	NA	NA
YPR151C	SUE1	NA	NA
YPR152C	URN1	NA	1.545870136
YPR153W	YPR153W	NA	3.482185641
YPR154W	PIN3	8.811074129	11.44279726
YPR155C	NCA2	2.100216529	4.161481702
YPR156C	TPO3	1.774449979	2.073758424
YPR157W	TDA6	1.223146993	1.562875066
YPR158W	CUR1	4.326207896	7.232034273
YPR159C-A	YPR159C-A	NA	NA
YPR159W	KRE6	3.181442678	3.758273036
YPR160C-A	YPR160C-A	6.359101591	9.410208046
YPR160W	GPH1	6.344378522	6.285727155
YPR160W-A	YPR160W-A	NA	NA
YPR161C	SGV1	3.118217431	3.421343303
YPR162C	ORC4	3.078738467	3.160107827
YPR163C	TIF3	7.09461158	8.391262991
YPR164W	MMS1	2.002659502	3.529691968
YPR165W	RHO1	8.969788845	10.41366131
YPR166C	MRP2	8.034375865	8.603221597
YPR167C	MET16	4.309085246	5.149847675
YPR168W	NUT2	1.467505921	1.780170529
YPR169W	JIP5	4.341962749	3.64542892
YPR170C	YPR170C	NA	NA
YPR170W-A	YPR170W-A	NA	NA
YPR170W-B	YPR170W-B	NA	NA
YPR171W	BSP1	3.212063246	2.027445401
YPR172W	YPR172W	10.80548174	15.09097901
YPR173C	VPS4	4.035679127	5.848411457
YPR174C	YPR174C	3.708787008	3.085024951
YPR175W	DPB2	2.734292997	4.532977508
YPR176C	BET2	5.029395175	6.065774214
YPR177C	YPR177C	NA	NA
YPR178W	PRP4	2.354272485	2.400832563
YPR179C	HDA3	2.354671563	1.751719714
YPR180W	AOS1	4.244708255	5.188143245
YPR181C	SEC23	4.982876172	6.083651868
YPR182W	SMX3	NA	NA
YPR183W	DPM1	12.45935747	15.38773069
YPR184W	GDB1	3.3852675	7.419754478
YPR185W	ATG13	2.936903594	3.576572631
YPR186C	PZF1	1.44790605	1.745371662
YPR187W	RPO26	5.220106257	5.75238035
YPR188C	MLC2	7.168495526	8.736889167
YPR189W	SKI3	2.125024776	2.11990319
YPR190C	RPC82	2.244593807	2.45450519
YPR191W	QCR2	5.094091698	6.814083768
YPR192W	AQY1	2.0622182	NA
YPR193C	HPA2	NA	NA
YPR194C	OPT2	3.826912852	3.535906489
YPR195C	YPR195C	NA	NA
YPR196W	YPR196W	3.041218152	6.936373622
YPR197C	YPR197C	NA	NA
YPR198W	SGE1	3.91102199	3.920428247
YPR199C	ARR1	2.631037158	3.681376587
YPR200C	ARR2	NA	NA
YPR201W	ARR3	3.063443842	7.010989395
YPR202W	YPR202W	2.278630496	2.142181523
