# Supplementary material for: Non-invasive measurement of mRNA decay reveals translation initiation as the major determinant of mRNA stability
Source: eLife. 2018 Sep 7;7:e32536. doi: 10.7554/eLife.32536 (PMC6152797; doi:10.7554/eLife.32536)
Supplement: Figure 1—figure supplement 2—source data 1. [file elife-32536-fig1-figsupp2-data1.txt]

gene_id	gene_short_name	Th_final
YDR433W	YDR433W	0.312781995
YCR054C	CTR86	1.238880842
YOL141W	PPM2	2.165785259
YDR258C	HSP78	4.485193977
YMR010W	YMR010W	2.56412556
YGR036C	CAX4	1.777602684
YEL040W	UTR2	2.478379975
YOR360C	PDE2	1.753815016
YKR039W	GAP1	3.810012936
YFL036W	RPO41	3.759224204
YLR008C	PAM18	4.60640174
YJL078C	PRY3	2.905275235
YOR344C	TYE7	2.114993002
YDR509W	YDR509W	1.402991975
YOR315W	SFG1	2.047902187
YBR068C	BAP2	1.467289392
YLR154W-E	YLR154W-E	1.788668712
YLR410W	VIP1	2.963519406
YGR014W	MSB2	2.417211802
YMR237W	BCH1	4.434127419
YDL060W	TSR1	2.768150515
YJR143C	PMT4	6.737488087
YER070W	RNR1	1.897115596
YPR149W	NCE102	6.392354904
YML059C	NTE1	2.634704994
YML123C	PHO84	1.787660132
YLR355C	ILV5	2.426540631
YOR270C	VPH1	3.886076971
YAL053W	FLC2	2.910436278
YGR138C	TPO2	2.24503059
YNL197C	WHI3	2.470621107
YOR307C	SLY41	1.814699045
YHL036W	MUP3	2.242464908
YIL048W	NEO1	3.076965821
YDR422C	SIP1	2.243231145
YGL184C	STR3	1.991939877
YNL327W	EGT2	2.185366534
YLR384C	IKI3	6.757349612
YDR408C	ADE8	3.84594472
YDL224C	WHI4	2.275962927
YIL115C	NUP159	3.311289839
YER114C	BOI2	2.3020205
YBR021W	FUR4	1.292565552
YGR047C	TFC4	0.794257508
YLR413W	YLR413W	1.933564915
YBL099W	ATP1	8.451266749
YOR316C	COT1	3.933442535
YFL005W	SEC4	7.904486126
YLR088W	GAA1	3.81590126
YKR024C	DBP7	1.548110663
YMR012W	CLU1	7.652130732
YLL011W	SOF1	1.931063658
YGR003W	CUL3	1.979428788
YPL082C	MOT1	1.24266552
YER169W	RPH1	1.680526404
YPL053C	KTR6	2.955717711
YKL014C	URB1	2.827573066
YNL263C	YIF1	4.052694673
YJL197W	UBP12	2.884640984
YDL133W	SRF1	2.324373497
YLR129W	DIP2	2.091097203
YEL022W	GEA2	3.288490915
YFL062W	COS4	3.246611461
YGL022W	STT3	6.213401838
YBL042C	FUI1	1.912395897
YHR065C	RRP3	2.836983559
YFL004W	VTC2	6.222983583
YMR093W	UTP15	1.51914066
YKL165C	MCD4	3.071425165
YBL081W	YBL081W	1.462350899
YMR080C	NAM7	3.671639747
YLR300W	EXG1	2.384756164
YAL056W	GPB2	3.182873384
YNL088W	TOP2	3.301490397
YPR089W	YPR089W	3.253047952
YIL030C	SSM4	3.237262428
YOR151C	RPB2	4.100499024
YER133W-A	YER133W-A	1.938053011
YDR021W	FAL1	1.94970668
YBR043C	QDR3	3.47284304
YLL013C	PUF3	4.283355806
YKR082W	NUP133	2.585580063
YNR067C	DSE4	1.68733795
YPL256C	CLN2	1.843704199
YOR198C	BFR1	8.443027578
YBL100C	YBL100C	4.880775879
YNL257C	SIP3	2.676421545
YHL027W	RIM101	1.926360643
YCR028C	FEN2	2.745468769
YPL195W	APL5	3.578604187
YPL244C	HUT1	4.407318543
YLL031C	GPI13	2.785379775
YGL040C	HEM2	6.548914828
YDL020C	RPN4	2.394484492
YJL098W	SAP185	1.664002963
YBR069C	TAT1	2.445952652
YGR233C	PHO81	2.446216591
YGL195W	GCN1	7.770586122
YLR396C	VPS33	2.389637727
YER007W	PAC2	2.933490193
YCR067C	SED4	3.53959638
YAL024C	LTE1	1.511359855
YOL136C	PFK27	2.337184746
YPL180W	TCO89	4.327936012
YDL155W	CLB3	2.078991609
YCR044C	PER1	3.711970558
YER056C	FCY2	2.199101744
YBL002W	HTB2	4.188840975
YML075C	HMG1	2.543093507
YOR370C	MRS6	3.397950301
YOR375C	GDH1	6.92566334
YBR033W	EDS1	1.296880546
YKR031C	SPO14	2.652684876
YOR098C	NUP1	2.789529349
YKR010C	TOF2	1.863477942
YNL101W	AVT4	2.783184375
YHR149C	SKG6	2.071247898
YEL031W	SPF1	4.921900396
YDR208W	MSS4	2.470719627
YPR164W	MMS1	1.744139826
YIL129C	TAO3	3.684848011
YDR105C	TMS1	2.601318883
YBR073W	RDH54	3.050471159
YHR098C	SFB3	3.85768211
YGL082W	YGL082W	4.671132628
YPL028W	ERG10	7.019959777
YOR219C	STE13	2.283788607
YDR103W	STE5	2.481826117
YOR085W	OST3	5.163751499
YNL238W	KEX2	2.14864056
YDR225W	HTA1	2.628495621
YJL174W	KRE9	3.591863182
YOL019W	YOL019W	1.82164742
YIL128W	MET18	2.71096949
YML127W	RSC9	2.288489763
YNL251C	NRD1	3.290277339
YDR216W	ADR1	4.548370178
YGR211W	ZPR1	3.054332629
YPR198W	SGE1	2.47309824
YDR134C	YDR134C	3.755378213
YJR138W	IML1	2.733814765
YDL031W	DBP10	2.875161735
YOR244W	ESA1	1.260722662
YLR409C	UTP21	2.364877268
YNL142W	MEP2	3.213634958
YCL030C	HIS4	5.647955387
YJL171C	YJL171C	6.137659595
YDL052C	SLC1	2.982379861
YBR041W	FAT1	3.674601051
YPL183C	RTT10	2.00583285
YNL172W	APC1	2.383460252
YOR306C	MCH5	2.639582162
YOL003C	PFA4	4.155777094
YDL055C	PSA1	6.489824167
YJR073C	OPI3	7.913854875
YNL139C	THO2	3.073211834
YBR146W	MRPS9	5.106792166
YML126C	ERG13	7.439064213
YDL205C	HEM3	3.777648512
YMR319C	FET4	2.5060991
YHR094C	HXT1	2.401252595
YMR239C	RNT1	2.310093417
YMR145C	NDE1	4.997947725
YGL201C	MCM6	3.23010477
YLR442C	SIR3	1.628917292
YLR319C	BUD6	1.271522283
YKL209C	STE6	2.260808445
YLR371W	ROM2	2.69340548
YLL028W	TPO1	2.833043081
YFL016C	MDJ1	3.792633441
YLR222C	UTP13	1.788935571
YER075C	PTP3	2.386319854
YMR062C	ARG7	6.488835496
YDR033W	MRH1	6.235539675
YLR332W	MID2	2.056382162
YCR021C	HSP30	1.183084442
YLR340W	RPP0	12.06514786
YKL182W	FAS1	8.026565186
YLR403W	SFP1	2.067577216
YML031W	NDC1	2.4880869
YJL117W	PHO86	4.214005552
YGL055W	OLE1	3.080665505
YBR112C	CYC8	2.399433247
YEL036C	ANP1	2.719279637
YPL058C	PDR12	3.014324153
YBR155W	CNS1	4.266085744
YPL061W	ALD6	6.117401876
YLR459W	GAB1	2.747968601
YKR060W	UTP30	1.156612062
YCR093W	CDC39	3.043622561
YML038C	YMD8	2.092703723
YCR079W	PTC6	2.08219845
YDR075W	PPH3	1.490251391
YHL029C	OCA5	1.664751673
YOR058C	ASE1	1.670912254
YBR102C	EXO84	3.610653218
YKL175W	ZRT3	2.087945866
YMR015C	ERG5	1.66023511
YDR381W	YRA1	7.068210027
YDR283C	GCN2	1.890608023
YGR250C	YGR250C	3.262194803
YKL016C	ATP7	5.145005135
YBR202W	MCM7	2.484809641
YML004C	GLO1	11.18732236
YNL001W	DOM34	2.684876456
YMR014W	BUD22	2.169589593
YPR144C	NOC4	2.491217834
YKR008W	RSC4	2.474327261
YEL046C	GLY1	2.861585257
YOR093C	YOR093C	2.083424586
YLR310C	CDC25	2.139549601
YCL041C	YCL041C	10.10058514
YGL026C	TRP5	10.48882381
YJL111W	CCT7	5.165875726
YOL020W	TAT2	2.031474719
YDR135C	YCF1	5.57797474
YIL130W	ASG1	1.544376054
YAL022C	FUN26	4.057275116
YKR028W	SAP190	2.992889225
YEL032W	MCM3	3.389475855
YBR074W	YBR074W	5.155130997
YCR016W	YCR016W	2.767501736
YLR103C	CDC45	1.458198635
YLR073C	RFU1	1.899405192
YOR079C	ATX2	3.287618924
YGL008C	PMA1	6.446744544
YKL120W	OAC1	2.029059749
YDR127W	ARO1	7.180035136
YKR095W	MLP1	4.038214106
YLR059C	REX2	2.906241568
YBR275C	RIF1	2.170201243
YOR317W	FAA1	5.3360253
YDR294C	DPL1	4.579492986
YOR063W	RPL3	9.121445695
YHR143W	DSE2	2.844282379
YCR077C	PAT1	5.489355735
YLR407W	YLR407W	0.772521022
YER107C	GLE2	4.354387015
YBR158W	AMN1	1.518578648
YER143W	DDI1	7.775014945
YHR085W	IPI1	2.683555132
YDR056C	YDR056C	4.443161794
YLR277C	YSH1	1.420008262
YDR346C	SVF1	3.774605502
YOR160W	MTR10	2.404036889
YDR303C	RSC3	2.325612821
YGL028C	SCW11	1.85198745
YLR143W	YLR143W	1.538681176
YGR089W	NNF2	1.55308673
YBL104C	SEA4	3.279119161
YGL077C	HNM1	3.044346033
YEL077C	YEL077C	3.416732468
YJL207C	LAA1	3.025624417
YBR172C	SMY2	1.828443735
YJR045C	SSC1	11.09163434
YOR296W	YOR296W	2.63529769
YER166W	DNF1	4.311089065
YIL140W	AXL2	3.624716638
YGL097W	SRM1	5.045150157
YIL111W	COX5B	0.735322564
YBR187W	GDT1	3.801419183
YER124C	DSE1	2.815825044
YCR072C	RSA4	1.371331758
YGL255W	ZRT1	2.454253425
YGR227W	DIE2	3.543122006
YLR087C	CSF1	3.025942053
YJR161C	COS5	4.296822989
YLR357W	RSC2	2.709051189
YKL001C	MET14	3.291209222
YKR013W	PRY2	5.888201058
YDL084W	SUB2	9.936632529
YBR235W	VHC1	3.401472097
YGL151W	NUT1	2.815773461
YHR165C	PRP8	3.634595348
YBL045C	COR1	4.768427754
YAL017W	PSK1	3.66734222
YGR158C	MTR3	2.431256752
YOL045W	PSK2	2.231376774
YLR450W	HMG2	4.252862729
YPL221W	FLC1	2.027998461
YLR084C	RAX2	1.786984637
YOR230W	WTM1	8.069343188
YJL087C	TRL1	2.30527727
YHR201C	PPX1	3.125548173
YIL047C-A	YIL047C-A	2.201274305
YDR481C	PHO8	3.487789294
YDR527W	RBA50	2.499616146
YML072C	TCB3	6.676483306
YML103C	NUP188	3.146635519
YDR077W	SED1	8.604001967
YAL002W	VPS8	3.887796662
YMR088C	VBA1	3.305044147
YGR240C	PFK1	8.420553927
YNL207W	RIO2	2.924296519
YEL029C	BUD16	2.541966197
YDR456W	NHX1	6.271664234
YLR291C	GCD7	4.514366978
YIR033W	MGA2	2.739263594
YGR083C	GCD2	2.757301781
YER069W	"ARG5,6"	5.390822442
YDR052C	DBF4	1.397665373
YJL061W	NUP82	2.283436435
YPL075W	GCR1	1.790909613
YHR117W	TOM71	5.680201839
YDR028C	REG1	3.314520361
YER172C	BRR2	2.741223974
YOR147W	MDM32	1.44400308
YNR053C	NOG2	1.466101127
YDR326C	YSP2	2.141469494
YJR016C	ILV3	6.136844772
YMR300C	ADE4	4.337360849
YOR061W	CKA2	3.593119442
YKR054C	DYN1	3.679258561
YER155C	BEM2	3.208198905
YOL123W	HRP1	3.960377538
YML057W	CMP2	3.981382985
YKL164C	PIR1	3.504295294
YDR463W	STP1	1.67780303
YIL090W	ICE2	2.939831019
YLR244C	MAP1	5.110236557
YNL163C	RIA1	2.799666351
YKL033W	TTI1	2.219929389
YJL005W	CYR1	2.919751561
YML115C	VAN1	3.823767462
YDL117W	CYK3	1.624666752
YML065W	ORC1	2.014475807
YIL119C	RPI1	2.511218322
YHR182C-A	YHR182C-A	6.579632901
YGR276C	RNH70	4.141660169
YJR124C	YJR124C	1.8276493
YPR137W	RRP9	1.971508942
YIL015W	BAR1	2.698323257
YOR027W	STI1	7.884752787
YDR302W	GPI11	3.626172445
YJR092W	BUD4	1.375468421
YNL126W	SPC98	1.691780521
YDR457W	TOM1	5.067469791
YDL167C	NRP1	2.309504739
YPL179W	PPQ1	3.25797545
YJR009C	TDH2	13.61849377
YHR074W	QNS1	4.978777367
YGR282C	BGL2	9.855674566
YDL150W	RPC53	1.711098561
YOR112W	CEX1	2.749488303
YBR208C	"DUR1,2"	6.361427797
YBR196C	PGI1	14.16062554
YPR104C	FHL1	1.706898424
YGL228W	SHE10	5.765824981
YDL095W	PMT1	5.66287101
YDR464W	SPP41	2.165665593
YNL322C	KRE1	3.907608885
YDR206W	EBS1	2.702984711
YIL137C	TMA108	4.696837297
YKL068W	NUP100	3.007834922
YDR372C	VPS74	4.591059236
YKR063C	LAS1	3.016331072
YHR005C	GPA1	1.867949299
YHR019C	DED81	16.17944753
YML056C	IMD4	5.139609198
YIL073C	SPO22	2.485211514
YOR109W	INP53	3.768748144
YER021W	RPN3	4.604250962
YPR119W	CLB2	1.368453619
YMR277W	FCP1	2.095272199
YOL029C	YOL029C	2.897221585
YPL197C	YPL197C	2.162970041
YNL330C	RPD3	4.141758683
YIR017C	MET28	2.253358881
YLR164W	SHH4	2.253359399
YIL165C	YIL165C	2.253359816
YMR310C	YMR310C	2.016169296
YOL034W	SMC5	2.126758683
YHR197W	RIX1	2.531879041
YOL103W	ITR2	3.401454889
YGR077C	PEX8	3.766566021
YBR115C	LYS2	5.164488655
YGL114W	YGL114W	3.158040946
YOR256C	TRE2	5.13671109
YHR020W	YHR020W	9.139377114
YOL031C	SIL1	2.775160342
YMR205C	PFK2	6.93643592
YGR134W	CAF130	2.872903068
YHR009C	TDA3	4.524621185
YDR492W	IZH1	2.581740842
YCL054W	SPB1	2.358644166
YBR245C	ISW1	3.406955078
YKL054C	DEF1	6.065191411
YDR307W	PMT7	3.456290256
YKL046C	DCW1	5.772864829
YNL049C	SFB2	5.363330698
YDR458C	HEH2	2.987828104
YBR023C	CHS3	2.834462959
YNL268W	LYP1	2.605593766
YLR327C	TMA10	2.102938739
YKL146W	AVT3	3.516802713
YCR017C	CWH43	5.616549177
YMR216C	SKY1	2.322747124
YHR183W	GND1	8.52977714
YNL186W	UBP10	1.61755949
YPL019C	VTC3	4.904071803
YFR040W	SAP155	1.869368118
YJR077C	MIR1	11.59594149
YMR221C	YMR221C	4.509446778
YNL154C	YCK2	4.388081861
YIL067C	YIL067C	1.851551678
YHR032W	ERC1	1.849306415
YOR359W	VTS1	1.110521276
YMR297W	PRC1	12.10782303
YGL027C	CWH41	6.497209202
YIL023C	YKE4	4.198170284
YLR045C	STU2	2.890142535
YGR280C	PXR1	2.489012932
YML107C	PML39	0.945993218
YNR016C	ACC1	7.599334747
YNR043W	MVD1	7.128607443
YJL084C	ALY2	2.428560745
YKL116C	PRR1	2.765953145
YPL007C	TFC8	1.617474531
YGR117C	YGR117C	2.473591763
YNL221C	POP1	2.503742791
YBR136W	MEC1	2.419681581
YOR304W	ISW2	3.495336135
YDR334W	SWR1	1.905900595
YDR091C	RLI1	3.910194256
YHL011C	PRS3	4.864823477
YER113C	TMN3	2.175920655
YPL235W	RVB2	4.36754702
YGR285C	ZUO1	10.27794453
YBR243C	ALG7	3.714328572
YKL106W	AAT1	3.053570343
YOR321W	PMT3	4.057117704
YJL194W	CDC6	1.236442924
YNL262W	POL2	3.104766416
YDL140C	RPO21	3.963736528
YER126C	NSA2	2.975181683
YKL105C	SEG2	2.478543113
YMR214W	SCJ1	5.355710227
YDR484W	VPS52	2.740868245
YLR383W	SMC6	2.980963666
YHR172W	SPC97	1.450867695
YBR031W	RPL4A	10.0555521
YKL092C	BUD2	3.281115302
YDR449C	UTP6	2.169203217
YLR436C	ECM30	2.507961368
YDR186C	YDR186C	2.204016433
YNL192W	CHS1	2.62563568
YHR088W	RPF1	2.759432077
YBL076C	ILS1	8.788595398
YNR051C	BRE5	2.367923913
YOR140W	SFL1	1.622113789
YJL076W	NET1	4.208158311
YLR144C	ACF2	3.770634708
YNL287W	SEC21	5.834359894
YOR362C	PRE10	10.28548589
YPL030W	TRM44	2.204288683
YOL030W	GAS5	6.195946187
YNL095C	YNL095C	2.445845773
YOR342C	YOR342C	1.576446817
YNL336W	COS1	4.416974455
YDL116W	NUP84	2.830125741
YHR073W	OSH3	4.120417257
YOR336W	KRE5	5.414429993
YBR267W	REI1	1.230422087
YKR021W	ALY1	2.115183365
YLR210W	CLB4	1.16145972
YMR177W	MMT1	2.660086536
YGL140C	YGL140C	3.913871995
YDR158W	HOM2	17.58890419
YAL049C	AIM2	5.848294843
YIL133C	RPL16A	11.29888004
YDR452W	PPN1	5.824884406
YNR044W	AGA1	3.705633719
YHL007C	STE20	3.004122073
YNL077W	APJ1	0.982446893
YOR033C	EXO1	1.570068045
YNL112W	DBP2	4.832918153
YFR025C	HIS2	5.480118505
YLL040C	VPS13	5.824802579
YKL081W	TEF4	9.426088464
YDR280W	RRP45	3.207219878
YJL094C	KHA1	3.342234075
YOL137W	BSC6	2.788581698
YHR186C	KOG1	3.019211087
YPL155C	KIP2	1.959164729
YLR223C	IFH1	1.069694923
YLR422W	YLR422W	2.84591475
YPR041W	TIF5	5.010778322
YCL036W	GFD2	0.994166736
YBL030C	PET9	11.09802351
YLR454W	FMP27	3.822294375
YNL084C	END3	3.616341315
YNL267W	PIK1	3.749635486
YNL233W	BNI4	2.72827292
YOL130W	ALR1	3.201038746
YMR155W	YMR155W	4.560419575
YLL051C	FRE6	2.333018056
YLR024C	UBR2	2.594473758
YDL042C	SIR2	3.060615025
YBR218C	PYC2	7.596085023
YML018C	YML018C	2.560911528
YDR507C	GIN4	4.252126449
YKR064W	OAF3	1.994536081
YLR447C	VMA6	9.991422596
YHL030W	ECM29	5.180010256
YNL182C	IPI3	3.219806604
YNL277W	MET2	2.897352463
YKR001C	VPS1	6.913974371
YOR337W	TEA1	2.589287796
YNL029C	KTR5	3.011788526
YNL096C	RPS7B	8.199788234
YMR019W	STB4	2.092085687
YLR154W-F	YLR154W-F	1.700305906
YHR196W	UTP9	2.091043083
YAL029C	MYO4	3.468621589
YFL026W	STE2	2.759712375
YOR129C	AFI1	1.593792712
YPR159W	KRE6	3.524046351
YBR028C	YPK3	4.082163461
YGL207W	SPT16	5.792462018
YBR094W	PBY1	3.288698917
YHR046C	INM1	2.229806563
YEL024W	RIP1	3.964542703
YLR373C	VID22	2.303718654
YPL160W	CDC60	8.929294624
YLR430W	SEN1	2.432485384
YDR479C	PEX29	3.337882811
YPL057C	SUR1	1.254161416
YJL168C	SET2	2.052016907
YOL155C	HPF1	8.078703182
YOR142W	LSC1	9.115322779
YDR214W	AHA1	9.451781348
YML052W	SUR7	2.449551686
YBR229C	ROT2	4.25586592
YBR132C	AGP2	3.305457192
YPL265W	DIP5	2.392451937
YDR352W	YDR352W	2.577227671
YHR023W	MYO1	2.336230431
YPL190C	NAB3	4.062336538
YMR047C	NUP116	3.954537633
YJR056C	YJR056C	1.686147122
YOL070C	NBA1	3.417333744
YDL058W	USO1	3.179276395
YIR002C	MPH1	4.427607775
YEL026W	SNU13	6.446213964
YJL140W	RPB4	3.013371307
YCL025C	AGP1	2.085119555
YER022W	SRB4	3.137319978
YDR324C	UTP4	2.764188805
YOR254C	SEC63	4.327503934
YKR099W	BAS1	1.591164644
YNL278W	CAF120	1.610577931
YJL072C	PSF2	2.579130547
YDR110W	FOB1	2.180636248
YGR060W	ERG25	4.787384458
YMR186W	HSC82	11.66470263
YGL246C	RAI1	1.794292909
YGL016W	KAP122	5.249663067
YLR256W	HAP1	2.267759807
YLR197W	NOP56	5.943285681
YBR133C	HSL7	3.000637839
YJL152W	YJL152W	8.443488204
YDR497C	ITR1	3.613569275
YNR012W	URK1	3.175518214
YJR132W	NMD5	2.874234751
YBL036C	YBL036C	5.114702799
YER132C	PMD1	1.515501726
YER073W	ALD5	2.146626421
YKR081C	RPF2	3.239990421
YHR204W	MNL1	2.110191796
YML029W	USA1	3.140736396
YOR326W	MYO2	4.709232229
YER091C	MET6	11.28164062
YPL270W	MDL2	3.780195593
YDR143C	SAN1	2.044225435
YKL039W	PTM1	4.568972355
YIL142W	CCT2	4.582091387
YGR090W	UTP22	2.561101709
YDR200C	VPS64	2.735032146
YKL034W	TUL1	4.072657371
YLR278C	YLR278C	3.214028457
YPR019W	MCM4	3.441207083
YHR103W	SBE22	3.786419972
YGR189C	CRH1	3.809744634
YGL065C	ALG2	3.725012741
YOR226C	ISU2	1.688215687
YGL021W	ALK1	2.216206347
YBL019W	APN2	3.420436656
YLR248W	RCK2	6.01212468
YKL025C	PAN3	2.374053028
YKL125W	RRN3	1.586517362
YOR222W	ODC2	6.36988749
YJL129C	TRK1	2.831236667
YGR271W	SLH1	3.209991661
YPR029C	APL4	3.535092929
YGR271C-A	EFG1	2.120502077
YMR235C	RNA1	7.654086251
YDR406W	PDR15	2.902469385
YNL271C	BNI1	3.295891892
YDR454C	GUK1	24.01548344
YDR264C	AKR1	3.979745834
YBR061C	TRM7	1.815493339
YLR191W	PEX13	4.476778775
YOR287C	RRP36	1.403797352
YFR031C	SMC2	1.456478179
YDR062W	LCB2	5.065052155
YLR452C	SST2	3.897757096
YGR217W	CCH1	2.656450619
YLR023C	IZH3	1.681157633
YLR287C	YLR287C	2.766467151
YFR028C	CDC14	3.022312963
YOR146W	YOR146W	2.470001645
YKL101W	HSL1	3.884643283
YER174C	GRX4	4.131445545
YGL178W	MPT5	1.728268824
YBL051C	PIN4	3.202219572
YML010W	SPT5	5.012417791
YLR347C	KAP95	3.53704716
YNL026W	SAM50	4.153407494
YMR032W	HOF1	2.037813857
YCR011C	ADP1	4.323530777
YML016C	PPZ1	3.429736896
YDR115W	YDR115W	1.853306469
YFL041W	FET5	4.165013836
YPR032W	SRO7	3.408342811
YPL169C	MEX67	2.598023241
YDR117C	TMA64	3.39774211
YLL048C	YBT1	5.543939174
YLR034C	SMF3	3.397474404
YML082W	YML082W	1.680216665
YGL214W	YGL214W	2.287562981
YPR004C	AIM45	5.467001914
YPR079W	MRL1	3.668301183
YKL204W	EAP1	4.473354987
YBL066C	SEF1	1.950073503
YBL054W	TOD6	2.194112527
YMR176W	ECM5	2.700779499
YJR140C	HIR3	3.023911283
YLR449W	FPR4	6.420993063
YKL064W	MNR2	4.011924041
YBL008W	HIR1	3.829271374
YPR035W	GLN1	2.469339836
YGR100W	MDR1	2.91441984
YLR241W	YLR241W	3.452481448
YMR061W	RNA14	3.18953111
YPL204W	HRR25	2.633498782
YPL250C	ICY2	2.781395469
YJR031C	GEA1	2.450523811
YHR024C	MAS2	4.143268905
YER076W-A	YER076W-A	2.42083276
YKL202W	YKL202W	2.420834547
YMR227C	TAF7	2.420836986
YDR149C	YDR149C	3.163572411
YHR071W	PCL5	3.457881723
YNL169C	PSD1	3.869656575
YOL041C	NOP12	3.097916485
YDL190C	UFD2	3.858937628
YFL018C	LPD1	8.035421302
YMR153W	NUP53	3.648755545
YIL151C	YIL151C	2.272144957
YOL144W	NOP8	2.329927373
YPL009C	TAE2	3.473516855
YBR203W	COS111	1.645617891
YDL043C	PRP11	2.84873203
YBR256C	RIB5	5.13289521
YIL116W	HIS5	9.154447649
YMR246W	FAA4	3.454405486
YDL212W	SHR3	7.297986993
YMR308C	PSE1	3.804187797
YPL262W	FUM1	12.55564704
YBL011W	SCT1	4.53020805
YPR110C	RPC40	5.232084609
YDR205W	MSC2	3.123142161
YJL071W	ARG2	3.405692854
YLR014C	PPR1	1.535148017
YAL026C	DRS2	4.062886478
YKL112W	ABF1	3.121903412
YEL027W	VMA3	11.94392869
YKR053C	YSR3	4.466337841
YGR054W	YGR054W	4.362178419
YOR188W	MSB1	1.874065588
YJL060W	BNA3	6.023273016
YML093W	UTP14	2.908463132
YPR036W	VMA13	9.250619216
YHR013C	ARD1	4.754621485
YDL040C	NAT1	6.7468165
YBR079C	RPG1	6.83577563
YDL019C	OSH2	4.999453061
YOR131C	YOR131C	2.021555366
YMR086W	SEG1	4.767383854
YMR149W	SWP1	3.290670464
YLR321C	SFH1	3.632888764
YLR083C	EMP70	4.339449422
YER001W	MNN1	3.176929325
YPR074C	TKL1	8.219195549
YEL060C	PRB1	8.284513064
YNL118C	DCP2	2.901203322
YJL156C	SSY5	2.85497533
YNR021W	YNR021W	7.19775124
YPL115C	BEM3	2.770062039
YAR002C-A	ERP1	10.55823895
YNL119W	NCS2	1.719981655
YDR050C	TPI1	13.17485758
YGL048C	RPT6	7.264993791
YLR113W	HOG1	5.225993298
YOL013C	HRD1	2.167953156
YPL141C	FRK1	1.707652646
YDR159W	SAC3	1.414912502
YLR060W	FRS1	8.044786627
YOR165W	SEY1	2.939684142
YOL021C	DIS3	3.952876662
YOR145C	PNO1	2.329277162
YBL004W	UTP20	4.087692533
YDR351W	SBE2	1.068470479
YCR012W	PGK1	20.72345222
YDR238C	SEC26	6.357944285
YDL128W	VCX1	4.341802463
YLR194C	YLR194C	3.400726499
YGL206C	CHC1	9.613492437
YKL148C	SDH1	3.525822583
YDR055W	PST1	3.353391586
YOR196C	LIP5	2.675893332
YDR023W	SES1	10.13107257
YML035C	AMD1	4.058928239
YCR026C	NPP1	2.51054382
YFR055W	IRC7	2.676486143
YOR087W	YVC1	3.553726308
YJL130C	URA2	6.045890532
YDR448W	ADA2	2.31153936
YDR505C	PSP1	4.772238109
YAR014C	BUD14	4.445888273
YKR071C	DRE2	4.818880029
YDL077C	VAM6	1.673190698
YNL048W	ALG11	3.61899718
YHR169W	DBP8	2.637002296
YKL150W	MCR1	6.853889075
YKL057C	NUP120	3.174747395
YHR051W	COX6	6.8506631
YGL186C	TPN1	4.554798539
YKL083W	YKL083W	2.741388468
YJR110W	YMR1	1.914306154
YMR208W	ERG12	6.600559261
YOR095C	RKI1	5.148968655
YCR106W	RDS1	1.408574876
YPL189W	GUP2	1.792626582
YJL073W	JEM1	2.331727456
YFL038C	YPT1	8.85397152
YBR199W	KTR4	3.496613246
YLR206W	ENT2	2.415316504
YPL126W	NAN1	3.382590321
YGL095C	VPS45	2.152428088
YNR052C	POP2	3.618506332
YOL002C	IZH2	2.850215777
YNR039C	ZRG17	2.246518404
YHR037W	PUT2	5.743222296
YMR124W	YMR124W	2.612364489
YOR119C	RIO1	2.661725916
YJL154C	VPS35	4.650831487
YCR030C	SYP1	5.907840166
YKL154W	SRP102	2.783409206
YDL147W	RPN5	3.98007036
YLR274W	MCM5	2.486277533
YPL161C	BEM4	3.367187727
YNR054C	ESF2	2.593832091
YDL131W	LYS21	5.98448879
YCL005W	LDB16	3.209192712
YGR193C	PDX1	3.818801813
YML049C	RSE1	3.179043415
YDR409W	SIZ1	5.265895049
YPL032C	SVL3	3.827495209
YFL021W	GAT1	2.593445337
YLR047C	FRE8	2.675281539
YML111W	BUL2	1.724653458
YDR012W	RPL4B	9.785742469
YGR098C	ESP1	1.909328467
YLR337C	VRP1	4.288193183
YKR072C	SIS2	2.385354454
YGR097W	ASK10	4.321351479
YPR010C	RPA135	5.337226934
YOR281C	PLP2	3.589952811
YER026C	CHO1	4.993175809
YNL236W	SIN4	1.984469858
YDR524W-C	YDR524W-C	7.256606971
YGR281W	YOR1	2.083168351
YNL131W	TOM22	8.006705385
YPR156C	TPO3	2.382266123
YGR040W	KSS1	1.431074359
YML046W	PRP39	2.298448207
YIL033C	BCY1	9.217383514
YOR116C	RPO31	3.404188797
YKR067W	GPT2	3.090908879
YER008C	SEC3	3.885480678
YIL047C	SYG1	2.923102952
YER088C	DOT6	3.227037823
YOR081C	TGL5	2.618653997
YPL137C	GIP3	2.319237112
YJR066W	TOR1	2.535012764
YML081W	TDA9	2.152248342
YBR265W	TSC10	2.85811088
YPR091C	NVJ2	4.177742084
YGL009C	LEU1	4.427104942
YER033C	ZRG8	4.46473657
YNL258C	DSL1	3.603764333
YBL017C	PEP1	5.017187813
YDR322W	MRPL35	3.893775701
YNL123W	NMA111	2.533833064
YPR065W	ROX1	2.789947585
YLR051C	FCF2	1.631378019
YER017C	AFG3	3.242579822
YJR052W	RAD7	2.754072579
YLL027W	ISA1	1.742623821
YPR109W	YPR109W	2.920924587
YDR251W	PAM1	3.863938121
YJL012C	VTC4	6.458721749
YDR508C	GNP1	3.139421601
YKL203C	TOR2	2.641980048
YBR140C	IRA1	3.613364739
YLR276C	DBP9	3.215601644
YIL021W	RPB3	2.707156701
YOR233W	KIN4	0.582164609
YNL043C	YNL043C	2.494989608
YFR001W	LOC1	3.502117395
YJR142W	YJR142W	3.867755575
YPL158C	AIM44	1.518327987
YGR165W	MRPS35	4.617862014
YOR245C	DGA1	2.238793997
YMR089C	YTA12	5.72546974
YIL109C	SEC24	6.675213088
YCR098C	GIT1	1.935503321
YDR026C	NSI1	2.10495439
YBL079W	NUP170	3.165071287
YPL229W	YPL229W	3.73548352
YIL038C	NOT3	2.764243449
YOR207C	RET1	4.007710805
YER003C	PMI40	12.63051662
YOL010W	RCL1	1.416379336
YLR029C	RPL15A	11.14184061
YOR153W	PDR5	4.091745289
YLR108C	YLR108C	4.365789802
YOL004W	SIN3	3.402889848
YLR286C	CTS1	6.115610527
YLR203C	MSS51	7.060192176
YOR071C	NRT1	5.015755649
YAL023C	PMT2	5.128223946
YGL004C	RPN14	3.125904511
YDR325W	YCG1	3.193183064
YMR305C	SCW10	7.294337846
YBR042C	CST26	2.379651108
YJL139C	YUR1	4.869192958
YLR221C	RSA3	2.318421917
YDL231C	BRE4	4.137705703
YLL035W	GRC3	2.897809259
YBR114W	RAD16	1.024404706
YLR055C	SPT8	2.998784675
YER064C	VHR2	2.280494467
YDR198C	RKM2	2.905096076
YDR261C	EXG2	4.468046732
YPL217C	BMS1	4.775135932
YPR125W	YLH47	1.172968085
YIR006C	PAN1	5.403118766
YNR055C	HOL1	3.40578848
YLR076C	YLR076C	11.32269429
YPL218W	SAR1	10.24573996
YKR105C	VBA5	1.452889733
YGR287C	IMA1	3.231409372
YJL080C	SCP160	7.947391864
YML013W	UBX2	4.334263119
YJL091C	GWT1	3.242672723
YCR092C	MSH3	1.891207107
YML060W	OGG1	2.759600411
YDL082W	RPL13A	12.69194155
YNL153C	GIM3	3.939364899
YBL034C	STU1	1.845129483
YDL151C	BUD30	1.468381004
YDR118W	APC4	1.899438295
YJL029C	VPS53	2.621712774
YBR296C	PHO89	3.756172506
YJL165C	HAL5	2.282620469
YLL024C	SSA2	11.89533826
YGR108W	CLB1	0.957864584
YHR066W	SSF1	1.926335966
YMR013C	SEC59	3.944791959
YNL170W	YNL170W	2.884483958
YPL259C	APM1	1.877771976
YHL050C	YHL050C	3.427911059
YDR088C	SLU7	3.595513816
YLR096W	KIN2	2.69121767
YPL145C	KES1	5.626850528
YPL093W	NOG1	3.34953451
YDR400W	URH1	4.940588612
YIL026C	IRR1	1.514911597
YGL125W	MET13	7.558825324
YKR038C	KAE1	3.186516389
YLR075W	RPL10	11.98519691
YOR161C	PNS1	6.502452481
YLR424W	SPP382	1.273672013
YLR432W	IMD3	10.59367379
YGR157W	CHO2	6.508802624
YJL157C	FAR1	0.892210961
YPR194C	OPT2	2.530385117
YIL056W	VHR1	2.668160984
YBR086C	IST2	4.626404377
YDL092W	SRP14	3.067849154
YLR258W	GSY2	2.697662183
YIL075C	RPN2	5.135416435
YER060W	FCY21	4.098881021
YNL075W	IMP4	3.03198697
YNL216W	RAP1	3.916065088
YER164W	CHD1	3.756287958
YDR160W	SSY1	2.388011789
YCR043C	YCR043C	5.24301752
YKL007W	CAP1	6.287760616
YOR253W	NAT5	7.349807988
YNL159C	ASI2	1.905118447
YPL037C	EGD1	10.5635697
YFR013W	IOC3	4.046730102
YDR047W	HEM12	3.923398018
YOL139C	CDC33	7.2673293
YDR233C	RTN1	7.303622555
YLR166C	SEC10	2.0670766
YJL006C	CTK2	1.223948381
YOL007C	CSI2	1.836439072
YIL091C	UTP25	2.476534814
YOR274W	MOD5	3.005981133
YJL048C	UBX6	6.024581726
YOR294W	RRS1	2.764065608
YDR348C	PAL1	4.093876691
YNL007C	SIS1	4.97191589
YBR283C	SSH1	5.204589399
YKL205W	LOS1	3.353324997
YBR288C	APM3	4.188776504
YLR425W	TUS1	1.651399482
YDR502C	SAM2	9.037211055
YPL112C	PEX25	2.248850583
YNL066W	SUN4	3.875990674
YBR065C	ECM2	1.756107214
YMR120C	ADE17	4.986218264
YHL035C	VMR1	2.085932999
YML124C	TUB3	7.992176223
YLR305C	STT4	3.695905362
YOR335C	ALA1	8.365351883
YNR013C	PHO91	4.226991817
YOR303W	CPA1	6.03888242
YLR106C	MDN1	5.184642257
YGL160W	AIM14	2.922854337
YPR018W	RLF2	1.932919393
YEL061C	CIN8	1.754747091
YOR101W	RAS1	3.654795218
YER129W	SAK1	1.746526996
YGL135W	RPL1B	8.374783612
YKL027W	YKL027W	3.259666187
YOL090W	MSH2	4.000347571
YGR187C	HGH1	2.929510904
YBR009C	HHF1	3.445662536
YML058W	SML1	4.444376542
YAL048C	GEM1	1.111650785
YJL208C	NUC1	3.503983584
YDL073W	YDL073W	2.944413528
YDR266C	HEL2	2.770479468
YOR369C	RPS12	9.346015101
YHR086W	NAM8	3.847874864
YFR050C	PRE4	6.122645926
YCL028W	RNQ1	11.36568675
YOR138C	RUP1	2.058392267
YDR310C	SUM1	2.788810471
YJR131W	MNS1	6.485175447
YOR275C	RIM20	4.10741066
YGL157W	ARI1	11.03808121
YDR398W	UTP5	3.014620929
YOL081W	IRA2	4.950872037
YOR204W	DED1	4.866251754
YEL053C	MAK10	2.934893316
YDR430C	CYM1	5.195901564
YPL049C	DIG1	3.581567722
YCR053W	THR4	9.928637791
YGL197W	MDS3	3.40005973
YJL167W	ERG20	9.405600407
YPR124W	CTR1	3.450619195
YNR069C	BSC5	3.373478691
YLR335W	NUP2	4.942819337
YLR028C	ADE16	6.626950441
YGL231C	EMC4	3.239455062
YGL167C	PMR1	4.303667935
YOR310C	NOP58	5.378277245
YER157W	COG3	2.407578545
YMR043W	MCM1	2.431286435
YPL022W	RAD1	2.782748497
YGR123C	PPT1	5.637196961
YMR122W-A	YMR122W-A	3.777340584
YDR311W	TFB1	2.81729078
YLR056W	ERG3	3.3753391
YNR063W	YNR063W	1.256597396
YDL006W	PTC1	1.181253242
YHR083W	SAM35	9.758521538
YLR328W	NMA1	3.362351829
YMR226C	YMR226C	19.93921616
YOR154W	SLP1	1.508589447
YMR209C	YMR209C	4.110579514
YNL329C	PEX6	2.51930774
YER123W	YCK3	2.607410162
YDR227W	SIR4	2.403429668
YFL007W	BLM10	5.553591687
YDL164C	CDC9	3.437307418
YBR081C	SPT7	3.614692334
YNL085W	MKT1	7.010733375
YKL073W	LHS1	5.502886991
YLR039C	RIC1	2.306855653
YDR335W	MSN5	4.202548674
YGR254W	ENO1	17.3234581
YCR052W	RSC6	5.242954929
YNL125C	ESBP6	3.965439388
YIL145C	PAN6	5.362572339
YDL112W	TRM3	4.449833305
YDL145C	COP1	7.775441575
YOR176W	HEM15	8.25552484
YEL034C-A	YEL034C-A	7.523690888
YFL023W	BUD27	1.592219633
YGL111W	NSA1	5.169405872
YDR169C	STB3	3.286046697
YHR131C	YHR131C	2.168560113
YMR315W	YMR315W	5.253823565
YPL111W	CAR1	3.276379947
YFR039C	YFR039C	5.982858589
YLR389C	STE23	4.452977408
YIL143C	SSL2	3.402473365
YLL026W	HSP104	6.588377802
YDR414C	ERD1	2.451109848
YLR026C	SED5	3.798935958
YPL065W	VPS28	3.396683657
YPR070W	MED1	2.45107811
YPR042C	PUF2	2.038718399
YLR196W	PWP1	3.879258782
YML106W	URA5	8.270338214
YER038C	KRE29	1.568045315
YKL010C	UFD4	3.945212786
YIL158W	AIM20	1.870838063
YHR132C	ECM14	4.198206947
YHR188C	GPI16	5.822048445
YBR036C	CSG2	3.859822902
YAL058W	CNE1	3.721933255
YDR179W-A	YDR179W-A	1.876228491
YMR288W	HSH155	3.256680198
YPL202C	AFT2	1.627995698
YOR238W	YOR238W	2.376029368
YKR066C	CCP1	5.264376703
YGR044C	RME1	4.472996946
YKL078W	DHR2	2.525186368
YDL203C	ACK1	3.086366529
YAL041W	CDC24	3.663936081
YLR033W	RSC58	3.003134299
YJR042W	NUP85	3.853317806
YNL052W	COX5A	4.535142391
YPR097W	YPR097W	2.947702323
YNL138W	SRV2	9.702639439
YGR175C	ERG1	3.912180745
YDL093W	PMT5	3.61750516
YHL012W	YHL012W	1.406286518
YNL078W	NIS1	1.932944802
YEL055C	POL5	4.853940451
YIL058W	YIL058W	2.612586894
YCR073C	SSK22	1.637895685
YIL019W	FAF1	3.278132587
YOL142W	RRP40	3.196175777
YOR035C	SHE4	3.34377737
YNR047W	FPK1	2.994082439
YPL081W	RPS9A	2.680225315
YOL027C	MDM38	5.471581861
YGL116W	CDC20	1.670924229
YIL118W	RHO3	4.03789767
YLR320W	MMS22	1.939768845
YER086W	ILV1	8.599608287
YLR133W	CKI1	3.937772015
YBL009W	ALK2	2.724456839
YDR217C	RAD9	2.629226571
YIL069C	RPS24B	7.028099296
YGL012W	ERG4	6.715820194
YEL065W	SIT1	2.342545978
YIL041W	GVP36	15.50803794
YBR078W	ECM33	9.606352302
YGR204W	ADE3	7.537118174
YML008C	ERG6	7.421928475
YLR304C	ACO1	4.92216144
YMR241W	YHM2	6.03534047
YPL181W	CTI6	2.920652085
YHR129C	ARP1	1.063391425
YDR235W	PRP42	2.081158453
YOR291W	YPK9	3.418657398
YDR153C	ENT5	3.845574339
YJR118C	ILM1	2.660601192
YOR236W	DFR1	2.933904621
YBR058C	UBP14	5.770449239
YBR287W	YBR287W	4.48118089
YHR137W	ARO9	5.022779267
YLL036C	PRP19	3.346994298
YGR188C	BUB1	1.592524278
YOR361C	PRT1	7.533881841
YDR376W	ARH1	4.696665101
YGL129C	RSM23	7.043493871
YGR194C	XKS1	4.892262729
YAL021C	CCR4	4.442461408
YJR041C	URB2	2.883372386
YHR206W	SKN7	3.329482041
YKL173W	SNU114	3.007335003
YKL210W	UBA1	10.21847263
YNR001C	CIT1	5.479364078
YDR243C	PRP28	2.298769449
YJL039C	NUP192	3.838874774
YOL158C	ENB1	5.179915771
YNL219C	ALG9	3.7468274
YCR032W	BPH1	3.190454832
YPL045W	VPS16	2.347635757
YNL273W	TOF1	2.274757786
YGL137W	SEC27	6.752738673
YPL132W	COX11	1.986544182
YER168C	CCA1	4.510559017
YLL032C	YLL032C	2.623534697
YBL023C	MCM2	3.985952438
YDR339C	FCF1	2.609721997
YIL014W	MNT3	1.971888883
YGL038C	OCH1	2.850201475
YPR060C	ARO7	3.02915168
YER060W-A	FCY22	2.068015465
YKR059W	TIF1	14.49106496
YMR212C	EFR3	3.602323717
YFR051C	RET2	7.267448678
YBR029C	CDS1	3.334444965
YHR070W	TRM5	4.175062032
YGR143W	SKN1	2.120122374
YHR170W	NMD3	4.453144646
YOL059W	GPD2	3.564919067
YFR033C	QCR6	4.796427522
YKL033W-A	YKL033W-A	6.859040339
YGL092W	NUP145	3.323228081
YBL056W	PTC3	5.097907752
YKL145W	RPT1	6.99708953
YGL257C	MNT2	2.267545596
YEL047C	FRD1	9.078425584
YLR127C	APC2	2.07522997
YER109C	FLO8	1.633120366
YHR151C	MTC6	1.342257668
YHR123W	EPT1	3.998306777
YBR276C	PPS1	4.05935545
YHR052W	CIC1	3.39810218
YLR354C	TAL1	10.95457477
YOR390W	YOR390W	2.156746853
YBR251W	MRPS5	3.532054515
YPL044C	YPL044C	3.190711684
YFL008W	SMC1	3.066412832
YPL140C	MKK2	2.649677741
YGR106C	VOA1	4.351598264
YDL001W	RMD1	1.46765698
YKL022C	CDC16	2.71265098
YGR119C	NUP57	3.84709144
YNL055C	POR1	22.9660805
YDL054C	MCH1	4.936106061
YNL158W	PGA1	1.994295518
YPL036W	PMA2	5.78961526
YMR260C	TIF11	7.784920633
YBL067C	UBP13	3.499664111
YOR264W	DSE3	3.008619841
YER032W	FIR1	2.015244645
YGL256W	ADH4	13.42159996
YOR144C	ELG1	1.453936268
YER062C	HOR2	4.737930091
YLR401C	DUS3	3.640161363
YJL125C	GCD14	3.620148269
YPR008W	HAA1	2.294202868
YLR182W	SWI6	1.186539702
YJL169W	YJL169W	3.472516947
YDR301W	CFT1	3.231700705
YML117W	NAB6	3.731117986
YDR072C	IPT1	3.706236966
YLR379W	YLR379W	6.414575626
YBL088C	TEL1	2.54594126
YIL001W	YIL001W	0.992502598
YLR005W	SSL1	3.80126465
YPL210C	SRP72	3.893222041
YHR119W	SET1	3.058521882
YDR244W	PEX5	2.135408506
YGR128C	UTP8	3.234623597
YJR051W	OSM1	5.551909577
YGL200C	EMP24	8.228494775
YPL184C	MRN1	4.451530056
YLR139C	SLS1	2.600222042
YMR261C	TPS3	6.281175183
YOR195W	SLK19	2.951915403
YLR249W	YEF3	10.17995929
YMR240C	CUS1	3.175730306
YOR034C	AKR2	2.879636043
YGL202W	ARO8	13.81765099
YDR272W	GLO2	5.701181099
YBR105C	VID24	4.676064191
YNL080C	EOS1	2.707548553
YDR017C	KCS1	1.781234732
YLR420W	URA4	5.358513162
YDL138W	RGT2	2.371599471
YOL076W	MDM20	3.159821573
YBL003C	HTA2	5.466830221
YJR015W	YJR015W	6.303875204
YGR295C	COS6	5.895448728
YNL059C	ARP5	3.614727319
YEL002C	WBP1	7.282649309
YPL231W	FAS2	11.26561274
YMR290C	HAS1	6.533670558
YKR048C	NAP1	9.692382255
YBR034C	HMT1	3.506664082
YOR267C	HRK1	5.019845609
YLR350W	ORM2	2.411163549
YCR089W	FIG2	4.086510531
YOL154W	ZPS1	11.64746476
YML014W	TRM9	2.921342664
YOR269W	PAC1	1.929519195
YGL199C	YGL199C	3.496212945
YPL131W	RPL5	11.91861847
YLR048W	RPS0B	13.76240754
YGL211W	NCS6	3.540876546
YPL279C	YPL279C	1.883982514
YGR071C	ENV11	3.537509219
YER068W	MOT2	2.612921624
YFL025C	BST1	2.724059525
YCL044C	MGR1	3.591716858
YPL215W	CBP3	1.834776639
YPL214C	THI6	2.943689446
YNL291C	MID1	2.46966099
YJL002C	OST1	6.524471441
YMR037C	MSN2	2.554412907
YOR373W	NUD1	1.955490082
YBR177C	EHT1	7.04717396
YOR187W	TUF1	11.26902604
YNL068C	FKH2	2.28465208
YLL061W	MMP1	3.144218583
YJR090C	GRR1	3.198712502
YMR283C	RIT1	1.765017661
YCR002C	CDC10	6.946374276
YLL015W	BPT1	3.110986724
YNL227C	JJJ1	2.360098885
YDL122W	UBP1	3.791785218
YDR057W	YOS9	2.235503083
YGR163W	GTR2	3.015621611
YNL087W	TCB2	5.75791148
YKL053W	YKL053W	2.433654276
YMR217W	GUA1	12.12182728
YPR086W	SUA7	7.138168971
YGR208W	SER2	3.187819234
YNR031C	SSK2	2.498053788
YDR111C	ALT2	3.040886187
YKR093W	PTR2	3.707531019
YHR018C	ARG4	4.66008957
YDR184C	ATC1	1.845064002
YEL034W	HYP2	7.759703793
YFR016C	YFR016C	4.207525539
YMR038C	CCS1	7.033673638
YDR336W	YDR336W	2.573941988
YDR046C	BAP3	3.792964797
YIL104C	SHQ1	1.814803757
YCR057C	PWP2	2.882608071
YBR236C	ABD1	2.21240014
YPR176C	BET2	5.445479867
YOR014W	RTS1	5.576562157
YDR093W	DNF2	3.871831552
YDR146C	SWI5	3.013462597
YOR132W	VPS17	4.172418681
YER013W	PRP22	1.928641523
YPR175W	DPB2	2.290847795
YAL003W	EFB1	8.800048188
YML119W	YML119W	1.010223247
YMR006C	PLB2	2.441197892
YNL261W	ORC5	3.565583642
YMR257C	PET111	1.693832127
YBR107C	IML3	3.590744972
YCR013C	YCR013C	17.74914023
YBR049C	REB1	3.566101897
YER105C	NUP157	4.07402345
YMR168C	CEP3	3.434895899
YBL068W	PRS4	4.72218107
YMR179W	SPT21	2.301493456
YMR189W	GCV2	5.724237671
YBL063W	KIP1	1.672511487
YGR234W	YHB1	8.592100347
YFL042C	YFL042C	2.576856103
YBR189W	RPS9B	6.551810348
YHL013C	OTU2	2.617626532
YER156C	YER156C	4.360905206
YIL094C	LYS12	4.787630385
YNL201C	PSY2	1.89200582
YJR117W	STE24	5.810657176
YNL249C	MPA43	2.962110917
YLR375W	STP3	5.230397971
YDR349C	YPS7	5.037370822
YML110C	COQ5	10.55413982
YDR224C	HTB1	3.293758673
YPL242C	IQG1	2.911096237
YMR146C	TIF34	8.34361489
YNR041C	COQ2	2.638421352
YMR076C	PDS5	2.712974446
YML076C	WAR1	3.526579513
YLR057W	MNL2	1.298737166
YLR448W	RPL6B	10.57404289
YKL130C	SHE2	1.88305642
YDR477W	SNF1	3.849907031
YPR022C	YPR022C	2.558995496
YGL056C	SDS23	1.872837857
YNR011C	PRP2	2.919816758
YLR309C	IMH1	3.625043562
YDR006C	SOK1	1.595160752
YOL022C	TSR4	5.237397586
YOL138C	RTC1	3.532270689
YMR129W	POM152	3.552108463
YNL178W	RPS3	10.13398899
YML074C	FPR3	8.997614433
YKL100C	YKL100C	4.930622475
YDR069C	DOA4	2.42292735
YER055C	HIS1	8.071658225
YLR180W	SAM1	16.53853043
YER072W	VTC1	7.010519393
YOL001W	PHO80	2.066726742
YEL075W-A	YEL075W-A	1.892521471
YMR280C	CAT8	2.065863322
YOR086C	TCB1	4.659695227
YGL020C	GET1	4.516540976
YGR099W	TEL2	2.947270277
YNL297C	MON2	2.598892653
YCR035C	RRP43	3.78156864
YIL167W	SDL1	5.42131227
YHR064C	SSZ1	15.59698834
YHR028C	DAP2	6.652136764
YDL010W	GRX6	3.553945997
YGL066W	SGF73	2.663907085
YMR304C-A	YMR304C-A	5.139199266
YPL128C	TBF1	3.348233552
YCL024W	KCC4	2.019149409
YDL028C	MPS1	2.097595476
YOR346W	REV1	2.739066363
YDL063C	YDL063C	3.113519757
YLR316C	TAD3	3.25918754
YER080W	AIM9	5.481215157
YHR181W	SVP26	3.751761886
YJL052W	TDH1	15.7917916
YBL014C	RRN6	2.615490033
YDR483W	KRE2	7.546886426
YBR215W	HPC2	3.75698548
YML097C	VPS9	1.326044855
YPR165W	RHO1	9.367992558
YKL176C	LST4	3.354030108
YNL031C	HHT2	4.119805497
YGR061C	ADE6	8.740796047
YNL022C	YNL022C	3.603301044
YAR042W	SWH1	4.450911557
YLR067C	PET309	2.039630655
YGR253C	PUP2	6.461909364
YMR270C	RRN9	1.516984722
YMR198W	CIK1	1.618035686
YKL077W	YKL077W	5.071458889
YMR287C	DSS1	2.065833124
YLR181C	VTA1	2.392091544
YGL093W	SPC105	3.541546944
YLR405W	DUS4	1.964023252
YKR018C	YKR018C	6.635034623
YDR257C	RKM4	2.924051431
YDR054C	CDC34	4.262264914
YHL023C	NPR3	3.855778482
YHR079C	IRE1	1.439788972
YMR031C	EIS1	5.510859953
YOR091W	TMA46	1.405592893
YLR115W	CFT2	2.000157609
YMR309C	NIP1	4.22137497
YNL247W	YNL247W	7.460307019
YOR271C	FSF1	5.520413772
YKL080W	VMA5	11.54777773
YDR441C	APT2	4.243783626
YBR289W	SNF5	2.74881766
YNL244C	SUI1	6.537536045
YOR354C	MSC6	4.619959004
YDR275W	BSC2	2.621551517
YLR367W	RPS22B	7.181114313
YHR007C	ERG11	3.845639625
YJR109C	CPA2	8.930033536
YJR007W	SUI2	5.665980245
YKL215C	OXP1	3.110819023
YBR249C	ARO4	12.9311305
YER161C	SPT2	3.102808674
YLR212C	TUB4	4.375903248
YNL067W	RPL9B	5.862183635
YJR151C	DAN4	3.95511884
YBR002C	RER2	1.116212758
YPR016C	TIF6	4.46384864
YGR182C	YGR182C	2.559036956
YIL103W	DPH1	2.8783167
YPL125W	KAP120	3.153826092
YLR237W	THI7	2.511255852
YPR191W	QCR2	5.689272469
YBL103C	RTG3	3.691867054
YGL112C	TAF6	4.894416077
YML023C	NSE5	1.129850387
YDR060W	MAK21	3.647705626
YLL034C	RIX7	3.322047767
YOL058W	ARG1	9.067810078
YJL159W	HSP150	4.715911149
YFR037C	RSC8	3.15556059
YNL183C	NPR1	3.344045858
YJR068W	RFC2	5.125249669
YKL140W	TGL1	4.57313137
YCL031C	RRP7	2.810740337
YMR033W	ARP9	4.173951891
YIL027C	EMC5	9.284172591
YNL325C	FIG4	2.532911687
YNL280C	ERG24	5.922962288
YNL272C	SEC2	2.274232121
YLR268W	SEC22	6.215056068
YGL190C	CDC55	2.457860212
YEL043W	YEL043W	4.132802761
YPR095C	SYT1	2.719126972
YGL219C	MDM34	3.511372824
YMR231W	PEP5	2.161039075
YNL256W	FOL1	4.272278141
YOR234C	RPL33B	8.089687859
YLR097C	HRT3	3.955225883
YGL238W	CSE1	4.907676444
YNL302C	RPS19B	9.674168794
YHR096C	HXT5	1.867442126
YOR141C	ARP8	1.931698482
YDL089W	NUR1	3.24776941
YER152C	YER152C	8.240930791
YOR322C	LDB19	2.684232394
YDL143W	CCT4	5.446549127
YML012W	ERV25	7.19754414
YGL063W	PUS2	2.219861945
YJR145C	RPS4A	14.85542558
YGR057C	LST7	1.858297505
YCR048W	ARE1	4.77441712
YHR187W	IKI1	2.386252281
YNL076W	MKS1	2.874883631
YBR104W	YMC2	2.919665569
YIL079C	AIR1	3.213448587
YIL147C	SLN1	2.947746697
YJR121W	ATP2	10.81644724
YGL119W	COQ8	4.339132116
YNL306W	MRPS18	7.743146041
YHL004W	MRP4	4.566799991
YBR248C	HIS7	3.883752616
YMR275C	BUL1	3.349536009
YJR106W	ECM27	2.773487949
YEL077W-A	YEL077W-A	3.072370064
YBR141C	YBR141C	1.177949033
YDR133C	YDR133C	2.534166634
YMR058W	FET3	4.975508932
YKL174C	TPO5	2.948939043
YOR006C	TSR3	2.556461958
YJR060W	CBF1	2.013294365
YDL086C-A	YDL086C-A	10.8989779
YOR328W	PDR10	4.612264333
YJL069C	UTP18	2.724227652
YHR089C	GAR1	6.39664531
YDR514C	YDR514C	2.426925186
YPL118W	MRP51	6.317155607
YBR113W	YBR113W	2.953757987
YNL035C	YNL035C	2.311971546
YDR013W	PSF1	3.527207663
YLR393W	ATP10	2.258586169
YER110C	KAP123	9.989693147
YCR037C	PHO87	3.480266468
YGL176C	YGL176C	2.567812231
YBR204C	LDH1	1.159212439
YOL032W	OPI10	2.72043506
YPR113W	PIS1	5.906534364
YDR164C	SEC1	2.994620848
YGR121C	MEP1	2.876006723
YGR270W	YTA7	4.917404926
YMR109W	MYO5	4.797528228
YIL034C	CAP2	10.53461071
YLR071C	RGR1	3.173827059
YIL135C	VHS2	4.016946461
YIL107C	PFK26	3.29251391
YGR085C	RPL11B	8.204663138
YNL301C	RPL18B	5.560186995
YPL012W	RRP12	3.712317943
YER127W	LCP5	3.671830074
YBR205W	KTR3	7.588321192
YOR212W	STE4	1.93446547
YOR175C	ALE1	5.603702201
YDL018C	ERP3	5.444937972
YJL097W	PHS1	6.94115342
YGL087C	MMS2	5.121732174
YNL165W	YNL165W	1.648923837
YBR007C	DSF2	1.238735669
YNL137C	NAM9	6.749153149
YDR407C	TRS120	3.047292419
YGL133W	ITC1	3.183983898
YLR446W	YLR446W	2.798746581
YNL176C	TDA7	4.089070795
YDR237W	MRPL7	6.927955971
YPL208W	RKM1	5.228911904
YBR098W	MMS4	0.976323611
YDR362C	TFC6	3.450781087
YDR221W	GTB1	4.056052748
YDR170C	SEC7	7.841494904
YHR057C	CPR2	1.878403335
YMR314W	PRE5	8.626332057
YLR360W	VPS38	4.527852342
YBR039W	ATP3	8.308031078
YGR146C	ECL1	3.197930267
YOL036W	YOL036W	3.818160854
YJL153C	INO1	11.54540611
YML091C	RPM2	3.394554092
YJR003C	YJR003C	2.675538888
YOR277C	YOR277C	3.976513404
YOR247W	SRL1	10.28988201
YER144C	UBP5	3.411966501
YDR308C	SRB7	4.478896159
YLR153C	ACS2	7.11743066
YGL107C	RMD9	3.549244365
YLR146C	SPE4	4.832944092
YNL294C	RIM21	2.095157753
YJL121C	RPE1	12.44399448
YJL198W	PHO90	3.2478551
YLR386W	VAC14	2.935510446
YGR135W	PRE9	9.056019936
YOR329C	SCD5	4.388455521
YDR194C	MSS116	5.939847604
YHR158C	KEL1	3.317104164
YER145C	FTR1	4.396319552
YNL307C	MCK1	8.346264945
YLR257W	YLR257W	4.335079948
YML050W	AIM32	2.98261937
YDL225W	SHS1	5.254019908
YDL111C	RRP42	4.363371315
YDR395W	SXM1	5.243348123
YMR001C	CDC5	0.90313114
YKL201C	MNN4	3.747477799
YGL058W	RAD6	5.317396847
YGR200C	ELP2	4.179064738
YGR238C	KEL2	2.564079049
YLR398C	SKI2	3.695734787
YKL072W	STB6	1.649830184
YNL177C	MRPL22	6.785633178
YOR123C	LEO1	5.163317957
YML092C	PRE8	8.509510439
YDL078C	MDH3	13.56442411
YOR089C	VPS21	4.47147366
YNL130C	CPT1	6.074283558
YEL013W	VAC8	5.702330178
YBR286W	APE3	11.34666229
YMR218C	TRS130	2.895827862
YHR039C	MSC7	4.433055602
YOL122C	SMF1	4.290174108
YJR107W	YJR107W	2.083565845
YJR033C	RAV1	2.944491594
YLR272C	YCS4	3.58896713
YMR125W	STO1	4.760082691
YKL019W	RAM2	10.25926532
YJR127C	RSF2	2.350162333
YOR080W	DIA2	2.039245658
YNL141W	AAH1	4.102703867
YPR145W	ASN1	5.002089429
YHR122W	YHR122W	2.007171355
YBR059C	AKL1	3.479155536
YNL212W	VID27	4.265429169
YCL011C	GBP2	7.073605046
YFR046C	CNN1	3.699543072
YKL020C	SPT23	2.391031494
YPR118W	MRI1	5.989223013
YEL042W	GDA1	7.233940878
YFL048C	EMP47	4.957947647
YDR081C	PDC2	3.133712558
YIL085C	KTR7	4.109336787
YAL059C-A	YAL059C-A	2.755108517
YEL064C	AVT2	1.332528912
YDL048C	STP4	2.261751442
YDR025W	RPS11A	16.44611583
YHL049C	YHL049C	2.564323357
YBR281C	DUG2	4.859637727
YGR251W	NOP19	1.964656887
YPL063W	TIM50	7.660277326
YGR058W	PEF1	2.597622039
YLR043C	TRX1	8.301006535
YNL321W	VNX1	4.065523848
YNL062C	GCD10	5.116873934
YDR364C	CDC40	4.214254933
YDR529C	QCR7	5.015630176
YAL005C	SSA1	13.53078559
YPL042C	SSN3	1.490704796
YBR088C	POL30	2.655253189
YBL061C	SKT5	1.904764302
YNR017W	TIM23	5.035212256
YDL174C	DLD1	6.280366902
YBR053C	YBR053C	9.449017686
YHR050W	SMF2	3.796199981
YLR049C	YLR049C	1.743678867
YDR126W	SWF1	1.441572235
YCR033W	SNT1	2.370794378
YMR164C	MSS11	0.781737248
YDR293C	SSD1	3.254806235
YHL017W	YHL017W	3.49111659
YFL034C-A	RPL22B	3.626593522
YOR288C	MPD1	4.292648425
YPL178W	CBC2	4.329217833
YJL051W	IRC8	1.385557034
YHR164C	DNA2	2.326245875
YHR205W	SCH9	4.056394634
YLR247C	IRC20	2.021214231
YMR215W	GAS3	7.391614756
YKL191W	DPH2	5.977064163
YFL009W	CDC4	3.468881979
YJL112W	MDV1	3.781345642
YMR187C	YMR187C	2.306162792
YMR102C	YMR102C	1.463242229
YBL047C	EDE1	6.048506777
YAL040C	CLN3	2.341014938
YBR295W	PCA1	2.967856635
YDR144C	MKC7	3.965386643
YMR070W	MOT3	3.715718104
YDL215C	GDH2	5.717354662
YPR131C	NAT3	4.090879236
YNL058C	YNL058C	4.641592921
YIL105C	SLM1	3.077806141
YLR192C	HCR1	8.707583534
YLR183C	TOS4	3.065283636
YIR026C	YVH1	5.882838077
YJR040W	GEF1	4.754208143
YNR008W	LRO1	4.799168457
YCL018W	LEU2	1.45804543
YMR299C	DYN3	3.585826611
YOL121C	RPS19A	8.547595904
YLR120C	YPS1	3.895012202
YLR062C	BUD28	6.746194261
YNL323W	LEM3	5.650313869
YPL010W	RET3	7.914350551
YOL006C	TOP1	2.535992483
YHR058C	MED6	2.897423795
YML067C	ERV41	5.175798161
YPL154C	PEP4	12.66590557
YNL006W	LST8	3.926284973
YOL157C	IMA2	5.043888955
YDR451C	YHP1	1.120600758
YIL124W	AYR1	5.572808389
YGL252C	RTG2	4.198112739
YLL008W	DRS1	3.245341417
YMR203W	TOM40	9.648670015
YMR162C	DNF3	4.047800402
YDR284C	DPP1	4.500169167
YHR115C	DMA1	4.659498129
YKL181W	PRS1	6.464246115
YGR195W	SKI6	3.087074415
YHR166C	CDC23	1.963087788
YKL110C	KTI12	3.366733908
YMR313C	TGL3	3.236986536
YLR342W	FKS1	6.43464407
YLR382C	NAM2	4.532422526
YGR116W	SPT6	5.49768659
YPR189W	SKI3	3.731814243
YNL229C	URE2	4.633637576
YKL161C	KDX1	4.566584844
YDR089W	YDR089W	1.95362083
YDR297W	SUR2	4.292104203
YJL059W	YHC3	3.237691425
YPR140W	TAZ1	1.347702469
YDR309C	GIC2	3.645169976
YPL018W	CTF19	2.495191804
YIL149C	MLP2	3.373329687
YOR048C	RAT1	5.628535497
YER099C	PRS2	3.781390504
YOR340C	RPA43	4.443228497
YJL191W	RPS14B	7.018708494
YDL173W	PAR32	4.175218262
YHR004C	NEM1	3.218862053
YKL172W	EBP2	3.812068304
YKL099C	UTP11	3.275045945
YGR277C	CAB4	3.661345574
YBR159W	IFA38	6.611771712
YJR075W	HOC1	5.781224486
YJL050W	MTR4	4.820517238
YGL142C	GPI10	3.644884324
YKL216W	URA1	5.916193231
YLL012W	YEH1	1.739544159
YLR294C	YLR294C	4.797149947
YIL068W-A	YIL068W-A	2.843139506
YOR135C	IRC14	2.843141494
YCL055W	KAR4	2.90429573
YFR048W	RMD8	3.347310642
YHR045W	YHR045W	3.295334996
YJL016W	YJL016W	2.672434077
YOR349W	CIN1	1.840040116
YDR007W	TRP1	2.860105168
YGR176W	YGR176W	2.860108879
YMR190C	SGS1	3.486455861
YPR105C	COG4	4.109763554
YDR236C	FMN1	3.003288789
YLR440C	SEC39	2.032140151
YKR065C	PAM17	6.16026168
YHR056C	RSC30	3.795311999
YMR229C	RRP5	6.312265485
YIL009W	FAA3	2.699701761
YPL157W	TGS1	1.035837349
YCL057W	PRD1	9.308764016
YMR259C	TRM732	3.216265226
YER189W	YER189W	4.095554433
YCR081W	SRB8	1.662942394
YNL121C	TOM70	7.14330683
YIL127C	RRT14	1.702667563
YGR266W	YGR266W	4.177202846
YDL126C	CDC48	12.03184982
YEL044W	IES6	4.664694303
YHR048W	YHK8	2.623573547
YKL062W	MSN4	2.398815512
YOR299W	BUD7	3.149116315
YML062C	MFT1	2.467659948
YJL075C	APQ13	1.964204533
YMR042W	ARG80	2.082424507
YMR091C	NPL6	4.93010743
YLR312W-A	MRPL15	2.151362083
YEL056W	HAT2	4.556430522
YPR173C	VPS4	4.322865896
YDL080C	THI3	1.631797445
YOR171C	LCB4	4.613052054
YCR065W	HCM1	1.839027276
YNL248C	RPA49	4.994969787
YKR090W	PXL1	2.37157567
YNL069C	RPL16B	11.09606321
YDL200C	MGT1	2.481804974
YPL100W	ATG21	2.931203731
YBR263W	SHM1	8.115881293
YBR194W	AIM4	2.490062404
YNL116W	DMA2	2.217383668
YMR238W	DFG5	5.381809534
YHR112C	YHR112C	8.015421441
YDL056W	MBP1	0.872998008
YJL193W	YJL193W	1.71285362
YDR211W	GCD6	5.48704712
YGR191W	HIP1	3.721229445
YDR108W	TRS85	4.254394232
YJL108C	PRM10	4.907933863
YJR126C	VPS70	2.241468012
YOR143C	THI80	1.750345267
YMR303C	ADH2	17.92582024
YKR088C	TVP38	4.614766346
YDR083W	RRP8	2.848556676
YPR154W	PIN3	8.185261349
YIL106W	MOB1	2.006358658
YDR166C	SEC5	3.289360456
YDL240W	LRG1	1.758973442
YLR130C	ZRT2	3.323434055
YMR171C	EAR1	2.856034802
YDR171W	HSP42	4.330852621
YMR307C-A	YMR307C-A	4.878161779
YLR187W	SKG3	3.431286953
YGR214W	RPS0A	12.2804402
YPL146C	NOP53	3.137543976
YHR102W	KIC1	3.038763419
YNL240C	NAR1	5.649142539
YAR002W	NUP60	2.97723433
YDR538W	PAD1	5.92659555
YHR193C	EGD2	13.38062888
YBR030W	RKM3	2.205525172
YGL120C	PRP43	4.743700127
YBR179C	FZO1	4.551670439
YJL085W	EXO70	3.593705226
YGL073W	HSF1	3.832134232
YNL232W	CSL4	3.484603972
YDL141W	BPL1	5.069422579
YGL213C	SKI8	1.524250676
YBR038W	CHS2	3.186832109
YCL032W	STE50	3.690976009
YGR268C	HUA1	6.305525839
YER095W	RAD51	5.453785519
YER147C-A	YER147C-A	1.458292021
YOR037W	CYC2	5.037057724
YBR044C	TCM62	5.269693814
YPL176C	TRE1	3.78993813
YLR020C	YEH2	2.278527767
YCR042C	TAF2	3.679056979
YOR309C	YOR309C	5.019754449
YOR174W	MED4	1.217066564
YMR207C	HFA1	2.910247941
YGR249W	MGA1	3.094313627
YGL123W	RPS2	9.846979606
YGL150C	INO80	4.061035404
YBR234C	ARC40	8.335680838
YOL054W	PSH1	1.272747387
YNL298W	CLA4	3.94694237
YCR005C	CIT2	2.029986628
YDR517W	GRH1	6.426157014
YLR117C	CLF1	1.228645487
YJL109C	UTP10	4.590575909
YDL181W	INH1	5.613596814
YDR361C	BCP1	4.984980715
YOR149C	SMP3	4.151501648
YPR133C	SPN1	5.787391739
YOR105W	YOR105W	0.892129202
YPL129W	TAF14	5.608780204
YGR140W	CBF2	2.079837088
YLR462W	YLR462W	4.278895935
YGR275W	RTT102	3.491591732
YJL047C	RTT101	3.186096702
YIL112W	HOS4	2.993419103
YJR035W	RAD26	2.829049927
YGL131C	SNT2	2.166954764
YHR180W	YHR180W	2.469907931
YPL240C	HSP82	6.612612986
YGL006W	PMC1	4.566203647
YDR138W	HPR1	1.366253287
YOR067C	ALG8	4.388361971
YML051W	GAL80	5.720341622
YBR082C	UBC4	13.09977005
YDR370C	YDR370C	1.391992928
YJL186W	MNN5	5.382770267
YBR093C	PHO5	9.915554237
YPR179C	HDA3	2.033697348
YDR387C	YDR387C	1.714513304
YMR016C	SOK2	3.572024782
YOL161C	PAU20	1.265190015
YBR106W	PHO88	8.980610335
YPL212C	PUS1	3.105259425
YDR410C	STE14	2.361973871
YBL085W	BOI1	3.795701755
YOR205C	GEP3	2.333937947
YLR419W	YLR419W	3.040120682
YBR015C	MNN2	6.338024669
YBL084C	CDC27	3.897392892
YGR178C	PBP1	5.138020007
YPL147W	PXA1	5.570738393
YHR036W	BRL1	1.87186112
YLR002C	NOC3	3.76849378
YJR005W	APL1	3.277551596
YDR382W	RPP2B	12.11267664
YER016W	BIM1	2.339172376
YER119C	AVT6	4.299949927
YPL175W	SPT14	3.165885254
YIL064W	SEE1	6.23289366
YNL313C	EMW1	3.502690774
YNL288W	CAF40	4.038698395
YGR007W	ECT1	5.801559757
YPL029W	SUV3	4.734707792
YNL010W	YNL010W	11.0277567
YPL252C	YAH1	3.534681372
YOR252W	TMA16	3.984770072
YFL013W-A	YFL013W-A	3.094844781
YCL014W	BUD3	4.202164451
YLR429W	CRN1	6.403605762
YDR267C	CIA1	2.641049115
YJL204C	RCY1	4.143799022
YOR352W	TFB6	3.304459901
YPR055W	SEC8	2.753720941
YJL031C	BET4	1.497248898
YDR371W	CTS2	1.734749637
YLR259C	HSP60	16.82662289
YNL094W	APP1	4.048174899
YPR024W	YME1	6.098327458
YFR045W	YFR045W	2.964123285
YOR157C	PUP1	6.148086595
YER027C	GAL83	3.385800531
YMR100W	MUB1	2.575832533
YFR052W	RPN12	6.057731168
YIL096C	YIL096C	1.572867346
YEL037C	RAD23	6.414563017
YNL300W	TOS6	3.286744708
YLR361C	DCR2	4.322317236
YJL148W	RPA34	3.00086338
YPL085W	SEC16	5.034107503
YJR141W	YJR141W	2.876722208
YHL040C	ARN1	5.766211453
YBL041W	PRE7	3.503228172
YHR194W	MDM31	2.339725007
YJL128C	PBS2	3.825015494
YJR013W	GPI14	2.512068658
YPL070W	MUK1	3.728840178
YDR112W	IRC2	2.106112709
YFL037W	TUB2	12.58298002
YER059W	PCL6	3.85061655
YGL094C	PAN2	4.649700212
YGR082W	TOM20	7.367077458
YJL053W	PEP8	4.378900503
YDR347W	MRP1	6.049523252
YBL105C	PKC1	3.716229412
YGR232W	NAS6	6.357959585
YDL119C	YDL119C	2.318379611
YLR286W-A	YLR286W-A	5.442081728
YOL148C	SPT20	4.310397979
YIL153W	RRD1	5.913604647
YGL030W	RPL30	9.815397853
YBR087W	RFC5	5.269850311
YEL058W	PCM1	9.998939778
YCL009C	ILV6	17.63886941
YML025C	YML6	2.944481665
YNL016W	PUB1	9.498843768
YGR180C	RNR4	26.96252805
YLR207W	HRD3	3.417122117
YCR095C	OCA4	2.96594355
YJL019W	MPS3	2.291858997
YDL102W	POL3	4.000331403
YPL105C	SYH1	2.828866271
YHR108W	GGA2	7.338514322
YGL124C	MON1	2.276666638
YFL056C	AAD6	5.149820199
YLR439W	MRPL4	4.596220068
YJL093C	TOK1	2.897115703
YJL020W-A	YJL020W-A	3.759521872
YBL025W	RRN10	3.75951054
YDR539W	FDC1	6.321270829
YLR100W	ERG27	5.254885478
YDL047W	SIT4	3.310682346
YNL255C	GIS2	7.643389289
YER182W	FMP10	2.917336982
YJR055W	HIT1	1.822428142
YLL005C	SPO75	2.187118552
YGL060W	YBP2	2.671414042
YFL045C	SEC53	9.909267867
YGR274C	TAF1	2.096673159
YHR078W	YHR078W	4.198776908
YMR142C	RPL13B	7.907444823
YMR255W	GFD1	4.048765422
YJR134C	SGM1	1.962155668
YBR247C	ENP1	3.575765144
YPR190C	RPC82	3.786004276
YGR186W	TFG1	6.879074041
	-	1.39527377
YOR201C	MRM1	5.035552055
YBR242W	YBR242W	3.301495591
YHL034C	SBP1	13.50755175
YGL242C	YGL242C	5.377136691
YDR471W	RPL27B	6.775745481
YIL044C	AGE2	3.539090008
YDR202C	RAV2	4.602491675
YHR003C	YHR003C	3.229076137
YJL105W	SET4	3.22479801
YGL225W	VRG4	5.204232282
YLR437C-A	YLR437C-A	7.293191855
YKL004W	AUR1	4.494871468
YML096W	YML096W	4.900391985
YKR104W	YKR104W	1.827030274
YDR180W	SCC2	1.032463761
YOR272W	YTM1	4.045186551
YER131W	RPS26B	11.36517444
YIL053W	RHR2	6.779989134
YOL086C	ADH1	19.23532996
YOR124C	UBP2	4.695093366
YDL171C	GLT1	6.625538126
YMR222C	FSH2	2.50680575
YDL076C	RXT3	2.371743593
YOL100W	PKH2	1.971964672
YJL079C	PRY1	7.574903511
YDL179W	PCL9	1.801680724
YFL039C	ACT1	20.58527445
YFR014C	CMK1	4.459045169
YML099C	ARG81	1.93134561
YLR288C	MEC3	3.37326707
YNL209W	SSB2	10.86954244
YPL254W	HFI1	3.92140609
YMR064W	AEP1	2.511081451
YCR036W	RBK1	4.348029488
YMR078C	CTF18	3.385436185
YPR135W	CTF4	1.953619742
YGR229C	SMI1	4.072327938
YDR500C	RPL37B	6.716093214
YLR441C	RPS1A	11.79376125
YDL229W	SSB1	12.44543671
YJL132W	YJL132W	1.072766038
YJL095W	BCK1	3.560829011
YHR150W	PEX28	1.177874797
YML116W	ATR1	3.872994805
YPR023C	EAF3	7.131764454
YNR038W	DBP6	3.262186655
YPR048W	TAH18	4.215715903
YPR076W	YPR076W	1.231952775
YMR163C	INP2	3.06239357
YHR208W	BAT1	5.701190029
YOR001W	RRP6	4.467929057
YMR026C	PEX12	2.677807623
YAL051W	OAF1	1.949952248
YGL110C	CUE3	3.357316229
YFL057C	AAD16	3.763308057
YDR145W	TAF12	4.747197994
YKL133C	YKL133C	1.887100783
YGL143C	MRF1	5.146124741
YBR089W	YBR089W	2.908933594
YOR312C	RPL20B	8.770932048
YNL190W	YNL190W	7.406583456
YHR068W	DYS1	7.095590198
YDR242W	AMD2	0.782024199
YPL220W	RPL1A	7.434393604
YNL253W	TEX1	4.093854479
YPR073C	LTP1	6.243303777
YIL115W-A	YIL115W-A	2.361753471
YMR066W	SOV1	1.971702795
YMR284W	YKU70	1.952673255
YLR167W	RPS31	7.375497653
YNL231C	PDR16	3.815870904
YKL139W	CTK1	2.484966909
YOR099W	KTR1	6.891457091
YPL263C	KEL3	4.595246947
YEL007W	MIT1	2.290441361
YDR051C	DET1	5.045245415
YDR104C	SPO71	1.470326734
YJL187C	SWE1	1.822287233
YNR035C	ARC35	9.251084874
YGR161C	RTS3	4.394935348
YJL092W	SRS2	2.405629048
YMR170C	ALD2	5.761516438
YBR197C	YBR197C	2.379000989
YMR157C	AIM36	3.379162855
YDR354W	TRP4	6.623670794
YPL091W	GLR1	12.8470219
YKL098W	MTC2	3.510187614
YBL082C	ALG3	4.318484844
YNL110C	NOP15	2.530643164
YGR032W	GSC2	6.706327939
YGR086C	PIL1	7.775145745
YGR255C	COQ6	4.845424753
YJL008C	CCT8	5.885862562
YNL102W	POL1	4.293079619
YMR278W	PGM3	2.345648966
YMR116C	ASC1	8.826192734
YBR227C	MCX1	4.127974788
YLR189C	ATG26	3.453697107
YLR219W	MSC3	4.422421952
YNL189W	SRP1	7.688282605
YFR019W	FAB1	3.547053803
YFL031W	HAC1	19.43738951
YDR265W	PEX10	1.275745768
YLR208W	SEC13	3.051397243
YPR167C	MET16	4.642684322
YCR008W	SAT4	4.189893431
YMR193W	MRPL24	2.55653947
YGL144C	ROG1	3.180142237
YDL237W	AIM6	7.665389633
YGL215W	CLG1	6.644588042
YOL117W	RRI2	5.072866112
YMR295C	YMR295C	4.946523708
YMR202W	ERG2	9.127289001
YBR157C	ICS2	2.029038165
YLR369W	SSQ1	2.337315286
YGR184C	UBR1	4.34176871
YGL161C	YIP5	5.335720303
YDR195W	REF2	2.324498226
YDR181C	SAS4	2.17847836
YGL187C	COX4	6.027942279
YDR489W	SLD5	1.618039674
YKR056W	TRM2	3.410558763
YGL203C	KEX1	5.202236789
YDR174W	HMO1	11.21562353
YKL128C	PMU1	6.326052882
YOR194C	TOA1	3.091115227
YNL004W	HRB1	4.15095617
YNR009W	NRM1	1.850077831
YPL090C	RPS6A	9.200202689
YLR018C	POM34	1.291754521
YKL051W	SFK1	5.200863132
YLR262C	YPT6	2.43916292
YNL241C	ZWF1	11.77700096
YFR011C	AIM13	6.790181392
YDR299W	BFR2	3.057093838
YLR372W	SUR4	4.671419409
YML105C	SEC65	6.983067806
YBR004C	GPI18	2.468723581
YPL052W	OAZ1	5.409941328
YMR251W	GTO3	2.199598009
YDR119W	VBA4	4.241145498
YAR003W	SWD1	2.032242127
YMR291W	TDA1	1.969133607
YMR152W	YIM1	5.508203244
YNR027W	BUD17	2.038362619
YKR061W	KTR2	3.407942229
YOL060C	MAM3	4.276829824
YPL016W	SWI1	2.414222325
YGL117W	YGL117W	3.007042433
YJL026W	RNR2	17.34124152
YBR170C	NPL4	7.363003068
YDL074C	BRE1	3.644277279
YLR399C	BDF1	2.206046989
YDR234W	LYS4	4.731303401
YPL094C	SEC62	6.014564834
YBR282W	MRPL27	2.217899414
YPL050C	MNN9	4.187144771
YOR227W	HER1	4.721045244
YAL032C	PRP45	2.924717797
YIL138C	TPM2	4.910317802
YDR041W	RSM10	2.793640341
YER167W	BCK2	3.805060613
YLR101C	YLR101C	7.160735288
YPR033C	HTS1	9.018640804
YKR052C	MRS4	3.940603187
YLR032W	RAD5	3.286426105
YFL034W	YFL034W	3.482001398
YIR011C	STS1	4.046103996
YLR270W	DCS1	7.310926076
YDR510W	SMT3	7.029424812
YMR041C	ARA2	2.626819331
YJL206C	YJL206C	2.64201165
YIL049W	DFG10	1.680652876
YKL029C	MAE1	4.894778361
YPL003W	ULA1	1.722257504
YNL281W	HCH1	9.989852648
YDR090C	YDR090C	2.812614765
YDL233W	MFG1	2.466052592
YER165W	PAB1	13.22946752
YDR249C	YDR249C	1.59673146
YGR213C	RTA1	2.636858891
YHR171W	ATG7	2.636862609
YNL020C	ARK1	3.584195657
YNR033W	ABZ1	3.970513103
YGL100W	SEH1	6.055576248
YDR036C	EHD3	6.368016919
YGR012W	YGR012W	3.632795726
YPL046C	ELC1	2.867005928
YMR030W	RSF1	2.72078125
YDR379W	RGA2	1.557071144
YBR169C	SSE2	5.43232041
YMR143W	RPS16A	20.03889071
YIL018W	RPL2B	10.26293057
YLR297W	YLR297W	2.557597481
YMR024W	MRPL3	6.519533254
YJL034W	KAR2	6.784605996
YIL168W	YIL168W	6.500875174
YDR071C	PAA1	10.68158167
YER093C	TSC11	3.231718427
YPL017C	IRC15	1.449454078
YPL234C	VMA11	7.052513457
YLR275W	SMD2	3.03198959
YJL046W	AIM22	5.352984689
YDR443C	SSN2	3.574553515
YNL027W	CRZ1	2.740326589
YGL159W	YGL159W	3.795996396
YGR264C	MES1	7.583652157
YJR014W	TMA22	10.92988764
YDL072C	YET3	6.377124927
YJL158C	CIS3	9.399020974
YOR118W	RTC5	3.245747904
YCR084C	TUP1	5.227575499
YML071C	COG8	1.738513713
YML019W	OST6	7.116949801
YDR528W	HLR1	2.014057909
YER116C	SLX8	2.152134516
YPL188W	POS5	3.169130026
YOR350C	MNE1	3.451202913
YPL116W	HOS3	2.201998131
YLR163C	MAS1	5.123695615
YPR085C	ASA1	1.807955318
YLR295C	ATP14	3.539147983
YLR344W	RPL26A	10.15988588
YHR142W	CHS7	3.717201284
YJL009W	YJL009W	9.001508711
YKL184W	SPE1	6.097709319
YNL106C	INP52	3.271012172
YOR371C	GPB1	2.595472389
YGL173C	XRN1	7.327517717
YNL008C	ASI3	2.290142984
YNR050C	LYS9	13.03660411
YML001W	YPT7	4.169551614
YEL054C	RPL12A	8.831504436
YDR418W	RPL12B	10.71998411
YMR105C	PGM2	14.23307043
YOR323C	PRO2	11.54808063
YAL014C	SYN8	5.792206922
YDR137W	RGP1	2.236316704
YOR126C	IAH1	4.331834254
YBL016W	FUS3	6.348675675
YNL003C	PET8	1.992853672
YCL004W	PGS1	2.124884015
YBR054W	YRO2	6.874471437
YML034W	SRC1	1.386081824
YDL035C	GPR1	1.593457742
YOR191W	ULS1	3.672779164
YGR246C	BRF1	3.148329158
YNL167C	SKO1	4.392867315
YIL029W-A	YIL029W-A	2.383667127
YKR079C	TRZ1	4.037034682
YER125W	RSP5	5.511988364
YBL007C	SLA1	7.10551251
YKR043C	SHB17	10.32981651
YDL166C	FAP7	2.726596107
YPR181C	SEC23	6.356808654
YBR083W	TEC1	3.034407035
YDR466W	PKH3	2.709838431
YPL241C	CIN2	4.533753473
YJL056C	ZAP1	1.303003341
YOR341W	RPA190	6.269666767
YMR266W	RSN1	5.298053856
YDL180W	YDL180W	4.427827188
YKR102W	FLO10	2.358127181
YPR114W	YPR114W	5.497622725
YGL209W	MIG2	1.48279007
YGR013W	SNU71	3.127020973
YDR101C	ARX1	4.023110364
YHR163W	SOL3	13.95414275
YMR220W	ERG8	5.131568146
YOR298C-A	MBF1	3.789003174
YBR097W	VPS15	3.490738063
YDR239C	YDR239C	3.465511091
YGL062W	PYC1	9.80180824
YMR194W	RPL36A	5.600382871
YDR156W	RPA14	1.315872934
YBL031W	SHE1	1.467071398
YPL079W	RPL21B	8.361702116
YDL124W	YDL124W	13.77185172
YPR031W	NTO1	1.847320778
YBL072C	RPS8A	10.36029348
YEL050C	RML2	4.617265066
YER178W	PDA1	15.64996495
YJR001W	AVT1	5.239642192
YPR010C-A	YPR010C-A	7.766024587
YKL040C	NFU1	2.092857066
YDL003W	MCD1	2.047268581
YIL031W	ULP2	3.071824409
YIL051C	MMF1	11.53464559
YDL044C	MTF2	1.390517388
YPL139C	UME1	2.172638948
YBR092C	PHO3	6.579756535
YHL015W	RPS20	10.65897779
YPL174C	NIP100	0.784843992
YPL092W	SSU1	2.447811705
YPL198W	RPL7B	7.59674764
YDL137W	ARF2	12.59898496
YDR425W	SNX41	3.823903626
YFL066C	YFL066C	3.829207826
YPR163C	TIF3	9.020275573
YOL077C	BRX1	5.079883331
YJL177W	RPL17B	14.64690399
YAL019W	FUN30	3.980613243
YOR108C-A	YOR108C-A	6.34927975
YDR099W	BMH2	8.149376676
YJR116W	TDA4	3.207481845
YHR072W	ERG7	5.871375678
YOR286W	RDL2	5.545427154
YJR137C	MET5	7.596106836
YLR006C	SSK1	4.768885661
YML063W	RPS1B	9.322297908
YBL024W	NCL1	4.602909614
YKL096W	CWP1	7.388350938
YIL162W	SUC2	8.962958566
YCR051W	YCR051W	5.277977969
YHR147C	MRPL6	3.782095482
YER118C	SHO1	4.959213691
YPL153C	RAD53	1.878598505
YPL006W	NCR1	6.185445013
YOL165C	AAD15	3.164990962
YGL163C	RAD54	2.143192284
YER044C	ERG28	5.140941497
YFR031C-A	RPL2A	12.12744481
YLR266C	PDR8	4.559356264
YLR188W	MDL1	6.491493183
YLR104W	LCL2	4.88062853
YKL065C	YET1	5.492486396
YGR120C	COG2	2.584161357
YMR147W	YMR147W	2.263434869
YLR242C	ARV1	1.833785222
YJR048W	CYC1	3.167654566
YDL129W	YDL129W	1.366199875
YDR226W	ADK1	11.20478699
YNR064C	YNR064C	4.093386795
YOL152W	FRE7	1.20283092
YPL273W	SAM4	7.492467715
YDR074W	TPS2	3.618179871
YOR125C	CAT5	3.084704295
YEL052W	AFG1	8.46009979
YMR197C	VTI1	3.617972439
YOL075C	YOL075C	2.628323831
YMR304W	UBP15	4.947719412
YDL211C	YDL211C	2.555181318
YPL227C	ALG5	4.519167449
YKR089C	TGL4	1.626377651
YDR061W	YDR061W	6.60128029
YKR055W	RHO4	2.22048682
YDL149W	ATG9	2.430019637
YIR003W	AIM21	2.925557143
YFL028C	CAF16	5.782146291
YOR301W	RAX1	3.215397771
YER012W	PRE1	8.30045096
YIL083C	CAB2	4.841847877
YGR267C	FOL2	4.986406732
YHL048W	COS8	1.859492078
YHL033C	RPL8A	6.828724253
YHL003C	LAG1	4.720318971
YPR138C	MEP3	0.611516585
YGR196C	FYV8	4.799656783
YPR169W	JIP5	3.207799006
YBR150C	TBS1	1.4630971
YJR103W	URA8	8.740921821
YOR078W	BUD21	2.587564414
YHR162W	MPC2	8.289492527
YJR065C	ARP3	9.420325084
YDR391C	YDR391C	6.584491971
YHR100C	GEP4	3.316826991
YDR338C	YDR338C	3.95617766
YDL029W	ARP2	4.211904321
YMR269W	TMA23	2.860494511
YPL051W	ARL3	2.047298437
YHR135C	YCK1	5.504650122
YPR122W	AXL1	1.991787522
YGR244C	LSC2	7.647744415
YNL012W	SPO1	1.348681502
YLR336C	SGD1	3.036643882
YOR021C	SFM1	7.69805344
YER102W	RPS8B	11.38072607
YDR019C	GCV1	5.450278058
YOR211C	MGM1	2.364015282
YMR092C	AIP1	6.636408228
YKL075C	YKL075C	2.035957895
YKL067W	YNK1	8.262912335
YKL005C	BYE1	1.553110222
YDR544C	YDR544C	4.624029774
YNL218W	MGS1	0.795569767
YKL056C	TMA19	14.45086769
YEL001C	IRC22	9.710009132
YDR375C	BCS1	8.123847439
YMR307W	GAS1	6.126223737
YPL159C	PET20	3.01056043
YGR103W	NOP7	6.159630765
YLR460C	YLR460C	11.27173186
YOL098C	YOL098C	6.143876937
YER112W	LSM4	5.953069847
YJL026C-A	YJL026C-A	23.11956556
YNR026C	SEC12	4.971945525
YLR359W	ADE13	5.784574217
YMR276W	DSK2	18.56803325
YJL200C	ACO2	3.693173358
YIL052C	RPL34B	5.82672323
YGL071W	AFT1	2.569693106
YMR071C	TVP18	3.910782147
YDL097C	RPN6	7.502025564
YHR084W	STE12	3.626500343
YOR002W	ALG6	5.282583357
YLR240W	VPS34	4.527189204
YFR044C	DUG1	14.50337767
YCL008C	STP22	4.541491507
YNL111C	CYB5	1.970040242
YGL233W	SEC15	4.857271169
YPL043W	NOP4	3.819045436
YML104C	MDM1	4.522691883
YJL131C	AIM23	2.29519221
YDR369C	XRS2	4.367044113
YDL192W	ARF1	10.15559208
YHR113W	APE4	9.819300112
YKL213C	DOA1	4.607238536
YPL245W	YPL245W	3.205793448
YOL073C	YOL073C	2.045481553
YBR126C	TPS1	11.66072885
YDR027C	VPS54	3.595680253
YGR055W	MUP1	3.590664202
YPL226W	NEW1	4.574039127
YDR312W	SSF2	3.566295327
YBL020W	RFT1	4.941522667
YHR043C	DOG2	8.150056224
YJR105W	ADO1	14.88803348
YLR333C	RPS25B	7.864754912
YOL109W	ZEO1	8.195314036
YML121W	GTR1	5.820564609
YHR041C	SRB2	7.299288563
YKL197C	PEX1	1.975473605
YOL049W	GSH2	5.963197106
YOR260W	GCD1	4.836287535
YJL032W	YJL032W	4.342057922
YKL048C	ELM1	3.172606632
YNL326C	PFA3	3.630102872
YER081W	SER3	9.2867877
YDR488C	PAC11	2.809923341
YMR150C	IMP1	8.810188072
YNL053W	MSG5	2.221235512
YML022W	APT1	9.219556428
YDR524C	AGE1	1.607051876
YGL164C	YRB30	3.258068622
YHR146W	CRP1	4.454427105
YJL020C	BBC1	8.240340624
YPR202W	YPR202W	3.414354944
YGL243W	TAD1	3.199323591
YHR042W	NCP1	7.782956738
YKR094C	RPL40B	13.56895385
YNL193W	YNL193W	6.020716433
YLR022C	SDO1	3.028497312
YCL047C	POF1	3.112434768
YGR260W	TNA1	4.703498729
YDL004W	ATP16	13.25678318
YKL185W	ASH1	3.574300614
YPR049C	ATG11	4.872010479
YKR084C	HBS1	5.118863655
YDR254W	CHL4	3.94260996
YOR250C	CLP1	4.757953118
YKL218C	SRY1	7.933580264
YBR138C	YBR138C	1.288189732
YNL040W	YNL040W	6.515442511
YLL023C	POM33	3.227487331
YLR358C	YLR358C	1.832713959
YGL221C	NIF3	5.387759619
YGL192W	IME4	3.704041785
YKL012W	PRP40	1.188403348
YJR089W	BIR1	3.066432469
YER048W-A	ISD11	7.736471594
YIL078W	THS1	11.18908637
YJL044C	GYP6	3.383607478
YNR030W	ALG12	5.618450174
YPL023C	MET12	4.507001216
YGR063C	SPT4	2.453569971
YNL310C	ZIM17	2.4002355
YKR017C	HEL1	2.528728648
YGR221C	TOS2	4.278584695
YGR192C	TDH3	11.64430113
YHR080C	YHR080C	4.132729966
YMR264W	CUE1	8.229332791
YHR177W	YHR177W	1.919775729
YMR131C	RRB1	5.919676492
YGR185C	TYS1	9.350898714
YLR068W	FYV7	1.224917608
YJL024C	APS3	1.959698155
YER004W	FMP52	18.02407907
YNL070W	TOM7	7.323397707
YDR037W	KRS1	11.39811902
YJL042W	MHP1	5.3183241
YPR102C	RPL11A	8.106161826
YKL041W	VPS24	5.660591976
YOL062C	APM4	5.154513655
YGR122W	YGR122W	1.564618203
YNL283C	WSC2	4.798717151
YHR141C	RPL42B	5.68535103
YMR281W	GPI12	5.498020033
YER019W	ISC1	4.903938917
YAL025C	MAK16	3.197864452
YDR389W	SAC7	3.570411813
YNL054W	VAC7	2.805920126
YBL077W	YBL077W	7.775042299
YCR107W	AAD3	1.885476426
YJR093C	FIP1	3.373291056
YIR010W	DSN1	2.280126997
YPL268W	PLC1	1.426693281
YJR099W	YUH1	4.837480962
YBR025C	OLA1	16.85089384
YOR043W	WHI2	3.407046809
YEL071W	DLD3	7.19777869
YBR212W	NGR1	5.399789883
YDR196C	CAB5	6.853014996
YIL156W	UBP7	3.77803754
YPR025C	CCL1	3.245825826
YPR108W	RPN7	5.495591642
YER111C	SWI4	4.287549898
YLR093C	NYV1	5.522536475
YMR247C	RKR1	5.156812964
YOR217W	RFC1	4.936000596
YKL069W	YKL069W	10.00313716
YDR440W	DOT1	5.369456251
YNL161W	CBK1	3.912042748
YCR020C-A	MAK31	3.639370002
YDR438W	THI74	0.688406331
YGR198W	YPP1	3.631128074
YKL163W	PIR3	2.443684521
YCL035C	GRX1	4.128871534
YOR386W	PHR1	5.475994802
YNL036W	NCE103	4.254110171
YPR126C	YPR126C	4.246524855
YDR434W	GPI17	4.369062933
YDR494W	RSM28	5.475992675
YHR033W	YHR033W	3.626778823
YMR144W	YMR144W	2.543509527
YDL008W	APC11	2.764418149
YHL016C	DUR3	1.291403048
YKR103W	NFT1	4.728145558
YDL083C	RPS16B	9.062541551
YLR190W	MMR1	4.010912666
YJR100C	AIM25	7.444918334
YPR103W	PRE2	8.058964233
YPL122C	TFB2	1.980095319
YNL103W	MET4	2.268951826
YGR124W	ASN2	16.52600407
YDL067C	COX9	3.26098757
YNL156C	NSG2	3.456046104
YDR427W	RPN9	7.321497283
YFL021C-A	YFL021C-A	3.675055552
YMR027W	YMR027W	6.314779463
YEL025C	YEL025C	2.30902181
YDR002W	YRB1	12.50276489
YKL198C	PTK1	2.063333484
YDL195W	SEC31	7.1671752
YKR044W	UIP5	2.263014018
YPL249C	GYP5	3.12333054
YDR485C	VPS72	2.773669763
YGL145W	TIP20	3.580758083
YOR206W	NOC2	4.269585964
YPL008W	CHL1	5.302512214
YDR472W	TRS31	4.288236596
YLL045C	RPL8B	8.719675458
YPR117W	YPR117W	3.441302568
YMR165C	PAH1	3.351808848
YHR027C	RPN1	7.373460316
YER074W	RPS24A	8.705602595
YER040W	GLN3	3.174168901
YNR042W	YNR042W	4.74904414
YPL258C	THI21	4.73753591
YER020W	GPA2	6.247285227
YER077C	YER077C	1.870532529
YLR397C	AFG2	4.269397815
YPR051W	MAK3	6.447210292
YDL100C	GET3	14.8250102
YBR084W	MIS1	10.92066562
YCL046W	YCL046W	3.255372275
YNL083W	SAL1	4.070152442
YER023W	PRO3	12.57611513
YDL015C	TSC13	7.612327957
YOR016C	ERP4	3.707734956
YJR098C	YJR098C	3.769277363
YLL010C	PSR1	3.442139984
YGL076C	RPL7A	8.533488246
YGL223C	COG1	2.733542576
YDR020C	DAS2	0.852401805
YKL153W	YKL153W	17.64730229
YER047C	SAP1	4.321114476
YLR239C	LIP2	3.366144735
YDR270W	CCC2	5.788221958
YDL125C	HNT1	11.12444841
YGL001C	ERG26	7.998786136
YPL253C	VIK1	1.790380829
YKL104C	GFA1	7.591519771
YBR273C	UBX7	4.870995879
YOR159C	SME1	3.376032695
YBR127C	VMA2	25.26177362
YMR060C	SAM37	7.682037833
YMR167W	MLH1	1.110428022
YJL001W	PRE3	11.39735723
YOR209C	NPT1	6.105803921
YNL275W	BOR1	2.189534684
YGR049W	SCM4	2.562156451
YNL239W	LAP3	11.48810632
YBR022W	POA1	5.05753489
YGR171C	MSM1	5.823104202
YHR026W	VMA16	9.890780244
YPR075C	OPY2	2.717320393
YIL005W	EPS1	5.629251919
YAR007C	RFA1	6.936646409
YJL127C	SPT10	2.539110884
YKR006C	MRPL13	9.340045561
YHR049W	FSH1	12.38754204
YGL155W	CDC43	2.534364978
YJR059W	PTK2	6.289752274
YMR185W	YMR185W	2.811493598
YDR207C	UME6	3.629861178
YPR152C	URN1	2.207913024
YMR108W	ILV2	6.6360377
YGL025C	PGD1	2.416510751
YOR262W	YOR262W	4.670138062
YMR243C	ZRC1	5.521728783
YGL253W	HXK2	8.89949152
YNR048W	YNR048W	2.254723313
YDL123W	SNA4	3.484713437
YLR121C	YPS3	3.931210353
YKL207W	EMC3	7.693986513
YPR111W	DBF20	5.635816454
YDR345C	HXT3	4.733864527
YLR390W-A	CCW14	9.536236249
YLR050C	YLR050C	6.03234062
YMR154C	RIM13	1.213282855
YBL097W	BRN1	1.854739636
YIR004W	DJP1	4.229724866
YOR168W	GLN4	6.476440892
YBR201W	DER1	1.593013629
YMR252C	YMR252C	1.55089699
YFR010W	UBP6	6.531613011
YOR130C	ORT1	4.20470048
YGR172C	YIP1	5.502179519
YMR126C	DLT1	1.841913845
YCR014C	POL4	1.990925995
YGL035C	MIG1	4.43003137
YGL139W	FLC3	4.761011082
YFL033C	RIM15	3.925652404
YDL025C	RTK1	4.00546594
YML030W	RCF1	4.670111927
YBR192W	RIM2	3.114889516
YGL049C	TIF4632	7.412536767
YLR099C	ICT1	3.415603045
YLR463C	YLR463C	3.556198514
YML094C-A	YML094C-A	3.143805153
YMR054W	STV1	4.497277752
YLR177W	YLR177W	3.678572746
YNL152W	INN1	3.511918587
YKL032C	IXR1	3.674814321
YLL018C	DPS1	17.5372667
YJL134W	LCB3	3.456570514
YDR030C	RAD28	3.361234612
YGL147C	RPL9A	6.348466351
YEL016C	NPP2	3.153444592
YLR263W	RED1	3.095429499
YJL101C	GSH1	5.71102193
YPR147C	YPR147C	7.315037725
YML006C	GIS4	3.342821591
YER043C	SAH1	15.78109807
YJR111C	YJR111C	3.275955621
YLR064W	PER33	5.061475665
YNL030W	HHF2	3.015809048
YDR107C	TMN2	3.699651982
YOR117W	RPT5	3.412584421
YML026C	RPS18B	12.83683937
YNL071W	LAT1	17.11648288
YIL039W	TED1	7.967481796
YAL059W	ECM1	2.093588105
YOR065W	CYT1	3.839641608
YKR086W	PRP16	1.70088938
YNL243W	SLA2	5.05826518
YNR066C	YNR066C	3.923499915
YJL104W	PAM16	3.866734329
YDR131C	YDR131C	2.085868426
YPL255W	BBP1	2.556349646
YNL144C	YNL144C	3.022659045
YIL002C	INP51	7.078180839
YOL061W	PRS5	5.577821276
YLR417W	VPS36	3.848292471
YCL037C	SRO9	4.26893606
YFR034C	PHO4	3.274884169
YLR351C	NIT3	13.54887145
YHR071C-A	YHR071C-A	2.722615974
YKR002W	PAP1	5.837764021
YBL058W	SHP1	6.976105587
YKR027W	BCH2	3.90375403
YPL095C	EEB1	3.779811198
YMR128W	ECM16	3.787080003
YLR175W	CBF5	5.36499563
YDR178W	SDH4	6.102679086
YDL081C	RPP1A	10.24946097
YER171W	RAD3	3.798194978
YGR019W	UGA1	8.617750807
YER141W	COX15	5.808354108
YGR206W	MVB12	0.895855382
YER025W	GCD11	7.666735779
YJL074C	SMC3	6.701990053
YOL064C	MET22	8.674858459
YPL101W	ELP4	4.423017664
YGR166W	TRS65	2.711256706
YGR265W	YGR265W	6.767980541
YNL099C	OCA1	3.166011842
YDL153C	SAS10	5.206272978
YNL162W	RPL42A	6.108869159
YJL082W	IML2	4.476356597
YER082C	UTP7	3.936204997
YCR069W	CPR4	7.314005498
YBR117C	TKL2	1.945373624
YGL171W	ROK1	3.576876062
YDR321W	ASP1	11.01650462
YLR176C	RFX1	0.924106502
YKL168C	KKQ8	2.684635527
YJR064W	CCT5	6.789237144
YOR042W	CUE5	9.805906037
YNL079C	TPM1	9.958083893
YCR024C	SLM5	5.204496354
YGR064W	YGR064W	1.162216326
YGR220C	MRPL9	2.760454135
YPL103C	FMP30	3.327571518
YDR429C	TIF35	8.734672065
YBR168W	PEX32	3.585497808
YBR160W	CDC28	3.009775826
YGR258C	RAD2	3.665902764
YPL004C	LSP1	11.33407409
YBR181C	RPS6B	8.330735903
YNL124W	NAF1	3.745286838
YBL083C	YBL083C	3.140810601
YPL239W	YAR1	6.34229375
YOL072W	THP1	1.259656002
YKL043W	PHD1	4.373292025
YDR459C	PFA5	3.796006213
YGR081C	SLX9	1.852162531
YBR221C	PDB1	10.10520786
YDR154C	YDR154C	29.91411115
YHR092C	HXT4	5.108485296
YGL036W	YGL036W	3.246846171
YOR249C	APC5	3.589999138
YDR411C	DFM1	4.535016638
YNL284C	MRPL10	3.748853951
YGR148C	RPL24B	9.338543198
YHR198C	AIM18	2.291100358
YGL210W	YPT32	2.619113482
YCR027C	RHB1	1.344476546
YOR047C	STD1	3.474716271
YIL095W	PRK1	3.497839834
YGR190C	YGR190C	6.03495911
YKL045W	PRI2	2.715255607
YCL061C	MRC1	3.496706985
YLR225C	YLR225C	6.157711362
YML007W	YAP1	5.996455438
YGR170W	PSD2	3.603678196
YLR110C	CCW12	13.82964101
YHL001W	RPL14B	7.738336128
YDR014W	RAD61	2.202440272
YBR297W	MAL33	2.20244472
YAL042W	ERV46	8.379784059
YDR506C	GMC1	0.879103454
YHR005C-A	TIM10	6.149762827
YMR075W	RCO1	1.896683304
YPL211W	NIP7	6.314910018
YNL242W	ATG2	2.609163965
YPR178W	PRP4	4.271973735
YML079W	YML079W	8.270417891
YHR178W	STB5	1.957923114
YAL026C-A	YAL026C-A	4.982782166
YLR387C	REH1	5.718096424
YMR273C	ZDS1	2.389317014
YOL063C	CRT10	3.913457083
YLR215C	CDC123	1.814832932
YGR257C	MTM1	2.222165759
YLR072W	YLR072W	4.604849439
YLL019C	KNS1	4.045113442
YAL060W	BDH1	7.505413016
YMR007W	YMR007W	2.403767957
YNL215W	IES2	1.699689213
YCR061W	YCR061W	5.245800118
YFR047C	BNA6	7.294209088
YAL030W	SNC1	2.138679413
YER094C	PUP3	7.578627255
YGL224C	SDT1	5.208574585
YDR516C	EMI2	10.41894032
YPL150W	YPL150W	2.8686972
YPR129W	SCD6	7.425226405
YBR238C	YBR238C	4.157689382
YGR065C	VHT1	4.878615581
YKL187C	YKL187C	1.27453185
YGR216C	GPI1	2.026938514
YFL064C	YFL064C	3.808967893
YDL144C	YDL144C	10.52151211
YKR030W	GMH1	4.372997034
YFL001W	DEG1	3.226671502
YOR293W	RPS10A	7.069580975
YNL151C	RPC31	3.512640043
YGR010W	NMA2	5.115619635
YLR077W	FMP25	2.652132936
YIL088C	AVT7	6.740666534
YHR211W	FLO5	1.684401843
YOR278W	HEM4	0.541296202
YJR119C	JHD2	1.125165576
YOR276W	CAF20	7.363601829
YNL206C	RTT106	3.827544542
YMR127C	SAS2	1.509993299
YPL107W	YPL107W	1.955839428
YDR232W	HEM1	4.917068878
YBR135W	CKS1	4.523852603
YLR265C	NEJ1	1.61804828
YPL069C	BTS1	3.220955492
YJR044C	VPS55	5.10521796
YIR021W	MRS1	1.336600749
YNL132W	KRE33	5.138568316
YJR074W	MOG1	5.519882768
YGL054C	ERV14	6.387561741
YOL008W	COQ10	1.170193318
YBR271W	EFM2	3.142103739
YHR203C	RPS4B	10.71480535
YEL009C	GCN4	5.765706791
YOR070C	GYP1	3.251475159
YAR027W	UIP3	4.637015565
YOL140W	ARG8	5.282316887
YPR053C	YPR053C	3.545694426
YNL091W	NST1	3.9613904
YHR107C	CDC12	7.119974288
YLR035C	MLH2	2.828243434
YDR087C	RRP1	5.133660709
YOL009C	MDM12	6.585256023
YDR359C	EAF1	2.481157991
YDR394W	RPT3	5.944433786
YLL041C	SDH2	1.82955216
YPL015C	HST2	2.449033528
YPL078C	ATP4	7.553504293
YOR019W	YOR019W	2.783954096
YLR058C	SHM2	6.887154032
YBR151W	APD1	4.017279288
YDR291W	HRQ1	5.613210416
YCL045C	EMC1	5.982702996
YOR007C	SGT2	20.9107218
YJR008W	MHO1	5.990880722
YER154W	OXA1	6.334760435
YLR330W	CHS5	6.692869118
YDR298C	ATP5	8.772823093
YGR015C	YGR015C	2.005925612
YDR356W	SPC110	4.083245572
YNL073W	MSK1	2.41567216
YOL051W	GAL11	4.726382962
YAL043C	PTA1	1.285539985
YOL012C	HTZ1	4.826875409
YOR363C	PIP2	2.994827753
YCR088W	ABP1	10.28587817
YGL136C	MRM2	2.989932552
YEL004W	YEA4	2.367323041
YDL185W	VMA1	8.749347289
YER045C	ACA1	1.02554188
YBL098W	BNA4	10.21961798
YOR103C	OST2	4.02100646
YLR381W	CTF3	2.786319568
YBR139W	YBR139W	6.972047157
YOR368W	RAD17	2.280530259
YLR301W	HRI1	9.180287671
YKL094W	YJU3	4.272109626
YOR172W	YRM1	2.530205484
YDR341C	YDR341C	11.28354518
YHL026C	YHL026C	3.561178984
YMR148W	OSW5	6.505283594
YKL035W	UGP1	9.197805499
YGL013C	PDR1	4.400137604
YBR060C	ORC2	3.865551276
YKL134C	OCT1	1.537565645
YOR115C	TRS33	3.224682517
YGR167W	CLC1	7.813189325
YDR212W	TCP1	8.091579013
YKR050W	TRK2	5.354792007
YER065C	ICL1	3.734676114
YBL101C	ECM21	3.00104067
YGR118W	RPS23A	7.117358239
YLL009C	COX17	2.165872129
YLR260W	LCB5	6.497975623
YBL039C	URA7	5.11803684
YBR010W	HHT1	1.361879879
YML080W	DUS1	3.304419737
YDR044W	HEM13	4.693439144
YDR319C	YFT2	3.793534006
YML098W	TAF13	3.663710762
YNL175C	NOP13	7.464402262
YBR239C	ERT1	2.310557722
YHR120W	MSH1	3.830149536
YDR503C	LPP1	2.102860595
YHR124W	NDT80	1.417308954
YGL084C	GUP1	5.351207392
YGR136W	LSB1	11.279086
YKL087C	CYT2	2.253385206
YJR049C	UTR1	3.447661361
YHR081W	LRP1	1.524366679
YBR252W	DUT1	3.400915503
YHL038C	CBP2	3.163998614
YDL017W	CDC7	1.377421134
YJR032W	CPR7	4.900718761
YMR285C	NGL2	4.378096771
YLR224W	YLR224W	4.030451412
YHR060W	VMA22	2.798626975
YLR368W	MDM30	1.108210046
YJL081C	ARP4	4.938507452
YOL107W	YOL107W	3.698226357
YFL049W	SWP82	2.087846561
YPL106C	SSE1	23.5358443
YML088W	UFO1	2.673881726
YLR264W	RPS28B	8.914518659
YKL147C	YKL147C	0.995741252
YKL127W	PGM1	7.135878547
YIL050W	PCL7	2.842013419
YKL192C	ACP1	12.09817553
YAL013W	DEP1	5.171318663
YDL101C	DUN1	4.34115193
YGR028W	MSP1	1.318989852
YPR160W	GPH1	8.788283282
YNL061W	NOP2	4.92708766
YJL025W	RRN7	1.054945719
YKR100C	SKG1	4.219618298
YHR190W	ERG9	7.609583886
YBR161W	CSH1	3.540367191
YCL001W	RER1	4.653546062
YER087C-B	SBH1	9.853268273
YMR219W	ESC1	3.870960345
YNL047C	SLM2	2.350462699
YJR091C	JSN1	4.536963051
YFR041C	ERJ5	2.058391663
YJR147W	HMS2	4.343256542
YAL007C	ERP2	9.155001591
YGR294W	PAU12	1.746097651
YLR243W	YLR243W	3.599902609
YGR132C	PHB1	5.556073985
YDL051W	LHP1	7.316058007
YOR113W	AZF1	3.774554074
YDR262W	YDR262W	4.775394437
YEL075C	YEL075C	4.970008892
YGL067W	NPY1	7.954211041
YJR123W	RPS5	12.64043397
YDL226C	GCS1	6.506866922
YFR005C	SAD1	1.267067028
YPL117C	IDI1	6.23549288
YOR017W	PET127	3.501880489
YGR149W	YGR149W	2.934346516
YJL190C	RPS22A	7.983623847
YNL104C	LEU4	9.088552835
YLR451W	LEU3	3.049731858
YMR079W	SEC14	6.766847344
YDR470C	UGO1	3.665058771
YMR183C	SSO2	2.71277654
YDR331W	GPI8	4.682326001
YDR367W	KEI1	5.228546066
YDR313C	PIB1	2.921715153
YMR210W	YMR210W	5.965445748
YDR076W	RAD55	1.444023907
YOL127W	RPL25	7.8338106
YER140W	YER140W	2.051280074
YBL052C	SAS3	5.321376349
YMR253C	YMR253C	4.590270582
YER120W	SCS2	13.73876953
YMR267W	PPA2	5.190673643
YDR300C	PRO1	3.911365315
YJL180C	ATP12	7.880823085
YER037W	PHM8	3.728485927
YNL127W	FAR11	2.40135309
YDL156W	CMR1	2.35047256
YGL031C	RPL24A	7.470093587
YMR049C	ERB1	4.648295008
YJR067C	YAE1	3.902499778
YJL010C	NOP9	3.900014264
YBL005W	PDR3	3.47742646
YHR155W	YSP1	2.990296463
YPL076W	GPI2	3.370090219
YKL152C	GPM1	16.13168182
YNL005C	MRP7	5.982999248
YKR036C	CAF4	2.390619167
YPR121W	THI22	2.677934824
YPL110C	GDE1	4.589625432
YBR222C	PCS60	6.066475403
YGR150C	CCM1	1.611713223
YDR148C	KGD2	7.252784555
YIL070C	MAM33	7.999412638
YPR100W	MRPL51	2.689444262
YHR174W	ENO2	17.14292147
YGR223C	HSV2	6.130879002
YML015C	TAF11	1.916815217
YAL035W	FUN12	8.702625706
YDR253C	MET32	3.330247146
YHR054C	YHR054C	2.050841341
YBR164C	ARL1	6.353957929
YLR138W	NHA1	4.615298159
YJR070C	LIA1	6.463669786
YGR279C	SCW4	19.9933779
YHR128W	FUR1	7.735298541
YOR073W	SGO1	1.122058169
YIL071W-A	YIL071W-A	2.134190201
YLR134W	PDC5	16.67484277
YOR084W	LPX1	4.875284209
YKR011C	YKR011C	3.887695449
YLR044C	PDC1	18.26399633
YLR457C	NBP1	2.979838333
YFR024C-A	LSB3	8.047111772
YOL039W	RPP2A	8.553915265
YJR088C	EMC2	6.123137414
YDR034C	LYS14	1.757571836
YMR081C	ISF1	3.185911678
YGR133W	PEX4	1.952591342
YMR306W	FKS3	1.23164206
YGR284C	ERV29	8.949865965
YJR025C	BNA1	16.88117771
YDR487C	RIB3	14.88222225
YIL117C	PRM5	2.604549901
YPL238C	YPL238C	6.811566514
YKL060C	FBA1	21.26505736
YHR063W-A	YHR063W-A	11.62830498
YOR096W	RPS7A	8.747972082
YFR002W	NIC96	4.640701291
YOR283W	YOR283W	1.065843351
YNL250W	RAD50	4.67826249
YML073C	RPL6A	8.832866341
YLR299W	ECM38	8.18400357
YJL203W	PRP21	3.998104852
YBR125C	PTC4	5.184772578
YLR380W	CSR1	8.326418052
YLR347W-A	YLR347W-A	3.934732383
YLR298C	YHC1	2.43626748
YBR026C	ETR1	8.691486026
YOR166C	SWT1	4.001299492
YBL050W	SEC17	4.01092911
YDR161W	YDR161W	5.422982821
YOR311C	DGK1	3.678903861
YNL064C	YDJ1	8.143967185
YGR092W	DBF2	7.60854288
YDR524C-B	YDR524C-B	14.24803198
YKL180W	RPL17A	8.6572495
YJL035C	TAD2	4.437068778
YGR094W	VAS1	17.50536474
YDL108W	KIN28	0.896109627
YGL003C	CDH1	2.651329089
YOR184W	SER1	12.25186129
YOR273C	TPO4	4.771461905
YPR187W	RPO26	6.182425217
YBR191W	RPL21A	9.809471008
YHR192W	LNP1	1.750008384
YGL148W	ARO2	10.7881212
YOR324C	FRT1	2.422981977
YMR067C	UBX4	4.850105241
YOL028C	YAP7	2.005492991
YPL168W	YPL168W	1.743819928
YDR097C	MSH6	4.32830567
YPL151C	PRP46	2.859187607
YJR076C	CDC11	5.709629939
YKR091W	SRL3	5.122992
YDR109C	YDR109C	3.638913278
YIR008C	PRI1	3.832140507
YMR132C	JLP2	3.380191456
YMR083W	ADH3	11.70254121
YNL037C	IDH1	8.000277871
YPR127W	YPR127W	5.714379039
YCR019W	MAK32	1.740132803
YOR372C	NDD1	1.338229571
YHR216W	IMD2	16.06736457
YDR031W	MIC14	4.592227766
YKL086W	SRX1	4.842909807
YDR388W	RVS167	9.17128942
YLR095C	IOC2	3.245530715
YBR237W	PRP5	1.859984901
YKL124W	SSH4	1.65342843
YJL201W	ECM25	3.000485785
YCR073W-A	SOL2	5.396406169
YNL042W	BOP3	2.725777291
YHR047C	AAP1	7.436729091
YHL039W	EFM1	4.505902765
YKL166C	TPK3	3.268864291
YBR003W	COQ1	6.459476477
YPL232W	SSO1	8.440470562
YAL016C-A	YAL016C-A	4.60396597
YPL173W	MRPL40	1.840979248
YKL042W	SPC42	2.640883427
YDR079W	PET100	4.735498019
YDL134C	PPH21	5.091485997
YPL127C	HHO1	6.492946221
YMR282C	AEP2	4.403780332
YJL183W	MNN11	4.888279766
YNR060W	FRE4	5.156920386
YDR432W	NPL3	18.44190034
YKL024C	URA6	4.216816363
YKR098C	UBP11	4.908247079
YLR233C	EST1	1.222371937
YKL047W	ANR2	3.303488376
YNL100W	AIM37	6.601270844
YPL248C	GAL4	1.729650656
YJL172W	CPS1	8.846197492
YNL199C	GCR2	2.559150056
YGL216W	KIP3	2.162773375
YER176W	ECM32	5.050478973
YLR427W	MAG2	4.072282511
YHR191C	CTF8	4.199711317
YGR078C	PAC10	3.604755483
YHR012W	VPS29	8.40101995
YJR053W	BFA1	3.235376285
YDR003W	RCR2	4.492207777
YGR261C	APL6	5.473898112
YML113W	DAT1	1.441562818
YPR171W	BSP1	3.692299687
YKL015W	PUT3	1.302527338
YDR377W	ATP17	4.25131055
YGL085W	LCL3	1.661555796
YDL191W	RPL35A	8.492555343
YPL162C	YPL162C	1.8501922
YDR152W	GIR2	4.434877183
YIR012W	SQT1	5.32915241
YOL068C	HST1	2.635692847
YCR066W	RAD18	4.454919613
YER089C	PTC2	7.616797019
YAL044C	GCV3	9.082072505
YDL161W	ENT1	6.073224745
YEL015W	EDC3	4.776386609
YMR191W	SPG5	7.23041857
YPR063C	YPR063C	8.484286856
YBL022C	PIM1	6.896052031
YMR318C	ADH6	17.02512074
YKL068W-A	YKL068W-A	2.099004543
YPL038W	MET31	1.11600207
YBL027W	RPL19B	8.723844579
YLR017W	MEU1	8.777045192
YOR232W	MGE1	7.166304441
YOR334W	MRS2	2.842267679
YPL199C	YPL199C	4.40454884
YGL154C	LYS5	2.419162106
YCL038C	ATG22	4.074440611
YKL179C	COY1	2.588923626
YIL020C-A	YIL020C-A	5.048012558
YGL232W	TAN1	3.116636933
YGL169W	SUA5	3.944733556
YMR242C	RPL20A	10.36781872
YBR037C	SCO1	6.215304756
YDR447C	RPS17B	17.8719354
YNL044W	YIP3	5.805986215
YDR386W	MUS81	5.200902126
YPR093C	ASR1	6.911436251
YDL030W	PRP9	4.110462337
YBL071W-A	KTI11	3.872971047
YKL129C	MYO3	3.149300185
YJL062W	LAS21	4.7483008
YMR223W	UBP8	3.175627189
YOR297C	TIM18	3.900779723
YLR086W	SMC4	3.242136857
YBR260C	RGD1	2.987651512
YLR063W	YLR063W	2.438521655
YKL079W	SMY1	2.399247059
YIR030W-A	YIR030W-A	3.392432268
YIL102C-A	YIL102C-A	3.39243516
YDL025W-A	YDL025W-A	3.392440977
YNL305C	BXI1	7.784529104
YHR076W	PTC7	3.744587375
YLR378C	SEC61	6.331009352
YLR229C	CDC42	8.711295082
YOR005C	DNL4	3.058351781
YER035W	EDC2	6.537146856
YCR004C	YCP4	11.8000703
YER117W	RPL23B	8.439419513
YOR374W	ALD4	9.96592783
YPL228W	CET1	3.859397006
YLR421C	RPN13	6.466753235
YDR329C	PEX3	2.503121112
YPL135C-A	YPL135C-A	2.127749911
YDL136W	RPL35B	8.917469878
YIR030C	DCG1	4.535348337
YPL183W-A	RTC6	0.74424804
YDR423C	CAD1	4.121531082
YOR327C	SNC2	4.69344024
YKL189W	HYM1	0.90999902
YDR245W	MNN10	4.15589079
YKR046C	PET10	10.98765433
YGL101W	YGL101W	3.997820038
YLL039C	UBI4	14.13223063
YBR096W	YBR096W	4.334671795
YOR056C	NOB1	3.660534117
YPL250W-A	YPL250W-A	6.526713621
YHR199C	AIM46	11.6170683
YFR038W	IRC5	4.367404407
YGL168W	HUR1	5.073782605
YOR059C	YOR059C	3.718217836
YIL157C	COA1	7.258738066
YPR146C	YPR146C	1.675974345
YER042W	MXR1	10.41405244
YGL099W	LSG1	5.141998492
YBL040C	ERD2	6.745963405
YDR141C	DOP1	5.05256855
YPR003C	YPR003C	2.290266143
YCR102C	YCR102C	9.508863784
YHL025W	SNF6	1.512101225
YIL043C	CBR1	11.29413213
YPR044C	OPI11	7.983968951
YNL295W	YNL295W	3.627951264
YBR084C-A	RPL19A	9.604935898
YDL091C	UBX3	4.334664232
YOR377W	ATF1	2.629003281
YMR136W	GAT2	1.217310614
YNL320W	YNL320W	1.474416731
YMR263W	SAP30	5.422871507
YGL078C	DBP3	4.251045788
YHR207C	SET5	3.601189134
YBR091C	TIM12	2.484014037
YHR099W	TRA1	5.765685096
YDL170W	UGA3	3.026625645
YNR003C	RPC34	4.928872339
YDR094W	YDR094W	4.886926883
YAL062W	GDH3	4.080511598
YLR015W	BRE2	4.907978019
YPL193W	RSA1	3.201891871
YIR005W	IST3	2.971937644
YDR122W	KIN1	2.514961607
YBR055C	PRP6	1.616400466
YHR101C	BIG1	2.072065301
YLR173W	YLR173W	3.591051127
YOL042W	NGL1	3.752838807
YOL093W	TRM10	4.411549157
YDL075W	RPL31A	9.17125211
YDR333C	YDR333C	2.804434388
YLR186W	EMG1	3.929200424
YHR144C	DCD1	3.097202138
YBR056W	YBR056W	9.214042146
YBR058C-A	TSC3	2.436849063
YOR156C	NFI1	4.228579394
YJR135C	MCM22	1.932385956
YLR341W	SPO77	1.932384883
YDL103C	QRI1	6.316380321
YDR092W	UBC13	8.906733422
YOL087C	DUF1	5.858739162
YBR121C	GRS1	11.94267968
YPL138C	SPP1	2.723340228
YCR009C	RVS161	4.606083535
YJL217W	REE1	11.99297905
YHL024W	RIM4	5.248966895
YMR272W-A	YMR272W-A	5.339862045
YML085C	TUB1	13.61634345
YLL057C	JLP1	1.952974095
YLL062C	MHT1	4.766879905
YNL252C	MRPL17	5.009609971
YJL145W	SFH5	8.804060905
YJR113C	RSM7	3.971429064
YPL086C	ELP3	5.947625441
YLR324W	PEX30	3.548423897
YOR108W	LEU9	6.269321369
YOR136W	IDH2	6.334741755
YDL121C	YDL121C	2.059343875
YCL058W-A	ADF1	1.964083706
YER149C	PEA2	4.107115353
YPR128C	ANT1	6.413242708
YLR364W	GRX8	6.267131171
YMR296C	LCB1	4.966815357
YIL076W	SEC28	7.980709545
YDR223W	CRF1	1.310901219
YER005W	YND1	4.614134664
YJR084W	YJR084W	3.651790451
YOR150W	MRPL23	3.917993118
YJR094W-A	RPL43B	8.145554382
YMR272C	SCS7	5.012186501
YOR290C	SNF2	3.22305353
YLL053C	YLL053C	8.675868368
YDR498C	SEC20	6.219274627
YKL194C	MST1	6.627249946
YGL122C	NAB2	7.638293869
YPR180W	AOS1	5.601522208
YFL044C	OTU1	9.032075736
YBR019C	GAL10	2.517707888
YLR126C	YLR126C	3.532253543
YGR080W	TWF1	5.569914965
YCL068C	YCL068C	8.111795775
YOL145C	CTR9	4.416549218
YPL225W	YPL225W	11.11961884
YGL241W	KAP114	4.059182612
YPL163C	SVS1	4.147904776
YDR350C	ATP22	2.79627053
YGR210C	YGR210C	9.71539827
YGR042W	YGR042W	2.715479654
YBR264C	YPT10	4.657232848
YOR199W	YOR199W	4.439950992
YOR018W	ROD1	2.916345458
YMR004W	MVP1	4.910716973
YDR495C	VPS3	1.82343511
YMR312W	ELP6	4.984101039
YKL126W	YPK1	6.683178632
YAR018C	KIN3	1.822680028
YPR062W	FCY1	5.697932796
YBL055C	YBL055C	6.630833118
YJR122W	IBA57	7.069539801
YMR029C	FAR8	4.625215645
YLR009W	RLP24	4.118032157
YHR082C	KSP1	4.63040018
YOL082W	ATG19	4.188778801
YCR094W	CDC50	5.8242663
YKL190W	CNB1	5.515923504
YHL019C	APM2	2.743825322
YFL050C	ALR2	1.721901149
YDR468C	TLG1	7.341746965
YEL062W	NPR2	2.710929189
YJR097W	JJJ3	2.716682316
YIL087C	AIM19	3.559560831
YML125C	PGA3	8.014614951
YOL077W-A	ATP19	4.235969571
YJR006W	POL31	3.978423116
YKL157W	APE2	7.581248543
YJL146W	IDS2	3.657254519
YGR218W	CRM1	6.445300237
YKL028W	TFA1	1.695154128
YEL048C	TCA17	4.714525583
YCR049C	YCR049C	3.909808582
YDR353W	TRR1	12.25494852
YBR142W	MAK5	5.966626171
YNR040W	YNR040W	2.229514719
YLR195C	NMT1	5.108994423
YDR282C	YDR282C	4.882648232
YER051W	JHD1	4.032989704
YIL068C	SEC6	4.988061564
YDR175C	RSM24	4.983968727
YJR002W	MPP10	5.662761889
YER162C	RAD4	5.202835983
YBR057C	MUM2	5.202849639
YGR222W	PET54	2.522676936
YDR049W	VMS1	5.322758833
YDR439W	LRS4	0.825667379
YDR098C	GRX3	9.395142631
YHR109W	CTM1	5.060728199
YOR038C	HIR2	3.357205954
YKL006W	RPL14A	8.224753439
YPR115W	RGC1	3.818704875
YAL037C-B	YAL037C-B	26.29505691
YER056C-A	RPL34A	7.016875288
YOR179C	SYC1	1.867534662
YLR345W	YLR345W	5.967267672
YOL124C	TRM11	3.924440947
YBL033C	RIB1	4.116740998
YOR355W	GDS1	5.070244788
YOR261C	RPN8	8.435185913
YLR264C-A	YLR264C-A	4.599080606
YMR188C	MRPS17	5.264496606
YPL084W	BRO1	5.175614781
YIL123W	SIM1	14.98531808
YBR153W	RIB7	2.917502812
YFR030W	MET10	8.046397421
YMR265C	YMR265C	5.837960423
YFL034C-B	MOB2	1.799092096
YER147C	SCC4	1.653283391
YIL108W	YIL108W	5.255289333
YOL040C	RPS15	12.48483494
YNR024W	MPP6	2.423875651
YLR137W	RKM5	3.706875235
YDR100W	TVP15	3.195373096
YNL050C	YNL050C	4.265028548
YDR240C	SNU56	1.453439252
YER057C	HMF1	22.62820805
YOR114W	YOR114W	2.121229918
YOR320C	GNT1	4.466714296
YJR062C	NTA1	4.263818992
YPL031C	PHO85	9.338975392
YGR005C	TFG2	5.406762765
YGL103W	RPL28	5.561365377
YOL053W	AIM39	4.234505386
YJL136C	RPS21B	8.468905641
YDL007W	RPT2	9.572910469
YOR220W	RCN2	4.79564447
YBL087C	RPL23A	8.752943318
YLR118C	YLR118C	12.08675783
YLR418C	CDC73	1.836922442
YGL128C	CWC23	2.492769753
YNL019C	YNL019C	4.066830023
YLR292C	SEC72	4.551623414
YKL082C	RRP14	3.788727425
YGR152C	RSR1	4.517147433
YLL021W	SPA2	4.910231133
YMR161W	HLJ1	6.597337595
YGL005C	COG7	7.420812394
YML047W-A	YML047W-A	5.177163478
YLR271W	YLR271W	5.177163876
YNL146C-A	YNL146C-A	5.177168669
YHR173C	YHR173C	5.177174584
YER165C-A	YER165C-A	5.177186631
YOL092W	YOL092W	5.877719628
YDL157C	YDL157C	2.685339649
YGL069C	YGL069C	4.099413824
YDL045C	FAD1	4.776163438
YAL064W-B	YAL064W-B	3.43072865
YOR380W	RDR1	1.627971779
YMR135C	GID8	2.04749215
YLL001W	DNM1	4.579634576
YGL017W	ATE1	3.468736549
YCR034W	FEN1	7.278063446
YBR195C	MSI1	3.407225186
YJL137C	GLG2	4.318360817
YOR120W	GCY1	11.02236863
YOR107W	RGS2	1.820485034
YIL042C	PKP1	4.082946821
YOL120C	RPL18A	6.559753503
YNL046W	YNL046W	5.880528587
YOR241W	MET7	4.639022074
YBR162C	TOS1	9.602051194
YDR384C	ATO3	3.82346361
YJR133W	XPT1	4.9277222
YKR085C	MRPL20	4.291165531
YDL014W	NOP1	7.398324408
YJL196C	ELO1	6.080906369
YGR239C	PEX21	2.70853508
YIR023W	DAL81	1.779356027
YOR023C	AHC1	1.516010565
YBR225W	YBR225W	2.673153335
YOR110W	TFC7	3.736459032
YLL002W	RTT109	2.434798569
YDR365C	ESF1	5.602921017
YPL264C	YPL264C	1.798808749
YNL191W	DUG3	4.375660357
YDR467C	YDR467C	2.25904725
YER136W	GDI1	7.438875684
YOL116W	MSN1	7.575199499
YKL144C	RPC25	4.351525178
YML032C	RAD52	5.698977438
YBL102W	SFT2	6.426214164
YDR005C	MAF1	3.159744225
YML057C-A	YML057C-A	4.450737273
YMR139W	RIM11	4.776589251
YMR119W	ASI1	4.102040597
YFR053C	HXK1	6.520916832
YBL035C	POL12	2.853425442
YDL188C	PPH22	6.864642024
YJL070C	YJL070C	2.166946495
YDR390C	UBA2	3.936443245
YPR183W	DPM1	15.56330175
YER024W	YAT2	6.195426099
YOR094W	ARF3	2.336738513
YPR098C	YPR098C	13.44412444
YJR063W	RPA12	3.642120978
YER177W	BMH1	11.51075016
YEL038W	UTR4	8.406131899
YMR250W	GAD1	4.12398985
YMR113W	FOL3	3.821042652
YOR111W	YOR111W	3.054247016
YMR111C	YMR111C	2.086503744
YNL090W	RHO2	4.117508585
YBR143C	SUP45	7.102081649
YHR114W	BZZ1	3.605761542
YDL105W	NSE4	3.015547299
YLR092W	SUL2	2.238825142
YOL089C	HAL9	2.498029562
YBR149W	ARA1	4.888114909
YBL049W	MOH1	2.692200525
YLL022C	HIF1	3.186802715
YJR130C	STR2	5.5492401
YER049W	TPA1	4.9042239
YMR118C	SHH3	2.322696176
YGR020C	VMA7	9.57737395
YBR048W	RPS11B	8.852203627
YGR162W	TIF4631	6.867721248
YNL024C-A	KSH1	2.444996159
YDL146W	LDB17	2.388346226
YFL031C-A	YFL031C-A	7.651957897
YLR412W	BER1	6.045386344
YDR123C	INO2	3.603273751
YHR200W	RPN10	7.772414403
YLR293C	GSP1	17.16410782
YHR069C	RRP4	3.945188502
YCL034W	LSB5	5.547654951
YGL105W	ARC1	15.36094174
YIL040W	APQ12	4.135380527
YMR021C	MAC1	4.688409482
YML114C	TAF8	3.935937522
YML048W	GSF2	9.731654631
YDL057W	YDL057W	4.691378449
YLR363C	NMD4	5.029989086
YGL014W	PUF4	4.611713238
YLR107W	REX3	3.287909529
YPR034W	ARP7	5.538517313
YLR102C	APC9	2.959606477
YBR085C-A	YBR085C-A	8.515818496
YKL195W	MIA40	9.355704795
YDR399W	HPT1	4.907219092
YNL098C	RAS2	9.083043973
YJL209W	CBP1	2.102912879
YBL092W	RPL32	11.2989275
YGR093W	YGR093W	4.312532874
YIL062C	ARC15	6.543608768
YGR263C	SAY1	3.101608329
YHR056W-A	YHR056W-A	4.434176871
YJR125C	ENT3	6.321724089
YNL208W	YNL208W	32.75937197
YDL053C	PBP4	1.025932908
YCL017C	NFS1	11.75116648
YBL037W	APL3	3.669579396
YDR132C	YDR132C	4.251372286
YDL234C	GYP7	3.346302627
YKL013C	ARC19	7.888930098
YGR033C	TIM21	9.416432841
YMR279C	YMR279C	3.832106636
YIL125W	KGD1	7.741190801
YPL246C	RBD2	5.508338395
YOR163W	DDP1	7.325627502
YJL055W	YJL055W	9.502659131
YGL234W	"ADE5,7"	9.516126946
YHR021C	RPS27B	8.617730612
YLR406C	RPL31B	7.34711333
YNL316C	PHA2	3.569112059
YPR081C	GRS2	3.713303156
YJL090C	DPB11	1.783404955
YER122C	GLO3	6.08586118
YOR051C	ETT1	6.358522253
YDR190C	RVB1	5.276863258
YDL086W	YDL086W	8.911772683
YBR220C	YBR220C	4.855667053
YKL023W	YKL023W	4.315931914
YDL135C	RDI1	5.599960947
YGR202C	PCT1	4.195342343
YPR184W	GDB1	3.245905999
YJR058C	APS2	5.547898984
YPL135W	ISU1	4.298716175
YDR177W	UBC1	9.277391664
YDR162C	NBP2	6.401945938
YPL074W	YTA6	3.885039982
YDR490C	PKH1	4.230692715
YPL143W	RPL33A	7.041474616
YML109W	ZDS2	2.110007232
YOR013W	IRC11	2.986731279
YEL074W	YEL074W	1.72988187
YBR017C	KAP104	5.070507104
YDR043C	NRG1	5.871698951
YGL080W	FMP37	4.300363954
YNL164C	IBD2	1.813018801
YJL107C	YJL107C	2.543728167
YPL059W	GRX5	10.32294668
YPR107C	YTH1	2.567940599
YDR204W	COQ4	3.000091614
YLR303W	MET17	11.71388196
YLR069C	MEF1	6.121930644
YKL009W	MRT4	4.432873498
YOL094C	RFC4	3.688702698
YFL054C	YFL054C	6.578448634
YBR137W	YBR137W	5.001113478
YFL002C	SPB4	4.40165074
YHR070C-A	YHR070C-A	4.027349975
YBR166C	TYR1	6.272540781
YGR183C	QCR9	6.266556666
YJL211C	YJL211C	4.400653466
YGL068W	MNP1	8.718010062
YPL171C	OYE3	10.94942102
YOL044W	PEX15	2.939241891
YCR023C	YCR023C	4.83307259
YKL018W	SWD2	4.190367338
YOR097C	YOR097C	4.432774743
YDR228C	PCF11	2.142630028
YBR130C	SHE3	4.596703844
YOR231W	MKK1	2.452090795
YIL007C	NAS2	2.216333078
YGR160W	YGR160W	4.61412744
YLR090W	XDJ1	1.534663144
YLR150W	STM1	14.02216416
YPR056W	TFB4	4.320010464
YML118W	NGL3	1.990767985
YBR123C	TFC1	1.454194792
YLR019W	PSR2	4.11951361
YIR031C	DAL7	5.946945467
YHL020C	OPI1	3.171228487
YCL049C	YCL049C	7.973129939
YMR182C	RGM1	2.638258379
YOR295W	UAF30	3.83559161
YDR188W	CCT6	5.739624937
YJL166W	QCR8	3.782173413
YDL178W	DLD2	6.448449763
YJL122W	ALB1	3.993981596
YDL088C	ASM4	3.599976635
YIL156W-A	YIL156W-A	2.387786802
YDL182W	LYS20	8.25873335
YBR111C	YSA1	6.223022212
YNR018W	RCF2	6.667905449
YJR061W	YJR061W	2.047384163
YDL217C	TIM22	3.368224716
YGL044C	RNA15	4.373086705
YHR059W	FYV4	5.347866933
YNL147W	LSM7	1.77586535
YKL186C	MTR2	2.586507784
YIL021C-A	YIL021C-A	3.230524873
YAL001C	TFC3	1.384667828
YNL038W	GPI15	3.677079303
YKL196C	YKT6	7.082418854
YHR006W	STP2	3.600579469
YLR325C	RPL38	5.930724405
YGL039W	YGL039W	5.284736666
YMR055C	BUB2	3.701578209
YGR034W	RPL26B	7.381048173
YHR017W	YSC83	2.400615443
YCL026C-A	FRM2	7.543175349
YER170W	ADK2	5.721000086
YLR444C	YLR444C	2.411664685
YDR380W	ARO10	10.45461313
YBL046W	PSY4	1.440436187
YGL043W	DST1	6.195246911
YOL052C	SPE2	5.556409503
YOL133W	HRT1	1.873998057
YPL011C	TAF3	4.076330587
YPR195C	YPR195C	1.979175163
YBR188C	NTC20	4.883599644
YDR465C	RMT2	6.453642098
YGR147C	NAT2	4.232301475
YNL074C	MLF3	7.526113506
YER159C	BUR6	6.07442643
YGR002C	SWC4	8.851558445
YPL156C	PRM4	3.78807208
YLR027C	AAT2	12.47121973
YIL148W	RPL40A	8.23579074
YIL093C	RSM25	6.275565318
YKL138C	MRPL31	4.327123892
YPL066W	RGL1	2.800832479
YGR231C	PHB2	8.415587628
YGR068C	ART5	0.910786801
YNL160W	YGP1	12.60837833
YLL043W	FPS1	3.639630072
YLR370C	ARC18	7.76101022
YKR087C	OMA1	4.855966636
YJL033W	HCA4	3.890811774
YLR231C	BNA5	9.361088047
YDL142C	CRD1	1.808208936
YPR185W	ATG13	2.673245335
YGL106W	MLC1	7.422841051
YOR076C	SKI7	3.526084962
YGR156W	PTI1	6.246229415
YBR145W	ADH5	5.768648448
YOR216C	RUD3	6.318897344
YHR025W	THR1	16.95916096
YMR123W	PKR1	3.187987168
YKL212W	SAC1	6.985626755
YMR301C	ATM1	6.587102232
YGR026W	YGR026W	8.109911014
YPL260W	YPL260W	5.246724993
YDL005C	MED2	4.223783928
YBR131W	CCZ1	2.142480249
YGL156W	AMS1	3.082241961
YJR043C	POL32	5.231659021
YDL115C	IWR1	3.266222108
YER041W	YEN1	2.557953829
YCL005W-A	VMA9	6.899197136
YPR028W	YOP1	10.8830692
YGL162W	SUT1	1.791269526
YLR220W	CCC1	5.014170793
YDL009C	YDL009C	2.042293507
YOR265W	RBL2	4.95662083
YOR381W	FRE3	4.43195649
YLR356W	ATG33	11.95630597
YKR023W	YKR023W	1.941895458
YPL224C	MMT2	5.148777559
YNL072W	RNH201	0.810125784
YGL189C	RPS26A	7.860748253
YDR533C	HSP31	20.03283955
YNL311C	SKP2	2.830906544
YIL080W	YIL080W	3.691388942
YKL170W	MRPL38	2.709042661
YHR140W	YHR140W	2.980640186
YJL077C	ICS3	2.980642773
YJL110C	GZF3	4.514920142
YLR079W	SIC1	2.663618208
YDL022W	GPD1	5.866063491
YGR207C	CIR1	7.998910786
YMR119W-A	YMR119W-A	2.666395365
YPR052C	NHP6A	3.081329316
YDL046W	NPC2	11.00445968
YOR127W	RGA1	4.383089757
YKL135C	APL2	5.918149076
YIL164C	NIT1	6.01861791
YMR317W	YMR317W	3.116022488
YJL192C	SOP4	7.693177065
YLR414C	PUN1	5.209009666
YPL269W	KAR9	6.61175517
YCL039W	GID7	4.751054614
YER151C	UBP3	3.98693934
YLR349W	YLR349W	3.143476836
YDL070W	BDF2	3.812300196
YFR036W-A	YFR036W-A	5.931973538
YGR084C	MRP13	7.986406818
YER009W	NTF2	13.18104203
YGR245C	SDA1	5.756877188
YOR239W	ABP140	7.591142479
YNL134C	YNL134C	14.8365874
YCR015C	YCR015C	1.603831442
YDR393W	SHE9	2.893662279
YGL096W	TOS8	5.278894657
YGL091C	NBP35	5.41748621
YNR007C	ATG3	3.287271972
YBR008C	FLR1	6.073586632
YHL014C	YLF2	3.307602901
YKR057W	RPS21A	7.85214343
YKR080W	MTD1	2.331380447
YER101C	AST2	1.700135567
YGL029W	CGR1	3.265878057
YPL068C	YPL068C	2.599347358
YPL048W	CAM1	21.93423662
YDR011W	SNQ2	5.493084558
YNL292W	PUS4	4.541966216
YDR147W	EKI1	1.952490671
YKL055C	OAR1	1.910133766
YGL251C	HFM1	2.903880331
YBR210W	ERV15	3.196335272
YGR199W	PMT6	4.722049754
YPL165C	SET6	1.658368962
YLR131C	ACE2	1.802890938
YHL002W	HSE1	3.390898502
YLR199C	PBA1	6.409071801
YMR020W	FMS1	4.801783445
YKR019C	IRS4	3.027506784
YHR001W	OSH7	5.306429802
YOL011W	PLB3	2.836296032
YBR035C	PDX3	9.935984118
YGL053W	PRM8	2.81636094
YOR030W	DFG16	2.06595969
YDL220C	CDC13	2.895444016
YOL129W	VPS68	9.195626613
YIR017W-A	YIR017W-A	4.306626635
YIL013C	PDR11	2.503856942
YBR262C	AIM5	4.935352086
YOR046C	DBP5	7.55594603
YOL018C	TLG2	3.730642046
YNL122C	YNL122C	5.291507193
YPL172C	COX10	5.360757113
YDL130W	RPP1B	15.96123041
YDR289C	RTT103	4.809036492
YMR140W	SIP5	2.322057873
YML086C	ALO1	8.463710362
YDL106C	PHO2	4.474654798
YMR121C	RPL15B	9.914929796
YPL213W	LEA1	1.4967343
YDR167W	TAF10	3.905087087
YJL058C	BIT61	5.630363682
YOR182C	RPS30B	7.06618032
YMR178W	YMR178W	7.605420826
YNL130C-A	DGR1	3.663789609
YHL005C	YHL005C	3.663798893
YJR154W	YJR154W	3.66379901
YER152W-A	YER152W-A	3.663799823
YBL039W-B	YBL039W-B	3.663800227
YAL016C-B	YAL016C-B	3.663800392
YGL132W	YGL132W	3.663805565
YJL179W	PFD1	2.981110722
YHL047C	ARN2	1.495185482
YBR185C	MBA1	6.533654045
YDR155C	CPR1	21.88763023
YNL234W	YNL234W	3.88737274
YOR190W	SPR1	4.335459247
YHR038W	RRF1	2.440848197
YMR008C	PLB1	6.427298055
YJL013C	MAD3	6.68846302
YOR004W	UTP23	5.118176715
YKL121W	DGR2	5.376580879
YLR314C	CDC3	6.677030858
YJL163C	YJL163C	2.926933098
YDR373W	FRQ1	7.893355376
YHL032C	GUT1	4.9627904
YCL040W	GLK1	17.24248775
YOR155C	ISN1	4.399347505
YLR214W	FRE1	4.473460587
YPR072W	NOT5	4.823189775
YMR022W	UBC7	7.035406379
YIR022W	SEC11	6.971380288
YBR167C	POP7	1.48928163
YNL312W	RFA2	8.071250473
YLR001C	YLR001C	5.296176937
YOR200W	YOR200W	2.746100167
YKL160W	ELF1	13.26743969
YHR002W	LEU5	3.066874975
YKL220C	FRE2	3.965651422
YDL210W	UGA4	3.965668447
YDR496C	PUF6	4.007296813
YNL222W	SSU72	1.094475225
YDR416W	SYF1	2.496418764
YGL236C	MTO1	6.315296656
YML094W	GIM5	5.732441886
YLR443W	ECM7	4.576276129
YML120C	NDI1	3.561667011
YBR016W	YBR016W	6.633871745
YLR089C	ALT1	6.579709459
YLR066W	SPC3	5.872034698
YOL023W	IFM1	4.59202508
YGR113W	DAM1	4.712769519
YBL010C	YBL010C	2.53078153
YIR029W	DAL2	1.132210476
YBR206W	YBR206W	4.235114433
YKL119C	VPH2	7.070461202
YPL207W	TYW1	4.992935235
YOR090C	PTC5	6.619027534
YLR185W	RPL37A	6.32383169
YGL153W	PEX14	3.584038183
YDR268W	MSW1	4.40054125
YHR127W	YHR127W	0.979315599
YOR332W	VMA4	8.993306847
YLR426W	TDA5	2.48308745
YIL155C	GUT2	6.040874591
YLR016C	PML1	2.397369601
YDR450W	RPS18A	7.13877704
YDR124W	YDR124W	3.174084992
YOL097C	WRS1	9.326355459
YPR084W	YPR084W	4.455475851
YNR025C	YNR025C	2.975616761
YER002W	NOP16	4.441809052
YDL066W	IDP1	8.540931879
YBR108W	AIM3	11.00394192
YDL045W-A	MRP10	11.51892886
YDL148C	NOP14	5.456179001
YJR104C	SOD1	21.02724767
YPR088C	SRP54	7.811616538
YML024W	RPS17A	7.298670194
YHR148W	IMP3	4.204781028
YJR083C	ACF4	3.52766645
YDL194W	SNF3	1.182506813
YJR139C	HOM6	13.84754213
YBL071C	YBL071C	0.829073601
YBR171W	SEC66	8.439336749
YOL065C	INP54	2.602853721
YNL041C	COG6	4.929826397
YDR358W	GGA1	3.533816723
YNL103W-A	YNL103W-A	2.104470805
YGL152C	YGL152C	2.275910426
YBR186W	PCH2	1.673626876
YKR096W	ESL2	2.671710647
YGL086W	MAD1	4.584388644
YNL032W	SIW14	3.783363429
YDR140W	MTQ2	4.807360674
YFL047W	RGD2	5.279150328
YLR179C	YLR179C	7.855992349
YDR129C	SAC6	11.99881271
YBL107C	MIC23	5.781879166
YCL051W	LRE1	4.800956151
YHR054W-A	YHR054W-A	13.28516038
YGR004W	PEX31	4.960563433
YGL042C	YGL042C	4.176717094
YMR074C	YMR074C	5.320526452
YGL023C	PIB2	4.023222184
YAL009W	SPO7	5.539325597
YDR428C	BNA7	2.409369393
YHR040W	BCD1	2.352821653
YDR304C	CPR5	7.082561415
YBL106C	SRO77	3.002327082
YOR008C	SLG1	6.296407136
YKR042W	UTH1	12.87580646
YGL083W	SCY1	4.945514797
YNL045W	LAP2	9.346111586
YAL031C	GIP4	2.68774018
YKR004C	ECM9	2.313019455
YNL228W	YNL228W	1.411477521
YCR024C-B	YCR024C-B	12.68313728
YBL001C	ECM15	10.3062952
YPL096W	PNG1	4.586288802
YBR175W	SWD3	8.435649788
YAL036C	RBG1	5.98013212
YMR196W	YMR196W	2.759818157
YJL210W	PEX2	7.955675054
YOR246C	ENV9	4.240530176
YOL080C	REX4	3.268132982
YBR257W	POP4	1.032676791
YPR112C	MRD1	4.265381081
YLR007W	NSE1	3.241648326
YDR168W	CDC37	9.128133465
YOR052C	YOR052C	10.04835291
YLR052W	IES3	3.690396332
YGR241C	YAP1802	4.190179593
YLR209C	PNP1	4.918710426
YLL038C	ENT4	2.575818872
YOR152C	YOR152C	3.459136627
YJL170C	ASG7	4.537054036
YNL314W	DAL82	2.329797253
YOL096C	COQ3	1.549226203
YKL002W	DID4	6.500480445
YLR342W-A	YLR342W-A	7.147111399
YDR064W	RPS13	10.85137488
YML100W	TSL1	7.098461805
YJL133W	MRS3	1.463628532
YDR219C	MFB1	3.995509564
YLR135W	SLX4	4.666681624
YOR251C	TUM1	4.144073566
YCR059C	YIH1	8.244413504
YBR183W	YPC1	4.631959852
YDL107W	MSS2	3.830996427
YOL025W	LAG2	3.407134228
YGL123C-A	YGL123C-A	7.31187943
YLR078C	BOS1	5.456908344
YMR230W	RPS10B	11.21800122
YNR075W	COS10	1.647101218
YJR072C	NPA3	6.934548812
YLR290C	YLR290C	1.762537392
YGR024C	THG1	5.970181755
YIR039C	YPS6	5.13979365
YDR532C	KRE28	4.040700028
YGR161W-C	YGR161W-C	3.970231055
YGR095C	RRP46	1.32685047
YDL061C	RPS29B	9.837051733
YGL002W	ERP6	7.81487469
YCR045C	RRT12	2.333026079
YML102W	CAC2	1.412706925
YGR212W	SLI1	4.116877243
YKL090W	CUE2	3.604591825
YOR104W	PIN2	2.070238822
YOL143C	RIB4	11.04760135
YGR203W	YCH1	4.918330986
YDL228C	YDL228C	5.404445321
YOL125W	TRM13	4.607839638
YKL063C	YKL063C	1.420791361
YBR254C	TRS20	6.13590107
YKR062W	TFA2	5.361686709
YGL011C	SCL1	9.469697881
YOR137C	SIA1	1.827413961
YOR228C	YOR228C	3.382391906
YDR357C	CNL1	4.801095092
YGR153W	YGR153W	4.128814056
YLR250W	SSP120	5.75677348
YER031C	YPT31	11.67843829
YHR052W-A	YHR052W-A	13.36616901
YOR330C	MIP1	6.522001049
YJR069C	HAM1	7.710383016
YJL099W	CHS6	3.952729415
YLR116W	MSL5	4.392095626
YBR246W	RRT2	4.736076043
YMR104C	YPK2	4.20073667
YBL080C	PET112	4.060019112
YHR062C	RPP1	2.667930411
YGR062C	COX18	3.042144437
YLR438W	CAR2	9.269403219
YJL054W	TIM54	8.397392986
YPL274W	SAM3	5.060608293
YGR173W	RBG2	5.530989309
YGL244W	RTF1	8.281932081
YDR337W	MRPS28	2.755081649
YJL189W	RPL39	2.354680364
YMR200W	ROT1	5.325683897
YHR016C	YSC84	4.438291835
YNR015W	SMM1	4.606147634
YDR515W	SLF1	1.689482236
YLR172C	DPH5	10.63977578
YOR158W	PET123	4.9926163
YMR094W	CTF13	3.397156161
YDR172W	SUP35	6.068816566
YGL050W	TYW3	5.609693448
YOR280C	FSH3	6.968993011
YER036C	ARB1	8.254475603
YNL039W	BDP1	4.85435475
YDL236W	PHO13	7.060938639
YDL165W	CDC36	4.270144398
YFL022C	FRS2	10.45606343
YGR205W	TDA10	1.044795302
YGL059W	PKP2	5.147174134
YOR069W	VPS5	5.214574122
YGR235C	MOS2	5.756543084
YDR116C	MRPL1	2.197446787
YBL015W	ACH1	4.581355669
YHR049C-A	YHR049C-A	7.464610955
YOR385W	YOR385W	3.217384296
YLR251W	SYM1	3.100568537
YJL123C	MTC1	7.553708552
YIL139C	REV7	6.99258894
YPR132W	RPS23B	6.387436066
YIL159W	BNR1	1.749166123
YGL019W	CKB1	6.896665436
YGL032C	AGA2	5.224942282
YCR031C	RPS14A	6.181317256
YNL011C	YNL011C	2.558135142
YJL096W	MRPL49	2.870642318
YDR073W	SNF11	6.694233194
YLR433C	CNA1	5.785548902
YIR035C	YIR035C	4.496991158
YGR288W	MAL13	2.205880132
YKL167C	MRP49	4.963036594
YGR102C	GTF1	5.642349905
YNR023W	SNF12	3.293792771
YJL212C	OPT1	5.055221299
YMR184W	ADD37	3.799254659
YFR042W	KEG1	2.445947045
YMR130W	YMR130W	5.463759282
YDR513W	GRX2	17.94774482
YHL031C	GOS1	2.760935336
YDR320C	SWA2	3.26217216
YER150W	SPI1	12.92247909
YKL193C	SDS22	4.419451984
YER100W	UBC6	6.075767428
YER088C-A	YER088C-A	6.058768207
YOL016C	CMK2	7.669300813
YBR241C	YBR241C	2.01461037
YDR296W	MHR1	3.43039308
YFL010C	WWM1	13.60603503
YOL083W	ATG34	5.479747197
YPL191C	YPL191C	5.47975357
YMR289W	ABZ2	4.72136211
YDR330W	UBX5	6.072677351
YDR464C-A	YDR464C-A	3.799931137
YML070W	DAK1	15.50007652
YFR036W	CDC26	1.180780709
YPR080W	TEF1	11.36400172
YGR038W	ORM1	6.769780278
YNL166C	BNI5	5.360257548
YLR246W	ERF2	3.501828679
YPR162C	ORC4	4.045344738
YHR063C	PAN5	8.044129763
YEL051W	VMA8	8.20397147
YLR082C	SRL2	4.257893379
YBR110W	ALG1	4.923046756
YPL024W	RMI1	0.914954636
YMR097C	MTG1	2.811203846
YKL155C	RSM22	2.640998578
YDR120C	TRM1	4.711261803
YAL016W	TPD3	7.056912342
YMR011W	HXT2	4.853466603
YLR217W	YLR217W	5.633396505
YEL019C	MMS21	3.001034157
YNL290W	RFC3	6.845559792
YLL058W	YLL058W	6.254289079
YKR037C	SPC34	8.817459749
YGL194C	HOS2	2.590081828
YDR201W	SPC19	2.590081003
YGR027C	RPS25A	9.692153763
YDR519W	FPR2	9.100995425
YER006W	NUG1	6.272960771
YKR022C	NTR2	1.468910928
YKR026C	GCN3	4.074023497
YDR113C	PDS1	3.518544002
YOR015W	YOR015W	2.743262393
YNR036C	MRPS12	7.924982472
YDR469W	SDC1	6.264602086
YMR236W	TAF9	5.991232645
YKL219W	COS9	3.110137301
YER133W	GLC7	6.076780362
YER130C	YER130C	1.382539132
YOR011W	AUS1	5.48855466
YBR279W	PAF1	4.505967755
YFL013C	IES1	4.8851812
YDL127W	PCL2	5.257585153
YKL114C	APN1	5.868879725
YOR348C	PUT4	2.251391553
YJL176C	SWI3	4.719641998
YBR231C	SWC5	3.707544624
YJL089W	SIP4	5.055982403
YLR435W	TSR2	5.136930509
YLR343W	GAS2	3.741384298
YGR101W	PCP1	4.006989923
YOL066C	RIB2	4.201681056
YIL077C	YIL077C	10.55631329
YHR008C	SOD2	14.10000158
YLR289W	GUF1	1.346031278
YGR177C	ATF2	4.487018511
YHR137C-A	YHR137C-A	9.887797549
YPL005W	AEP3	4.020831149
YJR101W	RSM26	6.283930553
YIL084C	SDS3	1.356264216
YKL059C	MPE1	3.403471935
YPL034W	YPL034W	2.922330188
YER034W	YER034W	2.922363322
YKL008C	LAC1	5.210768958
YCR050C	YCR050C	2.903609001
YDR067C	OCA6	1.345051813
YHR133C	NSG1	7.284791417
YOR224C	RPB8	6.675990537
YER090W	TRP2	12.01705265
YOR225W	YOR225W	5.083881998
YPR021C	AGC1	4.342057628
YCR024C-A	PMP1	9.829352233
YDR510C-A	YDR510C-A	5.22207313
YBR070C	ALG14	0.636138565
YBR118W	TEF2	10.7200401
YKR016W	FCJ1	4.507718797
YDR318W	MCM21	5.783458382
YPL267W	ACM1	1.49053567
YOL088C	MPD2	4.311491763
YEL014C	YEL014C	3.066608999
YFR009W	GCN20	7.398776085
YPR069C	SPE3	12.78200201
YBR001C	NTH2	3.204409725
YFR043C	IRC6	4.414106605
YJR102C	VPS25	3.676177465
YGR021W	YGR021W	7.850982332
YOL017W	ESC8	2.233002216
YJR136C	TTI2	2.292319653
YMR002W	MIC17	10.32163324
YGR155W	CYS4	7.695266937
YIL146C	ATG32	1.285873369
YKL021C	MAK11	5.538465983
YGL191W	COX13	3.335799701
YER048C	CAJ1	7.243581537
YBL069W	AST1	5.087230888
YJR017C	ESS1	6.061164533
YPL055C	LGE1	3.687086313
YGL166W	CUP2	2.060244317
YLL055W	YCT1	6.349162042
YNR032W	PPG1	5.709429784
YOL048C	RRT8	7.700181236
YLL003W	SFI1	3.111243593
Q0065	AI4	2.331076646
YCL029C	BIK1	4.059743994
YNR061C	YNR061C	5.04665281
YNL264C	PDR17	7.411378429
YLR201C	COQ9	8.526575489
YGR110W	CLD1	2.186712628
YGR125W	YGR125W	5.731469695
YER186C	YER186C	5.925795115
YMR046W-A	YMR046W-A	2.504300622
YBR163W	EXO5	1.849980996
YLR363W-A	YLR363W-A	4.492316534
YBL062W	YBL062W	3.649309062
YHL034W-A	YHL034W-A	12.98499676
YBL089W	AVT5	3.651238848
YBR207W	FTH1	5.548218012
YGR048W	UFD1	2.135529179
YGR286C	BIO2	6.196824968
YKL123W	YKL123W	5.425706946
YDR247W	VHS1	6.062451897
YBR259W	YBR259W	0.953356475
YER078C	ICP55	5.032352333
YOR382W	FIT2	8.936102595
YMR298W	LIP1	13.1092331
YCL056C	PEX34	6.950721754
YBR280C	SAF1	2.555736825
YJL124C	LSM1	10.42319824
YNL217W	YNL217W	5.79242237
YLR136C	TIS11	2.632745354
YIL121W	QDR2	9.154822312
YDR192C	NUP42	1.517281915
YLR317W	YLR317W	2.441585111
YOR221C	MCT1	5.068850213
YDL069C	CBS1	2.512430214
YDR404C	RPB7	4.547852131
YHR091C	MSR1	5.280143737
YOR229W	WTM2	3.472297775
YJL181W	YJL181W	1.81514671
YGR009C	SEC9	6.524931587
YGL098W	USE1	5.690720319
YMR110C	HFD1	10.41721114
YPR068C	HOS1	2.822250374
YKL142W	MRP8	11.65717583
YGL254W	FZF1	5.727640428
YGL227W	VID30	6.682416024
YOR039W	CKB2	6.836004212
YJL219W	HXT9	3.606139403
YBR291C	CTP1	3.863083363
YBR071W	YBR071W	1.346355443
YBR182C	SMP1	1.575862244
YKL156W	RPS27A	5.467411204
YML095C	RAD10	2.008282287
YGR283C	YGR283C	1.101298473
YJL149W	DAS1	5.07480552
YGR159C	NSR1	5.047738826
YLR404W	FLD1	4.956169717
YOR347C	PYK2	6.651313434
YBR122C	MRPL36	6.747471883
YIR036C	IRC24	4.587032305
YGR141W	VPS62	6.307168264
YPL203W	TPK2	7.250615134
YMR099C	YMR099C	12.86695654
YJR085C	YJR085C	10.19096194
YAL061W	BDH2	3.904720789
YOR060C	SLD7	1.216806851
YDL013W	SLX5	0.901618978
YKR014C	YPT52	8.417204198
YLR038C	COX12	6.402154658
YHR175W	CTR2	6.805296485
YDR213W	UPC2	1.906512879
YJL088W	ARG3	5.363427544
YJR050W	ISY1	3.584660958
YBR080C	SEC18	6.825668577
YLR149C	YLR149C	13.51003123
YNL150W	YNL150W	14.81811255
YGR168C	YGR168C	5.375985773
YLR431C	ATG23	5.375990889
YPR139C	LOA1	4.527122094
YHR154W	RTT107	4.869266273
YLR461W	PAU4	3.941537969
YGL172W	NUP49	5.630413634
YLR114C	AVL9	5.633663442
YDR165W	TRM82	5.297718648
YML066C	SMA2	4.135709851
YNR028W	CPR8	6.970249474
YNR059W	MNT4	4.422875025
YPL243W	SRP68	5.371052873
YDR415C	YDR415C	11.88965783
YIL126W	STH1	5.52133287
YDR523C	SPS1	2.699154004
YPR186C	PZF1	3.866082823
YMR005W	TAF4	4.897732773
YML108W	YML108W	4.78537536
YNR029C	YNR029C	4.282694038
YGR001C	YGR001C	4.150099799
YER175C	TMT1	2.800919758
YLR021W	IRC25	2.862667676
YDR504C	SPG3	4.015465224
YPL206C	PGC1	7.668853599
YDR486C	VPS60	11.00496182
YOL102C	TPT1	6.45356835
YLR046C	YLR046C	6.146337486
YHR175W-A	YHR175W-A	7.916545051
YEL059C-A	SOM1	3.412224946
YIL010W	DOT5	9.801120134
YNL155W	YNL155W	10.61906632
YOR122C	PFY1	13.32701724
YGL245W	GUS1	14.79742089
YGR072W	UPF3	3.38459185
YFL055W	AGP3	7.701419029
YDR476C	YDR476C	9.936987174
YBL095W	YBL095W	2.776996788
YDR379C-A	YDR379C-A	2.300192779
YHR039C-A	VMA10	18.30177275
YDR279W	RNH202	6.611535047
YPL097W	MSY1	3.534259158
YDL198C	GGC1	9.6058449
YDL139C	SCM3	3.615042512
YNL293W	MSB3	2.804425886
YOR259C	RPT4	7.731492642
YFL010W-A	AUA1	5.927079359
YMR194C-B	CMC4	3.813887544
YOL111C	MDY2	8.00351625
YGL130W	CEG1	0.87784825
YLR253W	YLR253W	5.584280066
YGR130C	YGR130C	6.183798261
YAL010C	MDM10	0.914613628
YAL038W	CDC19	20.07017088
YHR110W	ERP5	4.971046657
YGL220W	FRA2	17.32472015
YNL173C	MDG1	6.586367312
YNL021W	HDA1	6.21901599
YJR012C	YJR012C	1.169398503
YBR274W	CHK1	3.041415851
YDL168W	SFA1	12.94426858
YOR057W	SGT1	3.383280546
YKL074C	MUD2	2.448455713
YPR148C	YPR148C	10.05366626
YGR105W	VMA21	1.871424273
YFL058W	THI5	1.516562272
YBR173C	UMP1	13.84904565
YDR424C	DYN2	10.42331285
YDR316W	OMS1	3.697553209
YBR261C	TAE1	4.735098731
YOR022C	YOR022C	3.139488504
YDL104C	QRI7	1.581659641
YML068W	ITT1	2.463468169
YDL206W	YDL206W	2.553089157
YOR356W	CIR2	7.269255012
YOR389W	YOR389W	4.044604688
YIL022W	TIM44	9.524215439
YFL060C	SNO3	2.563668292
YNL051W	COG5	6.369399715
YIL017C	VID28	6.216240666
YNL224C	SQS1	4.876923171
YDR276C	PMP3	11.17966502
YEL020C	YEL020C	2.505155346
YLR287C-A	RPS30A	6.415377174
YMR096W	SNZ1	4.068881359
YGR247W	CPD1	3.469218039
YDR248C	YDR248C	2.081025627
YBL057C	PTH2	7.325880261
YFR003C	YPI1	12.91496803
YDL189W	RBS1	5.072927946
YBL090W	MRP21	1.800132266
YKL171W	NNK1	1.923975101
YMR204C	INP1	1.956032789
YLR227C	ADY4	2.296632248
YAR015W	ADE1	7.659529522
YDR009W	GAL3	3.610263274
YHR061C	GIC1	2.036654024
YMR166C	YMR166C	4.759116893
YBR126W-A	YBR126W-A	2.360670317
YBR198C	TAF5	5.279904257
YDL099W	BUG1	1.493357214
YPL233W	NSL1	1.797582363
YOL156W	HXT11	1.388083623
YAL033W	POP5	5.203692773
YPL196W	OXR1	2.923643769
YDR053W	YDR053W	1.049578849
YDL193W	NUS1	3.644758502
YIL061C	SNP1	2.285469127
YNR046W	TRM112	5.551746872
YNL023C	FAP1	6.909639156
YAR019C	CDC15	2.198091352
YLR074C	BUD20	3.678893856
YLR211C	YLR211C	3.129562801
YKL117W	SBA1	6.922022426
YDR518W	EUG1	6.545941128
YLR273C	PIG1	0.579394351
YDR287W	INM2	7.432786834
YOR197W	MCA1	13.64534199
YJR112W-A	YJR112W-A	2.493620006
YPL087W	YDC1	5.032226287
YPL247C	YPL247C	8.002470429
YOR028C	CIN5	3.945719856
YDR499W	LCD1	2.510976044
YGR037C	ACB1	8.629488899
YER063W	THO1	12.53391872
YNL129W	NRK1	5.813443612
YDR185C	UPS3	2.707012867
YNR056C	BIO5	2.294135807
YPL170W	DAP1	5.736599803
YKL085W	MDH1	8.369861408
YDR246W	TRS23	7.823339999
YGR154C	GTO1	7.985646749
YCR028C-A	RIM1	11.07071141
YDR295C	HDA2	3.726856117
YKL141W	SDH3	8.35273007
YHR179W	OYE2	14.35055867
YDR277C	MTH1	2.670369953
YHR072W-A	NOP10	5.425356526
YPR188C	MLC2	2.824704834
YOL005C	RPB11	5.438219459
YGL061C	DUO1	1.741346973
YGR023W	MTL1	6.819025616
YFR018C	YFR018C	3.020935787
YER184C	YER184C	4.637930128
YLR228C	ECM22	4.067391956
YJL118W	YJL118W	3.460924644
YHR161C	YAP1801	4.273116889
YOL105C	WSC3	1.879625761
YPL177C	CUP9	3.178122981
YAL015C	NTG1	0.850334443
YNR058W	BIO3	5.623377768
YBL053W	YBL053W	4.414337212
YNL063W	MTQ1	3.17174193
YOL037C	YOL037C	2.51746448
YFL053W	DAK2	6.812034954
YNL203C	YNL203C	4.51055072
YLR080W	EMP46	4.018712347
YER076C	YER076C	6.227168864
YPL020C	ULP1	3.360090709
YOL086W-A	MHF1	3.023714559
YGR017W	YGR017W	5.546035825
YFR022W	ROG3	1.786126327
YHR136C	SPL2	3.699395094
YJR057W	CDC8	5.345663064
YDR084C	TVP23	7.719535341
YNL246W	VPS75	5.592475908
YGL141W	HUL5	5.947451641
YMR224C	MRE11	4.307521018
YNL245C	CWC25	6.421986902
YIR032C	DAL3	2.521136533
YLR142W	PUT1	2.545931867
YGL165C	YGL165C	5.712095708
YER134C	YER134C	7.733184754
YLR390W	ECM19	3.168795873
YGL222C	EDC1	13.94441598
YNL081C	SWS2	5.520227278
YGL248W	PDE1	3.694930064
YKL113C	RAD27	5.838521057
YDR383C	NKP1	1.492896824
YDR197W	CBS2	6.475774601
YGR091W	PRP31	3.313291028
YDR288W	NSE3	3.404031215
YGR111W	YGR111W	9.504975114
YBR014C	GRX7	3.427504059
YGR096W	TPC1	6.350870214
YGR046W	TAM41	4.161460069
YLR230W	YLR230W	8.473554166
YLR098C	CHA4	2.33572897
YEL006W	YEA6	3.740867354
YDL235C	YPD1	7.262617913
YDR063W	AIM7	10.36821946
YPR172W	YPR172W	1.010106206
YCR099C	YCR099C	6.131345506
YNL108C	YNL108C	4.087085398
YPR036W-A	YPR036W-A	4.927066668
YKR101W	SIR1	5.787443394
YCR096C	HMRA2	6.014776501
YPR161C	SGV1	5.972568808
YKL214C	YRA2	9.784570194
YOR213C	SAS5	3.520391788
YER052C	HOM3	6.193858845
YCL052C	PBN1	7.667900308
YKR035W-A	DID2	5.192765489
YNL168C	FMP41	5.66756996
YKL088W	CAB3	6.307924376
YAL011W	SWC3	3.714691655
YBL032W	HEK2	8.316036429
YDR323C	PEP7	3.112700988
YER028C	MIG3	4.2086301
YOL046C	YOL046C	4.332736282
YKL103C	APE1	10.38268384
YPR059C	YPR059C	6.045521016
YEL017C-A	PMP2	3.485980736
YPL266W	DIM1	6.913343469
YNR022C	MRPL50	4.196106345
YDR183W	PLP1	3.645671491
YDL201W	TRM8	6.121667855
YPR143W	RRP15	2.59343598
YDR475C	JIP4	5.287067084
YGR076C	MRPL25	6.996212763
YPR158W	CUR1	6.324283334
YDL199C	YDL199C	3.481278018
YDR392W	SPT3	4.497113182
YIL046W	MET30	3.857799668
YIL035C	CKA1	4.771812703
YDR531W	CAB1	7.625168868
YOR384W	FRE5	2.548358948
YHL021C	AIM17	11.36744985
YOR074C	CDC21	4.985967836
YMR009W	ADI1	12.8724681
YLR148W	PEP3	5.550468442
YNR020C	ATP23	3.840747077
YDR001C	NTH1	10.33774347
YNL115C	YNL115C	6.451911871
YIL036W	CST6	6.295375456
YFR027W	ECO1	3.262856894
YDL176W	YDL176W	2.788342308
YML069W	POB3	7.654227176
YHR067W	HTD2	5.458178839
YOR066W	MSA1	1.417265213
YNR006W	VPS27	3.329354526
YER010C	YER010C	13.82565152
YOR049C	RSB1	3.805966023
YPR130C	YPR130C	5.664556571
YMR039C	SUB1	5.619584766
YML005W	TRM12	2.238966277
YOL108C	INO4	1.524333154
YOR164C	GET4	9.24075625
YKL143W	LTV1	5.746814108
YBR216C	YBP1	1.718244649
YOR292C	YOR292C	2.428893557
YJL184W	GON7	15.71499559
YLR234W	TOP3	5.62318251
YLL006W	MMM1	7.33131059
YOL113W	SKM1	2.105795259
YPR058W	YMC1	3.789423522
YCR082W	AHC2	2.670214856
YKL066W	YKL066W	3.9333433
YLR338W	OPI9	8.203841568
YJL068C	YJL068C	12.6290135
YDR035W	ARO3	9.378919658
YGL126W	SCS3	3.53463969
YOR285W	RDL1	9.998192295
YBR103W	SIF2	5.180856721
YPR040W	TIP41	1.836983142
YPR160C-A	YPR160C-A	3.322734572
YLR152C	YLR152C	3.022642786
YDR182W	CDC1	6.148844181
YNR019W	ARE2	7.525555409
YNL303W	YNL303W	4.385919662
YMR213W	CEF1	0.978519991
YML009W-B	YML009W-B	3.631149177
YCR068W	ATG15	5.843509918
YMR199W	CLN1	3.013322928
YEL021W	URA3	6.091832816
YER083C	GET2	9.006450834
YGL115W	SNF4	6.503595172
YJR144W	MGM101	5.665544834
YDR199W	YDR199W	2.198969303
YBR099C	YBR099C	3.065554131
YIL092W	YIL092W	3.234882314
YHR167W	THP2	4.196389452
YOL147C	PEX11	7.602676777
YML077W	BET5	9.816027881
YOR181W	LAS17	6.931496523
YAR008W	SEN34	5.475495136
YCL050C	APA1	14.6548962
YJR149W	YJR149W	1.665138326
YIL110W	HPM1	4.758191359
YMR098C	ATP25	5.918913182
YER103W	SSA4	11.25581181
YFR004W	RPN11	9.40264311
YHR001W-A	QCR10	4.838519568
YCR071C	IMG2	6.761433836
YIL074C	SER33	8.36660906
YHR030C	SLT2	6.23460115
YPR026W	ATH1	2.894033788
YOR353C	SOG2	4.121874913
YJL057C	IKS1	4.818344742
YEL020W-A	TIM9	6.775504445
YOL164W	BDS1	2.016511904
YMR234W	RNH1	8.357362927
YOR026W	BUB3	2.100646094
YGR179C	OKP1	1.145876611
YJL065C	DLS1	5.014064026
YLR306W	UBC12	2.499872733
YIL011W	TIR3	12.95974415
YER158C	YER158C	1.629854847
YJR039W	YJR039W	3.202824527
YOL151W	GRE2	10.96155965
YBL093C	ROX3	5.085240404
YPL152W	RRD2	3.810213589
YOR170W	YOR170W	9.117268061
YPL230W	USV1	3.174701956
YPR009W	SUT2	1.024716352
YLR040C	YLR040C	7.000890732
YEL017W	GTT3	5.780598791
YOR319W	HSH49	4.435246055
YOR302W	YOR302W	6.233648193
YNL334C	SNO2	2.147264103
YBR011C	IPP1	29.6580349
YPR166C	MRP2	10.01231319
YJL151C	SNA3	6.408152803
YAR033W	MST28	1.439321872
YFR006W	YFR006W	8.404247642
YMR156C	TPP1	4.267060886
YOR045W	TOM6	5.644633022
YDR068W	DOS2	2.940579287
YGR215W	RSM27	6.07305165
YLR193C	UPS1	3.638800105
YHR069C-A	YHR069C-A	3.0576013
YKL018C-A	YKL018C-A	10.90004831
YMR095C	SNO1	1.678737236
YLR362W	STE11	1.148579889
YJR046W	TAH11	5.873426791
YLR003C	CMS1	5.621810247
YMR112C	MED11	9.223408825
YKL030W	YKL030W	3.950434137
YCR097W	HMRA1	3.217875777
YBL006C	LDB7	4.11526841
YDL120W	YFH1	5.020793977
YDL132W	CDC53	5.588785651
YML017W	PSP2	6.371260589
YLR036C	YLR036C	0.525798348
YPL216W	YPL216W	5.320504485
YJL144W	YJL144W	4.197737267
YMR044W	IOC4	5.417124943
YDR080W	VPS41	3.823390099
YML112W	CTK3	3.973214815
YNL220W	ADE12	7.348902729
YDL079C	MRK1	2.48009476
YGR016W	YGR016W	3.120186905
YDR292C	SRP101	7.907776453
YJR024C	MDE1	9.396464791
YJL083W	TAX4	3.63193558
YNL181W	YNL181W	3.371711315
YHR182W	YHR182W	3.972375252
YDR045C	RPC11	4.530218573
YOL159C	YOL159C	4.164325529
YKR070W	YKR070W	9.877644635
YCL012C	YCL012C	7.593167882
YPL114W	YPL114W	3.629654143
YKL038W	RGT1	7.843048994
YMR173W	DDR48	15.257149
YNL279W	PRM1	7.959245512
YER173W	RAD24	2.896090654
YGR029W	ERV1	1.455005388
YGR243W	FMP43	4.987028411
YCR105W	ADH7	2.612145797
YLR395C	COX8	4.061085754
YPR057W	BRR1	2.278336538
YJL004C	SYS1	4.263513145
YNL109W	YNL109W	5.573263199
YDR460W	TFB3	5.11551611
YMR153C-A	YMR153C-A	2.487404746
YDL241W	YDL241W	2.487401037
YNL309W	STB1	2.02160769
YEL068C	YEL068C	1.039561296
YLR312C	YLR312C	1.720296882
YGL090W	LIF1	2.787595936
YHR029C	YHI9	21.81626662
YOR020C	HSP10	27.49885892
YHR152W	SPO12	5.212990102
YEL050W-A	YEL050W-A	7.620575458
YPL099C	AIM43	9.299639375
YJR030C	YJR030C	4.524048541
YKR034W	DAL80	9.386021612
YPL133C	RDS2	3.902937289
YCR003W	MRPL32	3.949070841
YGR169C	PUS6	4.184474611
YML002W	YML002W	0.469991371
YJR080C	AIM24	5.599918562
YJL014W	CCT3	9.014182992
YML003W	YML003W	3.068998378
YAL065C	YAL065C	2.89828281
YNL331C	AAD14	1.779930916
YHR159W	TDA11	4.786103188
YPR054W	SMK1	3.988235447
YPL083C	SEN54	9.431188427
YDR229W	IVY1	5.000142573
YOL038W	PRE6	6.289549157
YJR129C	YJR129C	4.943351172
YDL208W	NHP2	6.666908989
YGL108C	YGL108C	1.81178914
YLR388W	RPS29A	7.087486278
YOL106W	YOL106W	3.354130858
YJR010W	MET3	12.83792933
YNL034W	YNL034W	1.32632852
YOR162C	YRR1	6.351202695
YOR193W	PEX27	4.403555584
YLR348C	DIC1	3.726278247
YMR268C	PRP24	3.612882034
YML131W	YML131W	13.50309263
YPR106W	ISR1	4.928789544
YFL017W-A	SMX2	3.641147353
YLR200W	YKE2	3.408773804
YDL065C	PEX19	5.437724154
YOR167C	RPS28A	5.03822444
YJL062W-A	COA3	3.183056508
YBL026W	LSM2	9.219219267
YCR087C-A	YCR087C-A	6.887617089
YHR111W	UBA4	8.119291793
YJL102W	MEF2	9.483264018
YIL004C	BET1	4.420023989
YER087W	AIM10	6.892952486
YOR358W	HAP5	2.173904257
YDR405W	MRP20	1.214837383
YGL258W	VEL1	2.669045897
YGR142W	BTN2	5.729315851
YLR025W	SNF7	11.62278323
YLR322W	VPS65	2.324368606
YHR035W	YHR035W	0.977466786
YDL204W	RTN2	1.232793802
YBR294W	SUL1	5.226439151
YMR311C	GLC8	11.20359357
YCL059C	KRR1	8.041449066
YOL119C	MCH4	6.751323372
YOR243C	PUS7	7.28727454
YDR189W	SLY1	6.015414665
YDR222W	YDR222W	7.19379202
YKL023C-A	YKL023C-A	0.98302269
YML037C	YML037C	5.393802095
YDL036C	PUS9	5.676437433
YLR216C	CPR6	14.42151346
YPR002C-A	YPR002C-A	3.028972204
YML011C	RAD33	2.07879807
YIR037W	HYR1	10.87925817
YHL010C	ETP1	2.197627344
YDR210W	YDR210W	2.634614116
YKR074W	AIM29	11.1739883
YJL030W	MAD2	8.130104921
YER007C-A	TMA20	1.445268689
YAL020C	ATS1	2.097213811
YOR169C	YOR169C	7.102048229
YBL038W	MRPL16	5.010502325
YDL096C	OPI6	3.321648734
YAL034C-B	YAL034C-B	2.964509541
YOR367W	SCP1	9.119090536
YER019C-A	SBH2	9.301778735
YFR035C	YFR035C	1.518051833
YML021C	UNG1	5.441550875
YPR015C	YPR015C	3.179710041
YPR020W	ATP20	5.792710196
YOL057W	YOL057W	8.39455248
YBR214W	SDS24	10.40719981
YJR082C	EAF6	6.789794948
YER029C	SMB1	4.825195369
YKL151C	YKL151C	1.179220208
YAL012W	CYS3	14.54316152
YIL154C	IMP2'	9.030972501
YER183C	FAU1	8.867637015
YNL117W	MLS1	5.883554448
YIL131C	FKH1	6.344381139
YML036W	CGI121	4.031002978
YNR002C	ATO2	10.2497237
YMR228W	MTF1	5.669217396
YLL014W	EMC6	6.979482836
YIL009C-A	EST3	2.695506355
YJL162C	JJJ2	1.471517064
YMR181C	YMR181C	4.299716579
YIL003W	CFD1	6.019007629
YFR010W-A	YFR010W-A	4.02641671
YJL115W	ASF1	7.15110987
YKR095W-A	PCC1	2.395989086
YNR037C	RSM19	2.22533263
YJL178C	ATG27	7.764232419
YPR037C	ERV2	7.581685051
YGL194C-A	YGL194C-A	4.006117527
YLR169W	YLR169W	3.889195328
YOL149W	DCP1	5.58973917
YMR293C	HER2	2.387461639
YDR032C	PST2	6.520212184
YDL002C	NHP10	5.073516923
YML053C	YML053C	6.932013835
YBR226C	YBR226C	4.821567787
YLR353W	BUD8	5.530288206
YLR285W	NNT1	7.628826436
YOR266W	PNT1	6.998244532
YGL014C-A	YGL014C-A	2.850721329
YIL134W	FLX1	4.693504527
YOR106W	VAM3	2.241772873
YBL086C	YBL086C	10.29101635
YDL218W	YDL218W	1.619877979
YDL175C	AIR2	4.754646798
YHR168W	MTG2	1.781920624
YOR102W	YOR102W	5.913307248
YOR036W	PEP12	3.23000432
YMR258C	ROY1	5.807877156
YGL079W	KXD1	4.426479009
YER093C-A	AIM11	5.180243691
YPL026C	SKS1	5.575324804
YHR075C	PPE1	2.73816207
YER148W	SPT15	6.117002183
YDR142C	PEX7	3.314393009
YCR090C	YCR090C	7.598803908
YDR354C-A	YDR354C-A	5.911311582
YEL003W	GIM4	3.060857098
YDL177C	YDL177C	1.091381192
YLR232W	YLR232W	4.258742524
YMR072W	ABF2	10.77371453
YLL029W	FRA1	5.89725883
YLR339C	YLR339C	2.287594515
YMR028W	TAP42	3.672404105
YDR413C	YDR413C	4.656633471
YIL020C	HIS6	5.703650977
YAL039C	CYC3	5.576503857
YGR145W	ENP2	6.142174813
YAR068W	YAR068W	7.098603705
YGR127W	YGR127W	1.473722141
YPR067W	ISA2	9.438201138
YGL127C	SOH1	0.993210801
YBR301W	PAU24	5.076538108
YOL128C	YGK3	2.687940641
YGR018C	YGR018C	1.719432626
YNL033W	YNL033W	2.244071282
YLR198C	YLR198C	8.035733987
YIR001C	SGN1	5.037548081
YMR286W	MRPL33	5.475172461
YMR195W	ICY1	0.674139746
YNL315C	ATP11	8.891708105
YGL247W	BRR6	3.571505545
YCL002C	YCL002C	5.277588351
YGL170C	SPO74	4.391123113
YNR057C	BIO4	6.927037515
YAL047W-A	YAL047W-A	4.408077186
YKL111C	YKL111C	4.408080574
YKR015C	YKR015C	4.408091861
YFR026C	ULI1	4.408092434
YFR007W	YFH7	4.40809327
YCR085W	YCR085W	4.408093895
YPL187W	MF(ALPHA)1	4.408093926
YBL091C	MAP2	17.07853486
YER074W-A	YOS1	2.479789007
YGL196W	DSD1	3.67780514
YDR541C	YDR541C	5.462135812
YLL007C	YLL007C	1.503268965
YJL067W	YJL067W	1.203142348
YKR003W	OSH6	6.789981318
YIL099W	SGA1	4.351669332
YGL070C	RPB9	4.460197958
YJL155C	FBP26	5.510361872
YDR256C	CTA1	2.010795558
YBR223C	TDP1	1.456922452
YPR082C	DIB1	4.384736494
YML116W-A	YML116W-A	7.191477403
YNL188W	KAR1	2.063685655
YHR209W	CRG1	8.820978641
YGL181W	GTS1	4.972015268
YPL123C	RNY1	2.281246218
YKL058W	TOA2	7.029236895
YFL017C	GNA1	5.803975736
YDR086C	SSS1	5.494354036
YBR109C	CMD1	16.97525097
YDR157W	YDR157W	4.622456114
YDR328C	SKP1	10.46524071
YEL072W	RMD6	4.684998169
YNL136W	EAF7	5.309946568
YNL185C	MRPL19	6.863443383
YOR210W	RPB10	2.892574505
YMR271C	URA10	9.161796785
YMR245W	YMR245W	4.508677244
YDR327W	YDR327W	13.36133635
YMR158W	MRPS8	10.01156414
YOR383C	FIT3	3.572661579
YBL075C	SSA3	14.69946359
YKL109W	HAP4	1.023619702
YGR262C	BUD32	6.561024456
YGL185C	YGL185C	5.713927371
YHR104W	GRE3	12.87770154
YPL098C	MGR2	12.75682493
YDR419W	RAD30	3.631819882
YER050C	RSM18	13.38155433
YOL153C	YOL153C	2.600615954
YDR255C	RMD5	6.092638782
Q0050	AI1	1.705315292
YCL022C	YCL022C	2.420822474
YBR154C	RPB5	6.022385331
YKR068C	BET3	5.781418277
YMR172W	HOT1	2.135700288
YNL002C	RLP7	5.50460845
YPL041C	YPL041C	2.03448671
YBR165W	UBS1	4.976364064
YBR129C	OPY1	2.368003284
YDR173C	ARG82	6.502936421
YBR211C	AME1	3.025571541
YPR199C	ARR1	6.728973288
YDR151C	CTH1	5.93589925
YDL090C	RAM1	9.617198923
YLR238W	FAR10	5.670930477
YGL249W	ZIP2	2.233874393
YLR065C	ENV10	2.753254276
YKL149C	DBR1	5.499568137
YPR047W	MSF1	2.317868012
YMR290W-A	YMR290W-A	5.552019163
YBL018C	POP8	3.218107999
YFL046W	FMP32	7.333880186
YLR323C	CWC24	6.10144459
YAR031W	PRM9	4.45679442
YGL102C	YGL102C	7.230701648
YDR530C	APA2	14.73466813
YDR231C	COX20	10.24665966
YPL272C	YPL272C	1.311045375
YJR078W	BNA2	4.895007327
YGR035W-A	YGR035W-A	5.368198407
YDR314C	RAD34	5.000944006
YNL114C	YNL114C	5.519743097
YML028W	TSA1	24.60355974
YDL184C	RPL41A	2.354172883
YOL056W	GPM3	5.650570548
YMR201C	RAD14	1.983995896
YNL308C	KRI1	5.747394866
YBR269C	FMP21	10.76131031
YKL044W	YKL044W	3.298794436
YJR112W	NNF1	3.165259137
YKL162C	YKL162C	7.815747573
YPL067C	YPL067C	7.280640619
YDL023C	YDL023C	4.998264649
YGR197C	SNG1	7.249288402
YML130C	ERO1	6.860516223
YFR049W	YMR31	6.237231938
YDL085W	NDE2	4.711437889
YDR397C	NCB2	6.241000162
YKR007W	MEH1	2.903488279
YDR209C	YDR209C	4.248430793
YGL226W	MTC3	8.68797431
YEL076C	YEL076C	0.726549191
YPL149W	ATG5	8.154586284
YDR511W	ACN9	2.299650532
YJR019C	TES1	10.98808071
YGR074W	SMD1	5.023242338
YDL160C	DHH1	7.287608318
YBR120C	CBP6	2.976125992
YPL142C	YPL142C	6.648888087
YER163C	YER163C	7.50858399
YOR192C	THI72	6.859509685
YLR267W	BOP2	6.820757018
YJL063C	MRPL8	5.403187918
YMR292W	GOT1	7.755040947
YGR181W	TIM13	4.955862942
YNL270C	ALP1	1.328171428
YDL230W	PTP1	3.666904876
YER128W	VFA1	2.673704637
YHR121W	LSM12	8.104399695
YOR298W	MUM3	2.90807962
YLR151C	PCD1	2.477713741
YLR204W	QRI5	3.173951467
YDR512C	EMI1	4.27005657
YML078W	CPR3	27.38115665
YFR021W	ATG18	6.510709853
YIR034C	LYS1	6.840828689
YPL104W	MSD1	8.227635698
YDR261W-A	YDR261W-A	3.49934523
YOL055C	THI20	7.248741399
YHR106W	TRR2	9.330332413
YIL016W	SNL1	5.219882981
YAL019W-A	YAL019W-A	3.999824243
YAL054C	ACS1	5.821139159
YDR482C	CWC21	3.703651923
YHL006C	SHU1	3.27058579
YPR005C	HAL1	3.308113635
YBR233W	PBP2	6.504660967
YBR293W	VBA2	6.369948099
YAL046C	AIM1	3.791430027
YPR002W	PDH1	1.907973423
YNR032C-A	HUB1	9.186118599
YKR029C	SET3	3.289836921
YLR392C	ART10	1.523250997
YDR421W	ARO80	6.260336815
YHR118C	ORC6	3.846445967
YOR258W	HNT3	9.986449991
YOR180C	DCI1	1.964658905
YBR200W	BEM1	6.892483163
YMR115W	MGR3	14.40004767
YBR193C	MED8	4.559679854
YCR046C	IMG1	23.99232955
YDR096W	GIS1	1.164829113
YHL009C	YAP3	7.84162214
YNL286W	CUS2	8.886080801
YDR066C	RTR2	4.470368717
YHR202W	YHR202W	5.308128922
YLR205C	HMX1	2.442980926
YJL133C-A	YJL133C-A	7.20213003
YER137C	YER137C	4.113018495
YLL018C-A	COX19	2.399999254
YFL029C	CAK1	10.24182093
YDR462W	MRPL28	3.159400256
YPL148C	PPT2	1.737119642
YML099W-A	YML099W-A	5.918553681
YGR252W	GCN5	6.370209631
YPL071C	YPL071C	5.4554167
YML020W	YML020W	5.230131333
YIL142C-A	YIL142C-A	2.389471962
YOL115W	PAP2	1.628726836
YDL113C	ATG20	4.607459453
YOL110W	SHR5	7.5960721
YBR052C	RFS1	8.625205395
YMR225C	MRPL44	8.6605401
YNL180C	RHO5	4.70108518
YDR436W	PPZ2	5.049062192
YBR024W	SCO2	2.956013715
YMR048W	CSM3	6.032109931
YNL304W	YPT11	1.872677686
YIL065C	FIS1	1.954985995
YJR146W	YJR146W	10.02645274
YGR006W	PRP18	1.684604339
YLR438C-A	LSM3	1.276903689
YNL200C	YNL200C	5.526659452
YFR052C-A	YFR052C-A	11.28949939
YCR020C	PET18	3.677483552
YGR104C	SRB5	5.772624084
YCL010C	SGF29	4.532388149
YCL063W	VAC17	6.051459892
YDL016C	YDL016C	2.749843293
YIL089W	YIL089W	2.749837929
YMR233W	TRI1	5.254954592
YLR346C	YLR346C	3.274381144
YPR078C	YPR078C	2.322953949
YPL119C	DBP1	4.867537751
YMR294W-A	YMR294W-A	7.791144721
YLL054C	YLL054C	6.180496365
