# Supplementary material for: Non-invasive measurement of mRNA decay reveals translation initiation as the major determinant of mRNA stability
Source: eLife. 2018 Sep 7;7:e32536. doi: 10.7554/eLife.32536 (PMC6152797; doi:10.7554/eLife.32536)
Supplement: Figure 3—source data 2. [file elife-32536-fig3-data2.txt]

gene_id	mock_Th	3AT_Th
YAL001C	3.486167732	2.37992605
YAL002W	2.638463315	1.38553255
YAL003W	11.73738262	11.68143925
YAL005C	7.693767163	5.26661659
YAL007C	7.17541632	9.604253583
YAL009W	1.650972802	5.204091541
YAL010C	2.63570562	3.665170864
YAL011W	2.010218443	1.268627287
YAL012W	10.38757524	15.19786503
YAL013W	5.366692321	3.579768999
YAL016C-A	1.920682917	1.853950355
YAL016W	5.025169204	11.60971037
YAL017W	2.11490724	2.382042812
YAL019W	2.955185683	4.264751689
YAL019W-A	1.121628122	3.69676305
YAL021C	4.041619626	3.003796346
YAL022C	3.764977053	9.587235693
YAL023C	5.665130154	4.235289622
YAL024C	1.520228661	2.422081042
YAL025C	2.931386876	4.621597865
YAL026C	4.486128696	7.797450684
YAL026C-A	7.906190057	13.6485408
YAL029C	3.567352324	5.178955207
YAL030W	4.849118659	10.05400313
YAL031C	1.768078531	3.482546938
YAL033W	4.0216831	3.578919028
YAL034W-A	1.649102839	10.21990356
YAL035W	9.068347436	11.75343451
YAL036C	5.891623256	9.082426932
YAL037C-B	13.13425943	31.57650472
YAL038W	15.94576479	33.11788145
YAL039C	4.722488877	2.455582549
YAL041W	1.288771357	4.762145649
YAL042W	8.79343214	6.863925739
YAL043C	2.100183041	1.449458199
YAL044W-A	6.722396767	23.614298
YAL047C	1.530603743	3.12257989
YAL048C	2.727448078	1.291853383
YAL049C	5.096328623	6.40525403
YAL051W	0.751589193	2.725016043
YAL053W	3.403733822	4.154795594
YAL056W	2.353883147	8.051409344
YAL058W	5.367626605	11.65021804
YAL059C-A	2.549437886	4.960788469
YAL059W	5.445073873	5.958315106
YAL060W	6.677791711	2.52732053
YAL062W	3.978711559	9.195732933
YAL064W-B	9.684943254	3.28013201
YAR002C-A	11.50207285	11.78418418
YAR002W	2.400529158	9.071096672
YAR003W	2.164944096	3.482836484
YAR007C	4.425009144	3.71855696
YAR008W	2.40303791	2.89834181
YAR014C	2.715738844	7.568335458
YAR015W	10.70316417	14.82321112
YAR018C	2.774024167	2.868618749
YAR019C	2.121578459	2.237019685
YAR027W	3.165294036	11.1330784
YAR028W	6.234246122	14.03106015
YAR031W	4.472032627	4.724029888
YAR033W	2.200028654	8.617822606
YAR035W	1.978122334	4.529624137
YAR042W	2.412184334	2.526975615
YBL002W	4.14097563	7.976658881
YBL003C	6.617626535	11.87717743
YBL004W	3.915889582	4.733321383
YBL005W	4.518055323	3.243519786
YBL006C	2.704173781	2.591033686
YBL007C	5.170735232	9.264640608
YBL008W	2.208055997	3.234468554
YBL009W	2.62662374	4.25238972
YBL011W	4.274445351	3.315661544
YBL012C	4.070313596	3.58966045
YBL014C	1.567064255	3.024729434
YBL015W	5.93356189	11.94861782
YBL016W	2.220445579	2.813028222
YBL017C	5.918080432	5.135154363
YBL018C	6.820103336	9.290963333
YBL019W	1.329869638	4.93562972
YBL020W	3.173957838	5.332654214
YBL021C	1.748116419	3.192836114
YBL022C	5.623654996	3.24434374
YBL023C	2.9202604	4.463009725
YBL025W	2.049452682	5.517297361
YBL026W	8.052610081	8.691358041
YBL028C	4.783692547	5.849789117
YBL030C	7.073860729	11.14544779
YBL032W	7.105338264	10.65711016
YBL034C	1.516568426	2.294775208
YBL035C	0.802573647	2.783565301
YBL036C	4.637036836	15.93672593
YBL037W	2.621700791	3.499155803
YBL038W	2.961048022	5.296645286
YBL039C	6.039613608	3.772992734
YBL040C	5.021899514	8.703598535
YBL041W	4.223285589	4.043385466
YBL042C	1.709367325	3.983811442
YBL045C	5.560432223	19.24274611
YBL046W	1.444726931	6.101991656
YBL047C	5.682624049	7.037366626
YBL050W	7.826358749	24.38762234
YBL051C	2.336862637	2.001664696
YBL052C	1.404318946	2.266691607
YBL053W	3.139791839	3.568014609
YBL054W	1.932742809	3.385685016
YBL055C	5.574746765	5.357845791
YBL056W	6.969710203	8.977037088
YBL057C	7.401341386	5.39980185
YBL059C-A	7.873261148	5.52374476
YBL060W	0.94946824	1.713068445
YBL061C	2.285052711	2.8267012
YBL062W	3.914543947	8.384315394
YBL066C	1.726651664	1.691059255
YBL067C	3.532998935	6.209960975
YBL068W	6.591264164	9.002049125
YBL069W	3.909383957	4.121840032
YBL070C	2.727292415	1.891179593
YBL071W-A	2.642490105	9.913064385
YBL072C	7.057915046	12.84571575
YBL076C	8.599577842	8.358772336
YBL077W	11.37400244	10.47589584
YBL079W	3.630447608	6.139222319
YBL080C	3.033428609	1.934248409
YBL081W	2.033232027	2.440372635
YBL082C	6.915839696	5.251413928
YBL083C	6.541205896	6.498508856
YBL084C	1.428158137	1.443365003
YBL085W	2.224880139	3.811776612
YBL088C	2.483647423	2.645535815
YBL089W	3.057200227	3.015121655
YBL090W	2.627840954	6.062250259
YBL091C	12.18622831	6.811300763
YBL092W	7.122252021	13.66270177
YBL093C	3.251763745	10.99270853
YBL097W	2.530303112	3.614427095
YBL098W	9.79307659	9.53647534
YBL099W	9.689037824	13.0236738
YBL100C	9.672114742	9.494222391
YBL101C	1.297689359	1.800443638
YBL102W	6.847759431	5.680561995
YBL104C	2.385929397	3.34838346
YBL105C	2.070038324	3.094386241
YBL106C	3.296464124	3.261339384
YBL107C	4.125599254	5.68423165
YBL107W-A	1.233666195	4.762559649
YBR001C	2.153274275	6.328946273
YBR002C	1.031715212	3.290119467
YBR003W	5.745825633	1.586634833
YBR004C	2.813857678	2.779905141
YBR006W	6.060891658	5.552315845
YBR007C	1.631928278	2.345063708
YBR009C	3.581874469	3.6907617
YBR010W	2.44296331	4.645211307
YBR011C	6.210197323	17.97120978
YBR014C	7.294109749	20.21537319
YBR015C	5.824577525	7.259196504
YBR017C	4.943790858	4.703192816
YBR019C	2.119889226	1.82686709
YBR021W	1.265637758	1.695231517
YBR022W	5.733470433	3.397435118
YBR023C	2.756187306	4.11497668
YBR026C	7.152621772	14.34726058
YBR028C	3.125973439	4.313274893
YBR029C	2.542881888	2.731182688
YBR030W	2.326638984	4.280884066
YBR031W	10.81612145	13.02662475
YBR034C	3.313139105	5.187041319
YBR036C	4.013322666	3.541601342
YBR037C	3.863094597	1.970000414
YBR038W	2.967959521	2.482384941
YBR039W	8.244602383	11.38103699
YBR041W	3.761375192	5.380234112
YBR042C	3.378248064	3.019705699
YBR043C	3.193237385	5.163389884
YBR044C	3.407217323	2.85599531
YBR045C	3.27013325	4.151709146
YBR046C	5.746923007	2.725307077
YBR049C	3.285359781	4.348409769
YBR054W	5.393018833	7.862194684
YBR055C	5.741326642	6.531149993
YBR056W	6.307079466	11.83007585
YBR057C	3.703568623	1.598583024
YBR058C	4.042714621	5.122497318
YBR058C-A	7.574736678	2.830080436
YBR059C	3.058162287	2.607567458
YBR060C	1.91766192	2.668531389
YBR061C	4.505219892	11.27254974
YBR063C	2.229382664	4.824731011
YBR066C	1.634209313	2.730377838
YBR067C	10.54277182	7.285435328
YBR068C	1.122937524	1.447551187
YBR069C	2.190257203	3.423793141
YBR070C	5.0695998	10.3041933
YBR071W	2.08745232	1.197258773
YBR073W	3.220302257	5.434954851
YBR074W	4.978184063	6.834792874
YBR078W	10.8428156	9.529683949
YBR079C	6.641204726	7.594628863
YBR080C	5.592942967	6.944674709
YBR081C	2.41156933	2.868253218
YBR084W	9.911668078	13.92961822
YBR086C	4.59794372	3.484040282
YBR087W	4.354485587	10.73913038
YBR088C	4.679370079	4.230687064
YBR089C-A	6.654981426	5.106899314
YBR089W	4.909733875	10.64893695
YBR091C	5.067935478	2.275602742
YBR092C	6.605301848	7.463919421
YBR093C	9.345892248	11.04110378
YBR094W	4.138984864	5.333879376
YBR095C	0.814556329	6.269149181
YBR096W	5.071835494	8.791126552
YBR097W	2.163624327	4.258660256
YBR102C	2.651988664	5.739141382
YBR103W	3.361634782	4.944300292
YBR105C	1.770290315	1.419526344
YBR106W	10.77875452	12.97018555
YBR107C	2.332553133	3.684441608
YBR108W	3.665514567	1.98072037
YBR109C	16.78122276	32.71638268
YBR110W	4.290483576	3.008661715
YBR111C	7.096248904	11.62637478
YBR112C	1.846137493	3.276664995
YBR113W	4.677383976	4.411585744
YBR114W	2.082375657	4.171126392
YBR115C	5.640891977	7.120318823
YBR120C	7.57036587	2.654451551
YBR122C	4.749559611	11.16043085
YBR123C	1.354040348	3.19697132
YBR125C	3.059062955	3.705276096
YBR126C	5.442240451	3.787607749
YBR127C	16.08050713	8.2102107
YBR129C	1.433271911	2.819751288
YBR130C	3.882965139	4.821160203
YBR131W	2.427902354	1.56407991
YBR133C	4.149935694	3.75847181
YBR135W	5.70160582	5.058912417
YBR136W	0.919830513	3.160826568
YBR139W	4.145338549	5.187518811
YBR140C	5.735303624	7.528197724
YBR141C	2.509436903	5.346179477
YBR141W-A	2.518074266	1.549426922
YBR142W	5.389755639	8.282365567
YBR143C	7.197082574	10.38441502
YBR145W	3.224596367	2.981999755
YBR146W	9.597267546	3.400269057
YBR149W	12.6234033	4.331608215
YBR151W	7.489312519	12.96293016
YBR154C	5.411961307	6.616465724
YBR155W	5.548835649	9.948452513
YBR158W	1.372173501	1.54770242
YBR159W	6.183768228	9.170431254
YBR160W	2.313693155	8.478976478
YBR162C	8.268283062	8.543942788
YBR163W	3.294030082	3.615944358
YBR164C	9.940115046	6.783651818
YBR165W	1.446403556	2.101214618
YBR166C	5.024897885	7.504546469
YBR168W	1.90766194	1.599566747
YBR170C	2.434715118	3.125397482
YBR171W	5.989543829	14.61746006
YBR172C	1.318815491	3.536195073
YBR175W	2.211729094	3.135754289
YBR176W	2.401934014	5.957361725
YBR177C	8.700692154	4.820627137
YBR179C	2.013051749	5.446627556
YBR185C	5.92191598	3.303627556
YBR187W	5.582517984	6.85322838
YBR188C	3.833455975	9.13372563
YBR189W	6.509723614	11.61869456
YBR191W	6.841867623	17.56666235
YBR192W	4.722763517	6.036035957
YBR193C	2.536299227	11.34523697
YBR195C	1.401733697	5.738473284
YBR196C	8.893108041	13.06775805
YBR197C	4.972432481	3.8500273
YBR198C	3.208319838	3.785877655
YBR199W	3.435955197	4.765462156
YBR200W	4.287152161	6.779308006
YBR202W	1.600416632	2.455497069
YBR203W	1.878541078	4.352232147
YBR204C	4.333725299	10.39718327
YBR205W	7.210503327	8.408646995
YBR206W	8.861098162	7.260722335
YBR207W	2.32823221	4.869284706
YBR208C	5.295557264	5.721277475
YBR210W	4.402523358	7.655271748
YBR212W	3.525817169	2.135819254
YBR213W	3.280528787	2.465561133
YBR215W	3.037880926	2.118157216
YBR216C	1.643757923	4.466541257
YBR217W	1.942927538	3.929483772
YBR218C	7.901015559	5.067915476
YBR220C	3.896785871	3.304232768
YBR221C	8.066049999	17.50485366
YBR222C	6.448832618	4.844312704
YBR225W	1.205843213	2.26278288
YBR227C	3.899510195	10.47936303
YBR229C	3.302054862	5.234646764
YBR230C	5.745583144	1.46365633
YBR233W	0.653109128	4.514961192
YBR233W-A	5.257141679	5.114888349
YBR234C	8.482120513	3.356827471
YBR235W	3.777714624	7.43174161
YBR236C	3.296066402	12.41266099
YBR237W	1.765299811	1.595163522
YBR238C	4.464938733	5.63567697
YBR239C	1.737849474	3.17721681
YBR241C	3.287850017	3.089106291
YBR242W	3.541687605	5.655038436
YBR243C	4.694361294	3.551407822
YBR245C	4.76967739	8.257278748
YBR246W	4.453098345	9.902886329
YBR247C	4.591594417	5.240756255
YBR248C	4.485860209	9.38538315
YBR249C	9.848993136	14.58431435
YBR251W	4.349869694	2.295571765
YBR254C	3.34386294	2.975739538
YBR255W	1.580279707	4.399787883
YBR259W	3.874548231	1.869435571
YBR260C	5.490740371	4.050099419
YBR261C	7.241013451	10.34537012
YBR262C	4.147410541	1.768263957
YBR263W	13.73663733	16.47975501
YBR265W	6.206498112	10.28354633
YBR267W	1.868695201	3.127340671
YBR268W	3.661833616	14.47560374
YBR271W	2.032098604	2.106702532
YBR272C	4.785324345	9.083311052
YBR273C	3.762503452	14.71093276
YBR274W	3.192452266	7.540608222
YBR275C	2.370539765	6.107295941
YBR276C	5.313309577	6.524251942
YBR278W	6.882350769	1.640429916
YBR279W	2.388644531	5.51755473
YBR281C	5.892972606	3.034753639
YBR282W	3.324017778	15.16751366
YBR283C	6.450777755	8.500448352
YBR286W	18.47612406	17.06329975
YBR287W	4.067532545	4.345791389
YBR288C	4.391207904	12.03467977
YBR289W	1.285502152	3.366054933
YBR291C	4.415500934	11.30499921
YBR292C	2.049020518	4.414433515
YBR293W	4.180278648	8.844310535
YBR295W	5.041572841	5.056185941
YBR296C	3.197989279	9.071186643
YBR297W	3.003597119	6.581488547
YCL001W	5.901558449	8.451793593
YCL002C	5.162639895	6.043682835
YCL004W	4.144961058	3.741535254
YCL005W	2.377679934	2.216810167
YCL005W-A	20.29810556	15.31790958
YCL008C	5.221272127	2.003738202
YCL009C	8.789271183	16.09551839
YCL010C	1.911142376	2.349700352
YCL011C	7.74269127	15.2798798
YCL012C	7.175178502	3.464195256
YCL014W	4.064190156	4.343709144
YCL016C	1.712886863	1.134512913
YCL017C	10.43293069	7.750073378
YCL018W	1.919055671	1.511552352
YCL024W	0.903832006	2.248376799
YCL025C	1.546234044	1.620488387
YCL028W	11.42688047	10.15301008
YCL029C	2.785865373	6.116226879
YCL030C	5.574560952	6.430526161
YCL031C	1.804599165	4.170054489
YCL034W	5.688699698	13.77068252
YCL036W	2.4656985	3.701337489
YCL037C	2.470458807	9.552784944
YCL038C	5.375394977	4.460159503
YCL039W	1.3562484	2.179937192
YCL041C	10.25142589	14.24763505
YCL044C	1.469977653	2.15505564
YCL045C	5.358731343	6.021395239
YCL046W	4.470061727	6.322694028
YCL047C	3.437466245	5.079086849
YCL049C	6.784338829	9.891328434
YCL050C	11.3056108	5.761244932
YCL051W	2.161588715	1.531709794
YCL052C	5.671173738	5.967744078
YCL054W	2.824317817	5.774624336
YCL056C	4.526444512	9.036714951
YCL057W	8.799979642	5.273984127
YCL058C	10.95998764	11.71927246
YCL058W-A	0.750200254	6.550928453
YCL061C	1.216265228	5.272132234
YCL063W	2.587265439	4.021202444
YCR002C	7.943078027	8.163276157
YCR003W	3.569327402	4.401176667
YCR004C	8.258536705	15.90917091
YCR005C	1.726308568	1.868722622
YCR008W	2.794767348	3.575889735
YCR009C	7.967770891	22.45902911
YCR011C	4.637479302	5.305318857
YCR012W	14.84238905	18.93980972
YCR013C	13.14500185	18.13349606
YCR014C	1.81798757	4.011963029
YCR015C	1.774362418	2.78662413
YCR016W	5.175764427	6.000375069
YCR017C	5.612123036	12.33985423
YCR020C	2.997760258	4.133099159
YCR020W-B	2.073909419	7.291452649
YCR023C	2.407095821	4.111206529
YCR024C	3.466208267	3.16205592
YCR024C-A	3.935837275	9.500099721
YCR024C-B	5.875791733	9.53209737
YCR026C	1.490561012	3.853795653
YCR027C	3.195999313	4.778111883
YCR028C	3.3787225	5.389471186
YCR030C	4.190461351	6.200162016
YCR032W	3.070924916	7.298878028
YCR033W	1.872472396	2.819950592
YCR034W	7.656521321	4.37492013
YCR035C	3.013718082	1.738098011
YCR036W	6.149334705	3.540500133
YCR037C	3.668460392	2.920023527
YCR042C	2.644864189	5.866476233
YCR043C	6.712742494	7.631783469
YCR044C	4.877653038	6.756898032
YCR045C	2.004773925	1.876035437
YCR046C	7.933828843	6.097058897
YCR047C	6.121758121	9.803050342
YCR047W-A	3.134473413	8.897751718
YCR048W	3.716830646	5.17835979
YCR049C	4.187262491	9.990202832
YCR052W	5.937454114	3.411676129
YCR053W	10.88818603	13.12436305
YCR054C	3.052048922	3.890780562
YCR057C	2.498050535	3.304899222
YCR059C	4.087464044	4.707270246
YCR060W	6.455689758	6.017949937
YCR061W	6.67179155	4.222366173
YCR065W	1.192996682	1.343617897
YCR066W	1.950300733	1.56467085
YCR067C	2.997351346	2.665540472
YCR068W	2.782238434	3.621610138
YCR069W	4.607495014	3.126699024
YCR071C	5.653020374	7.749035236
YCR072C	1.861153224	4.182966766
YCR073C	1.352291277	3.758375174
YCR073W-A	6.169573501	6.799101744
YCR077C	5.270405391	5.268009856
YCR081W	2.172663471	3.730240059
YCR084C	4.960162505	5.784172276
YCR088W	9.097864676	17.4040545
YCR089W	0.625783837	1.745951609
YCR090C	4.806229019	6.736469204
YCR092C	2.33967833	3.889503287
YCR093W	1.944390087	2.982418265
YCR094W	4.096836077	4.583017591
YCR106W	3.848825751	4.457511275
YDL001W	1.648505907	3.630252641
YDL002C	4.146661175	5.531835008
YDL003W	1.208262861	2.544127032
YDL005C	2.986771626	11.76338052
YDL006W	2.809965586	5.201155378
YDL009C	2.620304467	6.136358902
YDL011C	2.089223303	1.798735766
YDL012C	2.719722863	6.604492803
YDL013W	1.907145302	2.516959475
YDL015C	8.285431218	13.9461802
YDL017W	3.814395966	2.513024098
YDL018C	5.605849872	4.225667759
YDL019C	4.449555456	6.476478553
YDL020C	3.328164243	1.130114269
YDL028C	0.809844457	2.244104383
YDL029W	7.165684706	7.227137324
YDL030W	2.485550092	2.341400518
YDL031W	3.388215128	5.781795252
YDL033C	3.515603898	1.481106934
YDL035C	1.859076872	2.289973912
YDL036C	4.469309646	3.890519032
YDL040C	8.947223795	5.831674634
YDL042C	2.419432463	5.742915167
YDL043C	2.041656071	9.356927504
YDL044C	1.438672518	2.094352753
YDL045C	1.615181155	5.523633889
YDL045W-A	2.265823323	4.309911944
YDL046W	11.02266201	10.41608952
YDL047W	4.084528169	5.103209241
YDL048C	1.238986898	1.901360366
YDL049C	4.837067663	3.291594645
YDL050C	2.644170928	7.672220816
YDL052C	2.757045555	4.15025826
YDL053C	5.907675808	5.194653697
YDL054C	2.142604775	5.529314081
YDL055C	8.22852823	12.94585853
YDL056W	0.747115346	1.776525032
YDL058W	3.915785523	10.85083551
YDL060W	4.212657531	4.639976335
YDL063C	3.064827568	4.408432384
YDL064W	9.14516345	12.06823625
YDL065C	3.529383157	2.989437794
YDL069C	2.496834137	2.922081801
YDL070W	2.167130107	2.507625194
YDL072C	4.228958379	6.111453772
YDL073W	3.421146385	5.779558666
YDL074C	2.378994782	2.77376912
YDL076C	2.301229176	1.783704402
YDL077C	3.384301032	4.793105954
YDL079C	5.238531383	4.40259047
YDL080C	2.207086548	2.712202387
YDL082W	14.02980929	14.29804846
YDL085C-A	2.645578831	6.129760733
YDL086C-A	7.055044676	27.18012317
YDL086W	4.541832357	17.90928646
YDL087C	1.785882487	2.204648363
YDL088C	0.977630256	2.96735616
YDL089W	2.244347161	4.965269686
YDL090C	3.407309335	6.183659705
YDL092W	7.462294968	6.692255537
YDL093W	4.545122863	5.721059605
YDL095W	5.999089168	6.374618729
YDL096C	5.030123817	3.254852533
YDL097C	4.895875428	2.789230461
YDL098C	0.768476733	5.904845076
YDL099W	6.580274385	7.246587802
YDL100C	12.829836	34.06421088
YDL101C	3.079130153	2.963357979
YDL102W	2.726365945	4.288524554
YDL103C	8.863328736	27.46115833
YDL104C	3.475431257	7.775767681
YDL105W	2.175548548	4.382990374
YDL106C	0.943651141	2.912904346
YDL108W	2.122420901	10.86579963
YDL109C	1.454211586	3.886074649
YDL111C	2.948745886	12.16009285
YDL112W	5.774147694	7.010034217
YDL116W	1.568676277	2.105001672
YDL117W	1.384465682	3.212485247
YDL119C	1.851543474	1.72405546
YDL120W	6.548963685	5.220628764
YDL122W	3.039354291	4.640523207
YDL123W	1.813647694	5.530081087
YDL125C	10.07146742	4.624575486
YDL126C	11.4951915	21.25654393
YDL127W	1.355865183	1.967787105
YDL128W	4.854424627	4.352880842
YDL129W	2.851033991	2.052868896
YDL131W	6.151806888	7.368532965
YDL132W	3.985705195	3.834501475
YDL133C-A	9.621175251	13.63150721
YDL134C	4.104122692	3.828341999
YDL135C	11.95130511	10.06517822
YDL138W	1.750616106	1.334501451
YDL139C	1.938337311	4.483512113
YDL140C	3.35831574	4.436554292
YDL141W	5.08605657	3.699484207
YDL142C	2.05653717	2.063682025
YDL143W	8.132646597	3.012006417
YDL144C	9.139713922	8.61169937
YDL145C	7.0720102	6.075024881
YDL146W	2.886171505	1.661165505
YDL147W	4.923688963	14.15024821
YDL148C	3.896934488	6.649367932
YDL149W	1.760028763	3.030086116
YDL150W	4.538537426	8.30177542
YDL151C	3.279310628	6.925841806
YDL153C	4.726415361	4.352723095
YDL155W	1.308744741	1.152385374
YDL156W	0.748489616	1.31687378
YDL157C	11.4311039	10.54309936
YDL159W	2.586616825	2.96702394
YDL160C	4.73585093	5.402137332
YDL161W	3.786971195	2.812002444
YDL164C	2.404619951	4.160475961
YDL165W	6.898553055	37.62967533
YDL166C	6.793135395	8.538687711
YDL167C	1.70041094	3.302996275
YDL168W	7.455029032	21.04422137
YDL170W	2.492433731	3.191196239
YDL171C	5.787986155	7.061329017
YDL173W	4.137934641	5.004874402
YDL174C	7.813492931	5.506008502
YDL175C	1.132995072	4.095896051
YDL176W	1.644567851	1.500429718
YDL177C	2.710639114	1.854618017
YDL178W	6.983514423	8.180614625
YDL179W	1.885347941	2.599810792
YDL180W	2.527002973	1.979020164
YDL181W	6.273195045	21.28659245
YDL182W	7.194579056	8.459835573
YDL184C	9.625989177	13.60338775
YDL185W	17.39051906	18.32871163
YDL188C	6.039449621	11.08959594
YDL189W	2.687606427	3.427438726
YDL190C	3.720282768	12.02974644
YDL194W	2.357447516	1.462761068
YDL195W	6.457973922	6.781529429
YDL198C	7.91424244	10.18441468
YDL200C	2.552698112	4.641926463
YDL201W	6.198542614	4.614553476
YDL202W	1.758115137	10.43564873
YDL203C	2.459710882	2.957248966
YDL205C	3.753472908	5.008618655
YDL206W	0.850244757	2.957173356
YDL207W	4.229101562	2.736538632
YDL208W	6.979606097	7.853154563
YDL209C	1.624402351	1.50468971
YDL210W	6.325362552	7.924588616
YDL212W	8.175005023	13.32257521
YDL215C	3.747436572	4.62235781
YDL217C	6.793020222	3.720187009
YDL220C	2.383586893	1.917338169
YDL223C	4.506865183	5.270430478
YDL224C	1.888055524	2.099173563
YDL225W	4.134798651	10.55619808
YDL226C	3.614658229	17.9336739
YDL228C	17.15619947	9.10383124
YDL231C	2.56567936	4.62740347
YDL233W	2.905085283	1.600310834
YDL234C	3.974666684	2.080560835
YDL235C	4.436251057	10.39482271
YDL236W	7.220543118	12.63555314
YDL238C	3.565445247	0.868367177
YDL240W	1.706173575	1.515894957
YDR001C	3.005267329	3.630473729
YDR004W	3.067705644	3.103611871
YDR005C	1.806183035	4.995226988
YDR006C	1.09504187	3.600409302
YDR011W	5.526934221	7.063257431
YDR012W	10.40950804	12.07870907
YDR016C	2.947522774	2.170935661
YDR017C	1.545570407	3.399123862
YDR020C	3.344487958	10.88422449
YDR021W	2.229905229	6.707697818
YDR022C	4.143400793	2.83461119
YDR023W	12.89379805	15.21709102
YDR026C	2.650493298	7.862360355
YDR027C	2.247970003	3.216844789
YDR028C	3.016292863	3.255710033
YDR029W	1.531295607	2.480084174
YDR030C	2.015193647	2.019230949
YDR031W	2.363233278	10.52350801
YDR032C	9.253641635	13.45746046
YDR033W	6.321963337	7.363284922
YDR034C	2.052372535	2.948453165
YDR034C-A	7.469135629	9.222489511
YDR035W	7.903476736	5.23470811
YDR036C	6.881785997	10.45447996
YDR037W	12.73266134	5.733788548
YDR041W	4.449285406	7.956277839
YDR044W	5.186793263	3.476993659
YDR045C	5.294101375	6.897279356
YDR046C	2.035520022	2.446622135
YDR047W	5.511744379	17.89104804
YDR049W	2.188004187	4.665658098
YDR051C	3.889353341	1.594089381
YDR052C	2.744214863	3.227681404
YDR053W	2.500880499	2.476924677
YDR054C	4.115261007	11.06820096
YDR055W	3.418229518	4.163441003
YDR056C	6.815287371	20.28778643
YDR057W	2.977284586	10.26326981
YDR060W	4.415016739	5.73793051
YDR061W	3.311479365	2.794702965
YDR062W	4.60075875	7.499838543
YDR063W	9.667348594	5.957735582
YDR066C	5.251914058	2.751060782
YDR067C	2.558629446	4.077894408
YDR069C	2.892316505	4.104517518
YDR071C	8.774638159	3.315833653
YDR072C	2.154649006	2.903907139
YDR074W	2.054517832	2.311915168
YDR075W	1.539189009	2.826466311
YDR077W	9.438178216	8.28195235
YDR079W	5.347473714	4.849628089
YDR080W	2.034877047	2.983100629
YDR081C	1.931755732	4.079295489
YDR082W	2.072574154	2.671708197
YDR084C	5.954770778	7.484199588
YDR085C	3.536471982	1.660651845
YDR088C	0.579786236	7.10304003
YDR089W	1.3935067	2.308321139
YDR090C	3.22049761	5.511952911
YDR091C	4.682655824	6.834547321
YDR093W	2.956481663	3.011044068
YDR094W	4.885686518	4.372911775
YDR096W	2.392497767	1.677190283
YDR097C	2.783341981	6.14993779
YDR098C	11.69754658	18.24902796
YDR099W	10.65947361	11.56995512
YDR100W	5.832295604	10.92659268
YDR101C	5.00811738	9.096456279
YDR103W	1.439897289	1.979415151
YDR104C	1.080924038	3.37867758
YDR105C	3.590408356	5.397739121
YDR107C	5.573255825	3.827188785
YDR108W	1.300418116	8.890921628
YDR109C	4.105233261	2.960878205
YDR110W	1.413700831	3.126588246
YDR111C	3.278277741	5.862590639
YDR113C	1.048229117	7.431504597
YDR115W	8.288695018	5.903266447
YDR116C	4.076171632	5.310781525
YDR117C	3.876847287	7.149445279
YDR119W	4.241379401	3.379899464
YDR120C	5.042002167	12.17004195
YDR121W	3.282734598	13.79910343
YDR122W	2.042075713	1.985816288
YDR123C	1.536556307	4.186925404
YDR124W	4.728419691	2.852111025
YDR125C	2.024772748	1.661342548
YDR126W	0.623393734	4.439327923
YDR127W	6.952226069	8.866854762
YDR128W	3.86363434	3.844602189
YDR129C	6.589699712	13.56304509
YDR130C	1.792629195	2.428281334
YDR131C	2.318740293	1.762333591
YDR132C	6.232034776	3.480373337
YDR133C	1.874520433	4.151320942
YDR134C	3.023677234	3.689821547
YDR135C	6.778525262	7.843367889
YDR137W	2.395152844	5.413924762
YDR138W	1.430409004	4.085055569
YDR139C	8.89416027	10.82840048
YDR140W	4.942601931	9.414552616
YDR141C	3.515112567	6.894308167
YDR143C	1.373929324	1.928532233
YDR144C	4.341632698	5.44806883
YDR145W	3.812232998	3.888425487
YDR146C	1.956778851	5.145898812
YDR147W	1.899993167	5.003739338
YDR148C	6.502951263	4.827124704
YDR149C	2.273317101	2.980499479
YDR151C	3.113290422	1.650514576
YDR152W	5.367584765	6.789204216
YDR153C	2.596430553	5.549535315
YDR154C	10.63999253	19.85068547
YDR155C	8.440171108	26.7626749
YDR156W	4.362537241	11.21906869
YDR157W	4.833079674	11.40980739
YDR158W	9.559958981	18.5104985
YDR159W	2.0262065	2.834714782
YDR160W	2.187684762	3.778450156
YDR162C	3.457610589	2.205557903
YDR164C	2.412622271	5.629126285
YDR165W	5.614733274	7.659669827
YDR166C	2.448226819	2.849496515
YDR167W	4.796494873	5.363015317
YDR168W	6.880262415	7.62356608
YDR169C	1.953520686	3.694585001
YDR170C	6.350739695	8.25463366
YDR172W	5.680484089	7.243985329
YDR173C	1.339637962	3.356998803
YDR174W	12.851273	18.57923848
YDR175C	4.377910453	3.90894877
YDR176W	2.150380686	1.704195579
YDR177W	4.814824798	20.0409152
YDR178W	3.884187324	6.336809486
YDR179W-A	2.203189166	2.583115117
YDR180W	0.825657628	2.587182946
YDR182W	2.122267137	3.597383718
YDR183C-A	1.690630481	1.905509115
YDR184C	2.016720665	2.750499973
YDR185C	5.771721991	5.665829137
YDR186C	1.569788138	1.460898105
YDR188W	5.391863093	5.710626954
YDR189W	4.042427054	7.892303713
YDR190C	4.856457302	6.188350843
YDR191W	2.318042651	1.046168175
YDR192C	2.665912051	3.820369554
YDR193W	4.631695384	3.113223149
YDR194C	6.011548802	5.542850883
YDR195W	2.57093542	1.691178122
YDR197W	1.446979752	1.821802029
YDR198C	2.71454322	3.819928335
YDR200C	2.373812369	2.91439858
YDR202C	3.997097514	4.67910983
YDR204W	9.111493484	2.593193098
YDR205W	2.59274273	2.781947482
YDR206W	2.904486704	6.879814087
YDR207C	2.972048493	2.572120662
YDR208W	1.551966883	3.285412326
YDR209C	12.8771508	10.86888357
YDR211W	3.807080704	6.702327613
YDR212W	4.974543204	11.77200258
YDR213W	1.599910044	4.889857326
YDR214W	9.528282009	8.22146826
YDR216W	2.249189286	2.200875111
YDR217C	2.135180241	2.769826397
YDR219C	1.232861787	0.807915732
YDR221W	4.08823329	7.920362001
YDR222W	4.889220647	5.731005596
YDR224C	3.057586269	3.003531228
YDR227W	1.840276106	5.634066616
YDR229W	2.447643849	8.940722993
YDR232W	4.358044275	5.752023174
YDR233C	6.819444736	5.175874773
YDR235W	0.998208333	4.741216935
YDR236C	6.141002021	2.854056389
YDR237W	7.589870645	8.427813971
YDR238C	5.665074468	7.071316075
YDR239C	3.607456633	3.124852667
YDR240C	1.062724113	4.143870794
YDR242W	2.018218331	7.294057931
YDR243C	2.563515477	5.96236082
YDR244W	2.735922872	3.108216824
YDR245W	3.966173612	8.735774525
YDR248C	3.399969338	0.872393222
YDR249C	1.997715679	2.342919364
YDR251W	4.346919253	3.722755674
YDR255C	1.712544012	3.041316125
YDR256C	4.400448577	1.806779146
YDR257C	1.913026988	13.11362635
YDR259C	1.249348442	1.636527873
YDR260C	3.406320864	3.535864156
YDR261C	5.298947455	7.584374877
YDR261W-A	5.964099619	0.971835563
YDR262W	5.510097562	2.998147666
YDR263C	1.45727271	1.15860529
YDR264C	3.92070446	3.922363098
YDR266C	2.776033796	4.138930376
YDR268W	9.480508177	3.485494653
YDR272W	8.076911465	8.262590809
YDR275W	2.161729638	3.461941843
YDR276C	7.641489025	5.665788027
YDR277C	6.083028251	3.976361685
YDR279W	5.168622059	3.432053318
YDR280W	2.531842274	4.054733977
YDR281C	1.54586392	1.991080469
YDR284C	3.909637217	4.181402138
YDR287W	9.864478777	6.469671977
YDR289C	3.013453745	3.324778134
YDR291W	2.395958268	4.207123006
YDR292C	5.17232238	5.393739455
YDR293C	1.117667426	4.486429331
YDR294C	4.304462131	2.335111472
YDR295C	2.360145047	2.66072121
YDR297W	4.282499606	9.733683248
YDR299W	2.407638968	4.163300507
YDR300C	3.105234539	3.41442138
YDR301W	2.004611924	2.200759376
YDR302W	3.685645853	3.027072827
YDR303C	1.641320866	4.365846086
YDR304C	13.68015413	18.75235962
YDR305C	2.413883765	2.643098568
YDR306C	4.889613	3.274142782
YDR307W	3.096625015	5.375291545
YDR308C	5.564791315	8.328674626
YDR309C	1.972680125	2.74592104
YDR310C	2.110854579	3.795149259
YDR311W	1.721496106	2.539694772
YDR312W	4.141968965	4.103812323
YDR314C	2.840447406	3.242417893
YDR315C	2.137067771	1.907255194
YDR316W	4.229116558	6.280621024
YDR318W	1.682800395	2.669654827
YDR319C	4.33151491	2.504751991
YDR320C	2.909252923	7.052839998
YDR320C-A	4.263752005	5.978397392
YDR321W	9.363856678	11.92550343
YDR322C-A	6.967860721	7.728414501
YDR322W	5.384448898	5.749801104
YDR324C	2.893101458	4.523073273
YDR325W	1.79891297	5.161517192
YDR326C	2.139240779	3.776506089
YDR329C	2.201319556	2.88043628
YDR330W	1.88763806	1.638933977
YDR331W	1.58791626	4.429984523
YDR332W	1.881405652	2.359956282
YDR333C	2.395990294	2.41943844
YDR334W	1.717208071	3.075345819
YDR335W	3.216043804	3.901208901
YDR337W	7.094739223	7.41199626
YDR338C	2.960732718	1.672080198
YDR339C	3.259707542	7.287461369
YDR340W	20.20480496	4.37833897
YDR341C	8.201507146	19.33948683
YDR345C	3.522322294	5.59210952
YDR346C	6.53834096	11.57889635
YDR347W	7.935576554	8.608908682
YDR348C	2.284048774	5.144620523
YDR349C	5.221341031	6.118995529
YDR350C	2.274998587	1.644860167
YDR352W	2.923106188	6.34889963
YDR354C-A	5.207876395	2.013637443
YDR356W	2.042849619	4.710708007
YDR357C	3.198885917	8.286095669
YDR359C	1.593398871	2.521229181
YDR362C	3.044148428	1.348129158
YDR363W	1.789855584	3.33396035
YDR364C	1.56302639	2.566628925
YDR365C	4.785839001	7.354925586
YDR367W	6.039284924	10.58094327
YDR369C	1.971844377	5.671172631
YDR370C	2.823183622	2.911273768
YDR371W	2.365608531	9.769594338
YDR372C	6.185433856	10.87451733
YDR373W	8.540294706	2.800693926
YDR374W-A	4.103188732	2.197733756
YDR375C	8.075638233	7.177954535
YDR376W	6.125606688	10.31228336
YDR377W	7.321491126	23.37525283
YDR378C	6.168643124	13.51964802
YDR379W	2.306638305	1.786924763
YDR380W	5.228897802	3.78565091
YDR381W	8.540303854	15.31125736
YDR384C	3.297661062	4.323753472
YDR386W	2.839772141	2.366560243
YDR387C	2.931651671	3.906335445
YDR388W	6.206558452	9.61715383
YDR389W	1.504449956	2.509006459
YDR390C	3.181148704	2.023273872
YDR392W	2.276377209	1.037785423
YDR393W	3.423069674	3.088775761
YDR394W	3.411935963	4.963634299
YDR395W	5.049342655	3.441343931
YDR397C	6.448804263	8.607053926
YDR398W	2.794468058	3.546547062
YDR399W	4.953348361	2.315610856
YDR400W	5.755083592	2.548084222
YDR404C	3.35566093	2.894469259
YDR405W	2.72348354	1.086788199
YDR406W	3.143188322	3.97185849
YDR407C	1.934031642	3.258720994
YDR408C	9.429190898	2.710003402
YDR409W	2.218392743	5.615200852
YDR410C	3.201258266	2.71527956
YDR411C	3.395612073	6.199802356
YDR412W	3.632595611	1.977912452
YDR413C	4.681864503	8.096251388
YDR414C	3.474223286	2.805294034
YDR415C	5.235793883	14.17198104
YDR416W	1.909317175	3.290492276
YDR419W	3.97508802	4.130192306
YDR422C	2.625014007	3.245072966
YDR424C	9.602552081	7.940581715
YDR427W	4.265957955	5.424157945
YDR430C	4.415999543	8.777514815
YDR432W	11.94551471	9.71308822
YDR434W	4.858836404	5.505566757
YDR435C	6.851924661	8.16288547
YDR436W	2.651165455	2.761795809
YDR437W	4.883721516	2.2282759
YDR438W	1.37468982	1.322264009
YDR439W	1.255016927	2.446833678
YDR440W	1.515234778	4.259220112
YDR441C	3.747555661	4.781646662
YDR443C	1.791367629	2.818497604
YDR444W	2.502077537	0.856712491
YDR445C	1.231209127	3.288717701
YDR448W	3.209265021	2.074696824
YDR449C	2.350703645	9.714084772
YDR452W	5.168875688	8.12344452
YDR454C	10.36331775	13.55002402
YDR456W	4.17775191	5.476393532
YDR457W	6.31964968	10.39938164
YDR458C	2.812437258	3.796056529
YDR459C	2.634065396	5.304255389
YDR460W	4.161406487	5.668287412
YDR462W	2.643056105	3.106974988
YDR463W	1.899489125	3.354479354
YDR464W	2.826776413	5.184377338
YDR466W	1.023404586	3.147431925
YDR467C	3.517291612	4.322562591
YDR468C	3.771418521	6.592576421
YDR469W	6.84810569	7.191933161
YDR470C	2.185498768	4.301103139
YDR471W	9.55717288	10.44549922
YDR472W	3.820179008	9.471761287
YDR473C	2.227826946	1.890977825
YDR475C	2.626207856	2.204845054
YDR476C	7.531587797	3.339611349
YDR477W	2.770307807	7.505413982
YDR480W	3.616168568	1.508449351
YDR481C	4.185234031	3.554196253
YDR482C	3.945084671	4.183235546
YDR483W	7.50088613	10.1448975
YDR484W	1.83106733	2.114768006
YDR485C	2.000242336	3.612278739
YDR486C	7.244863774	10.59563977
YDR487C	15.24478854	10.99973979
YDR488C	2.924362539	4.913484854
YDR489W	1.42055754	2.947327547
YDR490C	3.131331996	3.745208307
YDR492W	1.719566305	3.547235712
YDR493W	2.94651564	1.514355095
YDR494W	5.300505415	2.750156145
YDR496C	3.170503931	2.690490952
YDR497C	3.973437656	4.736294387
YDR498C	3.050026756	2.425068976
YDR500C	12.03174036	16.51391234
YDR501W	2.477534251	2.475827721
YDR502C	9.750444409	5.886353342
YDR503C	1.939667668	3.60634317
YDR505C	3.282110757	4.151506986
YDR506C	3.891850594	4.693267684
YDR507C	3.287841498	5.719371322
YDR508C	2.762119549	2.835693648
YDR509W	1.968193334	2.901083882
YDR510W	8.642007734	6.365320025
YDR514C	2.078693229	5.021549774
YDR516C	6.081540661	1.131619077
YDR517W	9.271644566	3.071622234
YDR518W	5.135643142	6.065768748
YDR520C	0.824891709	1.814450108
YDR524C	1.75202916	3.069245252
YDR524C-B	7.596580057	17.34140885
YDR524W-C	10.99338461	9.886802743
YDR527W	3.111925584	4.228613376
YDR528W	0.837540761	1.148209583
YDR529C	6.240717049	6.125653892
YDR530C	10.41387123	1.300949062
YDR531W	7.061171729	2.4389241
YDR538W	7.63222485	7.420111583
YDR539W	7.631629016	3.805772788
YDR541C	4.865671176	4.943645563
YDR542W	7.654379175	2.123376712
YEL001C	5.59626386	30.36003701
YEL002C	10.00844895	10.8652539
YEL004W	2.384417811	2.8698979
YEL005C	4.021126217	2.726807551
YEL006W	3.732342243	6.935988435
YEL007W	1.366696149	1.372339345
YEL009C	5.855724834	7.667419272
YEL013W	5.49924056	7.849734336
YEL015W	3.402108114	7.465025716
YEL016C	3.280731631	5.34512059
YEL017W	3.796479754	4.572373261
YEL020C	1.993365244	3.450778268
YEL021W	5.587274362	9.457504002
YEL022W	3.907414821	6.478755582
YEL024W	3.898517692	6.841884979
YEL025C	4.480540517	4.995818913
YEL028W	12.61937758	3.098515045
YEL029C	4.207936365	8.508179184
YEL031W	5.082429654	8.63213409
YEL032W	1.987208882	3.609583925
YEL034C-A	7.699651409	8.895821663
YEL034W	8.436459492	10.75467264
YEL036C	2.453126541	5.393211786
YEL037C	6.25287672	13.56854017
YEL038W	5.915935604	20.3603076
YEL040W	2.440503984	3.461562812
YEL042W	7.283412832	5.660202489
YEL043W	2.539027188	3.964631628
YEL044W	6.296910262	6.336279421
YEL046C	2.726393036	3.68972325
YEL047C	8.013257052	29.08512892
YEL048C	1.952699957	7.358494855
YEL050C	8.590228333	8.138746326
YEL050W-A	8.621322393	4.256063163
YEL051W	14.76395615	11.91133065
YEL052W	8.012145486	3.85890023
YEL053C	3.214588481	3.205201908
YEL055C	5.129405462	4.185215359
YEL056W	5.040901893	2.732638635
YEL059C-A	5.715057421	5.037946793
YEL060C	6.712776299	4.545466453
YEL061C	1.919595706	2.759320438
YEL062W	1.737738194	2.973593659
YEL063C	1.137415886	2.02083309
YEL065W	2.156560942	2.0586152
YEL066W	1.605474322	16.35538244
YEL071W	5.849421924	8.93551713
YEL075W-A	1.931488601	3.758925256
YEL076C	0.979912979	0.812906
YEL077C	3.483971793	3.425814774
YEL077W-A	3.215219976	3.598791143
YER001W	3.067207651	6.068575111
YER003C	9.846742413	9.031244176
YER004W	10.62802216	9.585269935
YER005W	2.781150759	6.297386891
YER007C-A	9.275885639	7.022053167
YER007W	1.359763669	5.186322666
YER008C	3.624783452	8.02034854
YER010C	4.422059417	3.072178132
YER011W	2.792871962	1.964403906
YER013W	1.935234865	3.986613307
YER014W	8.877480402	9.026719733
YER016W	3.79249332	6.27343409
YER017C	4.806797648	3.751971179
YER018C	1.85187096	0.718230127
YER019C-A	6.309042184	9.828008982
YER019W	4.397550392	3.134379466
YER021W	4.952604031	2.108821889
YER022W	1.849268591	3.281670581
YER024W	6.439445019	4.256280653
YER025W	7.602101059	11.2247079
YER026C	5.338196332	16.53339735
YER027C	4.686004931	3.343986788
YER028C	5.13043428	2.679397779
YER031C	11.64922913	14.92194789
YER032W	1.045500054	3.088087143
YER033C	0.697863237	2.735061764
YER034W	3.391277472	5.859414357
YER036C	7.743996003	9.530481883
YER038C	3.828637759	2.73418553
YER040W	4.339074564	1.295763504
YER041W	1.569706122	5.225220898
YER043C	10.31054496	23.07416595
YER044C	7.711971776	16.06822654
YER045C	1.885673911	2.325684203
YER046W	4.914919795	2.034584857
YER047C	1.144077307	3.517382567
YER048C	12.50897562	22.76723574
YER048W-A	4.96605007	5.446858667
YER051W	3.916037708	4.073873741
YER052C	4.503186003	2.190031532
YER055C	9.006761343	17.50191182
YER056C	2.16443139	5.167060485
YER056C-A	12.59452797	12.2965711
YER057C	14.79080719	39.03477866
YER059W	1.982952793	1.578178042
YER060W	5.929046289	7.186585147
YER060W-A	2.238394277	5.888357031
YER061C	3.009520953	3.818381776
YER062C	8.177879566	8.141264844
YER063W	6.515316535	3.570277136
YER064C	1.872168405	1.165307485
YER065C	3.258106639	2.158507338
YER068W	1.413451956	3.89698947
YER069W	6.485579409	5.859643507
YER070W	1.502590387	3.3482993
YER071C	6.517494692	3.030302987
YER073W	1.654231151	2.503131269
YER074W-A	8.046200401	6.113692682
YER076C	4.79767293	1.196828024
YER077C	2.691089734	2.792368514
YER078C	6.587222383	2.876472613
YER080W	3.053668535	11.77103006
YER081W	6.317434312	5.629087039
YER082C	3.741485947	5.00603735
YER083C	6.494780661	3.850564425
YER086W	9.945350754	8.164429823
YER087C-B	10.68354427	12.85342916
YER087W	3.422943828	2.695065985
YER088C	2.22563024	5.415338265
YER088C-A	8.074169811	19.09867257
YER089C	5.899685821	7.558731431
YER090W	5.082345058	14.47814189
YER091C	9.224008687	6.226534818
YER093C	1.57573614	2.557823804
YER093C-A	2.462410307	2.757914841
YER095W	2.796640034	3.638911054
YER096W	2.486081616	14.65287377
YER098W	1.95742883	5.279365617
YER099C	5.374178154	10.35781494
YER100W	4.77001316	13.19949893
YER104W	4.875951007	3.394356413
YER105C	4.984938803	7.344501357
YER107C	2.797230154	1.936540315
YER110C	9.592308016	12.10886543
YER111C	1.003389666	2.655415885
YER112W	5.095304966	5.000787045
YER113C	2.379362255	4.068010221
YER114C	3.945070586	5.536811859
YER115C	5.358034934	4.304283419
YER116C	4.301404593	4.092488438
YER118C	4.612376294	3.675053694
YER119C	4.193537958	3.729382463
YER120W	7.73965712	10.52066988
YER122C	5.68823076	4.468500889
YER123W	1.252247786	2.368433823
YER124C	2.909596986	4.553826269
YER125W	6.107109891	6.283234846
YER126C	4.259702582	6.143632832
YER127W	2.879384137	5.911949446
YER128W	3.014362388	2.752770422
YER129W	1.587095537	2.358390561
YER130C	1.402013129	0.787124949
YER132C	1.932559627	4.661987728
YER133W	6.227920409	11.67969615
YER133W-A	2.92783126	4.909204979
YER134C	3.518341699	6.24171306
YER136W	5.85627829	3.903687628
YER137C	3.12092925	2.844953638
YER138W-A	5.563501245	6.004518492
YER140W	3.080300925	2.402609932
YER141W	6.530389356	8.213015901
YER144C	1.90296736	2.787902095
YER145C	4.587817629	2.660484052
YER147C	2.49705801	3.016725926
YER147C-A	4.046486108	5.503236115
YER148W	6.12421561	3.216746136
YER151C	3.035318482	5.912322033
YER152C	10.71636844	11.30202361
YER154W	5.310099217	7.383468993
YER155C	3.816061672	5.204282011
YER156C	5.323493629	9.442835477
YER157W	4.548466576	3.583900073
YER158C	1.961391109	2.008287573
YER159C	4.382831121	6.735850365
YER161C	2.808581067	5.304005867
YER162C	2.709927579	1.742644471
YER164W	2.995368754	4.58763891
YER165W	7.292231777	16.02920375
YER166W	4.444964741	7.041787685
YER167W	1.290158888	2.821197236
YER168C	2.366647416	5.766991302
YER169W	1.348655985	2.618871483
YER171W	2.517552718	5.60538558
YER172C	3.202696052	3.365953456
YER173W	1.724671002	1.159665004
YER174C	4.378040937	8.910260119
YER175C	4.886837673	6.709974443
YER176W	2.190602972	3.010552715
YER177W	11.19256551	24.87663329
YER178W	10.37982071	9.115228538
YER179W	8.799939319	2.845022949
YER183C	3.801731163	2.077009669
YER186C	5.633576248	11.71529783
YFL001W	2.695042552	5.172248156
YFL002C	1.942147612	9.154442095
YFL004W	6.189980067	11.21998693
YFL007W	5.933405911	10.55763259
YFL008W	2.415110931	4.136352472
YFL009W	2.918362332	8.282484145
YFL010C	17.27882537	30.68281249
YFL013C	1.137522878	1.194399806
YFL013W-A	1.63789291	4.407566545
YFL017C	7.922830277	9.227000035
YFL017W-A	3.284847482	10.26030765
YFL018C	9.800712629	10.89388483
YFL021W	1.591317305	2.366230809
YFL022C	10.67312196	2.930274839
YFL023W	2.522048501	2.96195616
YFL024C	1.370424963	2.117211593
YFL025C	2.402491957	3.05878614
YFL026W	3.003382092	7.417372902
YFL027C	2.772534769	2.72237212
YFL028C	8.635785473	18.03146577
YFL030W	4.291744859	4.093518563
YFL031C-A	12.65225472	6.548899494
YFL031W	14.00049967	7.464257003
YFL033C	3.992914334	6.346203536
YFL034C-A	2.623170139	10.21179829
YFL034C-B	2.139616327	9.653405605
YFL034W	1.343713542	1.718597482
YFL036W	2.005957964	3.941410744
YFL037W	8.731970986	13.81055463
YFL038C	10.25432008	18.73528386
YFL039C	16.86484681	21.34494372
YFL041W	4.500414245	9.020502448
YFL042C	1.076523533	1.898081626
YFL044C	8.056821855	3.370176129
YFL046W	6.502230304	3.256129495
YFL047W	2.881993629	3.881809879
YFL048C	4.742596992	5.738559512
YFL049W	1.656261365	2.978386491
YFL054C	5.669466989	3.352301721
YFL058W	1.99571734	6.010478057
YFL059W	9.627590767	4.291439816
YFL060C	3.653123545	5.186186765
YFL061W	1.436127553	2.535064027
YFL062W	5.29534828	7.125586834
YFL064C	4.510823769	1.934268618
YFL066C	5.655387627	2.67727374
YFR001W	4.648080704	9.153015384
YFR002W	4.255118526	2.823014746
YFR004W	4.184037807	4.240613463
YFR005C	3.36898206	3.978604055
YFR006W	7.15661975	6.975831707
YFR009W	5.466430155	6.618644612
YFR010W	5.138084863	4.528397937
YFR010W-A	3.707358956	9.182322495
YFR013W	3.051956528	6.928680936
YFR014C	3.512579534	5.70283558
YFR015C	2.887727994	1.108664438
YFR016C	4.382835182	10.65271687
YFR018C	7.889158111	8.393991437
YFR019W	2.4261768	7.486003722
YFR020W	1.437617386	3.759039612
YFR021W	2.530149822	2.330381598
YFR022W	2.131677742	2.280753001
YFR024C-A	7.837981843	7.075621605
YFR025C	6.314494943	10.51207478
YFR028C	2.295665835	4.820052824
YFR029W	1.894830354	1.370294807
YFR030W	4.868846922	4.031273424
YFR031C	1.434317877	5.869025995
YFR033C	4.613391804	5.076296035
YFR034C	2.56660481	0.704084512
YFR035C	3.023841135	10.17304038
YFR036W-A	4.099536776	11.04302
YFR037C	5.131001614	10.22532568
YFR038W	7.033628153	11.58133258
YFR039C	3.971527226	2.407806145
YFR040W	1.146386699	1.6005196
YFR041C	3.771798986	6.058309951
YFR043C	4.420063669	11.76373893
YFR047C	12.09092044	12.84295279
YFR048W	1.422959705	1.993731444
YFR049W	4.562145245	2.588148416
YFR050C	5.964614523	14.6054652
YFR051C	7.731903645	10.40984623
YFR052C-A	3.599903708	2.929226108
YFR053C	4.103807533	2.380654842
YFR055W	3.058293725	7.233936404
YGL001C	7.532175363	28.29339794
YGL002W	3.902697181	4.596314463
YGL006W	4.794750747	5.824876236
YGL008C	7.872125919	9.277750475
YGL009C	4.738055993	10.30046293
YGL012W	7.530511807	11.44164735
YGL013C	1.954202653	2.791646803
YGL014W	2.890228419	3.449411578
YGL016W	5.300097619	9.554831214
YGL017W	2.249715319	4.497239618
YGL018C	3.006417031	6.456669344
YGL019W	8.667758145	3.550429536
YGL020C	4.04060603	6.5782842
YGL021W	2.144648372	5.679409976
YGL022W	6.782136932	6.570419551
YGL023C	3.219851877	2.861204102
YGL025C	1.629776236	1.616444083
YGL026C	8.869861017	6.194838133
YGL027C	8.301947531	10.59322425
YGL028C	1.57740112	1.725144751
YGL029W	3.355403786	8.783195234
YGL032C	7.534236144	11.19433686
YGL035C	1.796967508	2.798569312
YGL036W	2.178895329	2.688670922
YGL038C	1.300305638	0.734777546
YGL039W	2.672917104	5.359693569
YGL040C	7.561651849	15.53346671
YGL041W-A	3.849137619	4.098028785
YGL042C	7.690488251	6.800329132
YGL043W	6.519641099	3.856231783
YGL044C	3.503514278	12.71625853
YGL048C	7.698480871	8.876971909
YGL049C	6.086455775	9.766837668
YGL050W	4.567059592	10.90973301
YGL051W	3.615945487	7.834271938
YGL052W	8.756526065	2.3795934
YGL054C	7.635414971	13.96735391
YGL055W	3.747304252	5.207911269
YGL056C	1.249965184	2.126745182
YGL057C	2.198174936	6.302665572
YGL058W	3.215045826	8.350736566
YGL059W	3.277990926	1.8147146
YGL060W	2.8922318	1.822940752
YGL061C	2.86057569	3.524915613
YGL062W	6.107080912	3.841055846
YGL063W	3.590704101	5.778147976
YGL064C	2.306182796	3.453130324
YGL065C	3.805564839	3.352976797
YGL066W	1.039928176	2.266264441
YGL067W	7.707787156	9.070171768
YGL069C	10.59060051	10.56581007
YGL070C	2.822160663	2.496726776
YGL071W	1.546509021	3.517276519
YGL073W	3.581876309	3.333681009
YGL077C	3.157295257	5.820836481
YGL078C	5.174240498	4.761819657
YGL079W	5.222382793	3.211027763
YGL080W	3.825311378	2.680336111
YGL082W	3.678576164	6.350594239
YGL083W	3.354913855	4.17994663
YGL084C	3.767699092	3.849847806
YGL085W	2.926732961	2.753495978
YGL086W	2.728962601	2.449936231
YGL092W	4.009832668	4.943249942
YGL093W	3.688255571	1.838502483
YGL094C	2.833077258	5.717082259
YGL095C	3.989822353	5.205712
YGL098W	5.915505368	2.52081006
YGL099W	4.984720832	7.051195975
YGL100W	4.295100128	8.45981738
YGL102C	6.93805771	10.59787997
YGL103W	6.66016516	26.09107298
YGL104C	4.187986895	4.749893205
YGL105W	16.09048587	16.86942481
YGL106W	9.349022206	10.00457814
YGL107C	3.174493758	2.06422203
YGL110C	2.609460569	2.790408666
YGL111W	5.24468841	9.442044992
YGL112C	3.845651497	3.11723245
YGL113W	2.38227968	1.153664169
YGL114W	4.98028642	6.311549117
YGL115W	4.955137949	3.495056324
YGL116W	1.198926373	4.025244679
YGL117W	5.321935964	5.200278084
YGL119W	6.339089946	5.92293862
YGL120C	5.480499486	8.072157364
YGL122C	6.185857805	4.436463384
YGL124C	2.94115218	9.257829835
YGL125W	6.013115869	4.865186125
YGL126W	3.988964487	10.03827155
YGL129C	5.45385655	4.450030897
YGL130W	4.301579387	14.21326597
YGL131C	0.25665473	2.50523444
YGL133W	3.010099214	3.682188633
YGL135W	5.631515657	10.48088169
YGL136C	3.264498194	3.577365705
YGL137W	7.78885511	13.06650852
YGL139W	3.451675449	6.422325869
YGL140C	3.567918554	6.474371392
YGL141W	3.169956464	3.073011606
YGL142C	4.029080281	4.644886355
YGL143C	3.622632145	5.007597786
YGL144C	1.105029169	3.261043477
YGL145W	1.953022196	2.683622944
YGL148W	9.177736489	7.412514445
YGL150C	3.534837713	3.867724131
YGL151W	2.596033661	4.910992098
YGL152C	2.596601678	6.497176995
YGL154C	5.043372265	2.637217276
YGL155W	4.622602833	3.793859563
YGL156W	6.158388596	8.543425506
YGL157W	10.2462044	13.75157403
YGL159W	3.934360785	11.3552135
YGL160W	3.224544525	2.638168655
YGL161C	4.271802788	2.74576819
YGL163C	2.062549679	1.220682101
YGL164C	3.757632924	8.193199696
YGL166W	6.258939262	0.728354587
YGL167C	3.99484209	4.687259516
YGL168W	5.152108979	7.626559906
YGL169W	4.269618945	10.46443213
YGL172W	4.287361021	5.047382077
YGL173C	4.889002684	6.69532418
YGL176C	2.040357261	1.310078254
YGL178W	1.27376119	1.465722423
YGL181W	4.671645645	5.295908199
YGL186C	2.977354527	11.29266614
YGL187C	5.665965902	14.90647274
YGL188C	5.517193567	15.31709937
YGL189C	20.14958568	13.54925835
YGL190C	1.888561742	1.951150387
YGL191W	10.02172842	5.838131495
YGL194C	3.171481679	4.555432923
YGL195W	8.055709445	11.34245699
YGL196W	4.793582269	5.90249928
YGL197W	2.702643159	2.903499714
YGL200C	5.505707715	12.31918748
YGL201C	2.49934679	5.776333989
YGL202W	10.62257564	28.60559082
YGL203C	3.11491109	6.002693933
YGL204C	5.10418963	18.6669608
YGL206C	8.939629082	9.898123963
YGL207W	4.567806409	11.15076507
YGL209W	0.793478515	1.039190343
YGL210W	4.323922821	6.050492946
YGL211W	3.491578947	9.565225611
YGL212W	1.386512908	1.13592072
YGL213C	5.956415349	13.11316353
YGL214W	4.397925822	13.36364156
YGL215W	6.574066297	7.270411856
YGL216W	1.665362038	1.431499634
YGL219C	2.447486473	3.373239843
YGL220W	7.416312832	17.9748994
YGL221C	10.94385669	18.33354749
YGL222C	2.488063455	1.773907362
YGL223C	4.450516586	3.868135006
YGL224C	4.980465885	5.384593361
YGL225W	5.347171502	8.977067018
YGL226C-A	9.096768484	21.27542867
YGL227W	6.187325586	4.319546752
YGL228W	3.855351318	8.241390596
YGL229C	1.468647306	1.79107886
YGL231C	8.062181394	10.74670449
YGL232W	8.497923561	14.30019844
YGL233W	3.789523195	5.338473543
YGL236C	4.198683854	3.920821554
YGL238W	3.704475166	9.920503341
YGL241W	2.757440184	9.410788164
YGL242C	7.566445546	6.592673686
YGL243W	4.241995146	3.146219732
YGL244W	7.307779794	7.774504252
YGL245W	11.94578006	30.74249197
YGL246C	2.399445838	5.954238364
YGL247W	3.312573995	2.163942842
YGL248W	5.412476189	4.509092585
YGL251C	0.940731858	3.414929087
YGL252C	4.40355227	4.211965861
YGL253W	8.149483018	8.782236117
YGL254W	10.25233771	1.666782536
YGL255W	2.324821959	5.470823299
YGL256W	5.045178006	12.4062902
YGL257C	4.964274469	7.020491612
YGL258W	8.452277299	12.05130769
YGR001C	6.948488175	17.90908271
YGR002C	2.221750477	2.811063365
YGR003W	1.681460858	4.594666048
YGR004W	3.497542368	4.54253495
YGR005C	6.193250105	7.595736348
YGR006W	2.093088327	2.933970602
YGR007W	6.300837201	2.263328488
YGR009C	2.809174868	2.747085038
YGR010W	3.767535498	2.347214082
YGR012W	3.994260783	2.544676725
YGR013W	2.197059783	1.588572571
YGR014W	1.574645943	2.107523576
YGR015C	2.718033009	2.100382368
YGR017W	4.835020988	0.978492271
YGR018C	3.108594478	1.421064476
YGR020C	15.81836584	20.40406967
YGR021W	5.512635251	6.706966333
YGR024C	6.116382332	6.562008786
YGR026W	6.031942849	8.707237905
YGR030C	2.845808469	6.190559141
YGR031C-A	1.44447954	3.374189744
YGR031W	2.823019136	7.530500691
YGR032W	5.750065624	7.015027861
YGR033C	5.383637425	13.09872012
YGR034W	4.179717862	10.95313076
YGR035W-A	5.745382884	2.107013115
YGR036C	0.796962847	2.38341378
YGR038W	5.017335354	9.262656868
YGR040W	3.104569114	5.04348175
YGR041W	1.283607475	2.883945591
YGR042W	1.692111402	3.333961963
YGR044C	4.227509486	4.184925081
YGR046W	1.695612722	1.532150586
YGR047C	3.057774378	6.399506643
YGR049W	3.975574235	2.104097983
YGR050C	3.784766128	4.768410191
YGR052W	3.022591023	2.030781806
YGR054W	4.17057539	1.707316213
YGR055W	2.033237236	1.978370948
YGR056W	0.717483184	3.302468559
YGR057C	2.139481558	4.826853909
YGR058W	0.957965355	8.696121806
YGR060W	6.249147916	7.767561489
YGR061C	8.021811798	12.23028392
YGR062C	1.474720658	4.123504997
YGR063C	3.118483709	12.41692394
YGR064W	3.903667884	9.109647302
YGR065C	2.591474353	2.821461932
YGR068C	1.60320153	2.151023818
YGR071C	1.210450125	3.002802512
YGR072W	2.873226842	5.515575253
YGR074W	4.184361208	14.15008649
YGR075C	7.008799457	5.961435089
YGR076C	4.466066702	8.55149089
YGR077C	2.937056514	1.924326511
YGR078C	8.079364171	13.08733286
YGR079W	1.066313974	1.852522799
YGR080W	3.669744159	1.086374128
YGR081C	3.107643649	5.373722006
YGR082W	4.424544928	13.85477479
YGR083C	4.232119403	3.993641473
YGR084C	4.5358866	6.623199948
YGR085C	5.51154613	13.32477371
YGR086C	8.394537503	11.2405451
YGR089W	1.487310678	2.789035823
YGR090W	2.756544962	5.012521946
YGR091W	3.335920653	4.538316484
YGR092W	2.002054588	5.123700747
YGR093W	2.158108855	3.36290292
YGR094W	16.80454924	8.412328305
YGR095C	6.000633341	8.05421652
YGR096W	5.999063589	4.753439415
YGR097W	2.784026647	2.897931048
YGR098C	1.664146321	1.651749035
YGR099W	1.419586631	3.909815492
YGR100W	3.645551908	3.778475189
YGR101W	2.235713208	2.562103423
YGR102C	8.579871232	2.745146813
YGR104C	2.768663409	6.773497079
YGR105W	7.370783101	14.85096074
YGR106C	10.29279474	12.58613941
YGR111W	7.585176693	4.157614865
YGR112W	3.801514783	4.658663325
YGR116W	4.589871165	6.359379801
YGR117C	3.113340681	10.64536394
YGR119C	2.380058128	8.135216591
YGR120C	2.826902495	4.076855994
YGR121C	2.411224712	2.165126888
YGR122W	2.421233087	1.396495863
YGR123C	5.445806834	8.596599953
YGR124W	12.26978597	11.97549266
YGR125W	3.587853883	3.476103883
YGR126W	3.848692391	3.627492072
YGR128C	3.286061352	3.541236972
YGR129W	2.044881698	5.061656068
YGR130C	3.83160343	3.517518593
YGR132C	4.422130456	6.427949462
YGR134W	1.367466414	3.7382795
YGR135W	10.57127698	4.316369343
YGR138C	2.527395329	2.891274729
YGR140W	1.420512225	1.693770562
YGR141W	4.175427853	3.625523947
YGR143W	2.334053268	1.655545916
YGR145W	4.726540987	4.180708496
YGR146C	2.223063628	1.409383603
YGR147C	3.200927321	3.572238068
YGR148C	14.39808313	16.58703909
YGR149W	3.361598043	3.708647801
YGR150C	1.374300125	3.13327527
YGR152C	3.194693169	5.316063042
YGR153W	4.026542304	2.077209157
YGR155W	7.106553191	7.871787059
YGR156W	6.818804003	3.788989984
YGR157W	7.09856618	10.20494575
YGR158C	3.534852961	5.230090321
YGR162W	7.203957345	8.122884943
YGR163W	3.676986256	6.836043642
YGR165W	6.457691247	3.608329413
YGR166W	1.959413835	2.171652334
YGR167W	9.836033718	5.886749137
YGR168C	4.699954188	2.79614635
YGR169C	3.144962886	4.972022647
YGR169C-A	1.324866303	2.716813483
YGR170W	3.372138622	7.067226133
YGR171C	2.628368598	4.44863442
YGR173W	5.322130338	10.41610209
YGR174C	3.634083794	9.474751473
YGR175C	4.434187637	6.193118202
YGR176W	4.449090713	11.91422399
YGR177C	5.430723774	8.632635947
YGR178C	9.557062894	12.4106029
YGR180C	15.62976362	19.67583269
YGR182C	8.924188801	7.198370002
YGR183C	4.173156603	4.39573216
YGR184C	3.470663583	3.599709355
YGR185C	9.447766751	8.531347711
YGR186W	3.788576727	4.487988456
YGR187C	2.982155411	1.504970504
YGR189C	3.932116465	6.616306939
YGR190C	2.137345452	5.276845395
YGR191W	3.472341604	5.45760977
YGR192C	8.559709405	32.93614948
YGR193C	5.715778401	7.922141357
YGR195W	2.823679544	3.089349751
YGR196C	1.93545807	2.334894938
YGR197C	3.667791442	5.832643566
YGR198W	3.435854407	3.411520896
YGR199W	3.989276098	4.775876871
YGR200C	4.232499357	2.984802489
YGR201C	3.673676587	8.23590365
YGR202C	5.305761267	9.16692322
YGR203W	5.475547229	4.054115693
YGR204W	7.278596093	13.32321657
YGR208W	3.079828713	1.477891925
YGR210C	8.240327498	7.064394431
YGR211W	5.70214028	4.616487048
YGR212W	3.406348494	3.710715715
YGR215W	5.65092502	3.387960898
YGR216C	2.994049785	4.073238798
YGR217W	3.043849426	4.841904755
YGR218W	5.979622611	12.17521051
YGR220C	4.574252291	3.297473315
YGR222W	3.28281882	5.02654191
YGR227W	2.431598088	3.733234972
YGR229C	4.240641309	11.13341099
YGR230W	4.094314227	8.039982839
YGR231C	9.619289216	10.93142126
YGR233C	1.272895865	3.221453545
YGR234W	9.520734023	11.23453246
YGR235C	5.44335916	16.32443112
YGR239C	2.892855111	5.067682565
YGR240C	10.0589909	4.271737372
YGR240C-A	3.473548814	12.00020961
YGR241C	1.623623501	2.705676673
YGR245C	5.232995008	6.242054753
YGR251W	4.448733805	3.228371296
YGR252W	3.180972403	2.671479507
YGR253C	8.728247209	14.55865049
YGR254W	11.10676417	16.26980918
YGR255C	6.211859314	8.288997426
YGR257C	4.896318447	4.032082468
YGR258C	1.803029128	6.982659146
YGR260W	4.180897439	7.546354175
YGR261C	5.818522089	10.01923796
YGR262C	4.988334051	10.19328178
YGR263C	6.206142063	9.078662793
YGR264C	7.364393531	12.52654526
YGR265W	2.23734841	6.215315212
YGR266W	4.358175933	3.456142652
YGR267C	8.647922129	13.78177279
YGR270W	2.883061048	5.380563113
YGR271C-A	3.546774437	6.858147525
YGR271W	2.086502741	3.064685768
YGR274C	1.8416084	3.277770198
YGR275W	4.427888165	7.197072472
YGR276C	6.282301598	7.860846335
YGR277C	7.13653855	3.991579907
YGR279C	21.26446496	18.3869013
YGR280C	3.963624221	7.351674424
YGR281W	3.206596785	6.320290054
YGR282C	12.68100821	9.405397379
YGR283C	4.33859407	3.166552959
YGR284C	9.436996435	19.79844271
YGR286C	4.916154123	3.351556812
YGR295C	5.981372376	5.333913741
YHL002W	1.994038138	2.002137126
YHL003C	4.884350397	6.595909375
YHL004W	6.496605097	5.486584672
YHL006W-A	0.853693682	2.438493165
YHL007C	1.349689192	4.532951563
YHL009C	1.578428484	1.017614754
YHL010C	2.631484355	2.280525672
YHL011C	6.785575089	11.69795679
YHL013C	3.722389904	5.152933206
YHL017W	3.86116634	4.637856053
YHL019C	1.735714093	1.93143971
YHL020C	1.313748363	2.771993567
YHL023C	1.322948031	6.246650912
YHL024W	6.492440549	2.729890609
YHL025W	2.765924783	1.95950234
YHL026C	1.751654594	2.77855671
YHL027W	1.777863221	3.928638187
YHL029C	1.408090144	1.339689544
YHL030W	4.255138834	4.236882389
YHL032C	6.328333394	2.833432657
YHL033C	14.98215251	11.35040949
YHL034C	14.41470964	27.00163002
YHL034W-A	6.985129528	12.78270986
YHL035C	2.79423999	3.437739963
YHL038C	4.260857787	3.527137843
YHL039W	3.692103113	12.01055117
YHL040C	4.036445526	7.190517259
YHL046C	7.462194581	2.420739805
YHL047C	4.879850207	6.17803071
YHL048W	3.696054657	7.665198605
YHL049C	3.080601601	4.470092127
YHL050C	3.384528763	3.491480528
YHR001W	5.940503066	7.583275859
YHR001W-A	3.955213163	1.952300513
YHR002W	0.839467628	1.223487096
YHR003C	3.360973067	9.833286086
YHR004C	1.790223598	1.863512545
YHR005C	2.367893733	13.50122608
YHR005C-A	8.62104041	11.29677632
YHR006W	3.440899421	2.161958568
YHR007C	4.549148982	4.588951077
YHR009C	5.83828291	4.266485108
YHR013C	7.564267867	4.525435046
YHR016C	3.653806407	1.151532216
YHR017W	3.511778966	2.844863741
YHR018C	5.385460957	7.54698166
YHR019C	12.7863606	12.5602928
YHR023W	2.554899363	8.7213026
YHR024C	5.974416512	8.73320828
YHR025W	11.07174324	12.30331642
YHR026W	9.918985991	16.13473794
YHR027C	5.852779134	6.971828165
YHR028C	5.630916756	14.2895315
YHR030C	3.562470226	2.512702579
YHR031C	3.746182892	3.637102065
YHR032C-A	3.990417004	1.758923526
YHR032W	2.756382317	3.389932484
YHR032W-A	6.600914474	4.816284913
YHR033W	3.412812388	2.737469687
YHR036W	0.781952901	3.496103119
YHR037W	6.957113145	10.03375013
YHR039C	4.555367874	7.219442607
YHR040W	3.934125433	4.156542586
YHR042W	6.785560992	7.67203744
YHR043C	10.41029702	17.3056657
YHR045W	3.433781165	3.976083639
YHR046C	1.470643623	4.035298922
YHR047C	6.963453761	17.16848256
YHR048W	3.506518945	7.439058533
YHR049W	10.81631398	41.51498611
YHR050W	2.422110154	4.037831523
YHR051W	8.219468279	17.69719431
YHR056C	3.917860234	3.818993776
YHR056W-A	2.168706924	2.185093179
YHR057C	6.339950016	9.155581154
YHR059W	6.234500294	3.778314399
YHR060W	7.173880893	4.479223083
YHR062C	3.141833612	5.295661915
YHR063C	7.599194427	15.27005073
YHR063W-A	7.755998883	19.59959812
YHR064C	13.78908095	18.20762134
YHR065C	3.965350124	10.76024173
YHR066W	2.049799347	4.262143533
YHR067W	5.040392396	9.727468521
YHR068W	6.489634227	15.63990252
YHR069C-A	3.616083844	4.187865106
YHR070C-A	5.461927086	6.658459678
YHR070W	5.111733015	5.935585407
YHR071C-A	2.173951924	3.930860293
YHR071W	4.909992862	6.60577901
YHR072W	5.787589916	4.962183669
YHR073W	3.345850986	4.897890954
YHR074W	7.402012822	6.274134353
YHR076W	7.365294855	9.420409421
YHR078W	4.458273656	5.452529778
YHR079C	2.657128462	2.263397341
YHR080C	2.708413181	4.864175091
YHR082C	2.384703261	2.418327025
YHR083W	5.364702744	4.086783987
YHR084W	2.061940266	1.538814438
YHR085W	2.399606654	11.78216041
YHR086W	4.626130232	5.018899697
YHR088W	3.590723782	2.762236136
YHR091C	3.581829366	1.513796511
YHR092C	5.714540021	6.665537931
YHR094C	1.676396062	2.66871239
YHR096C	1.331206897	2.55194613
YHR098C	4.746847041	3.768495581
YHR099W	4.400780493	7.389146698
YHR100C	7.61866108	13.3520452
YHR102W	1.470252233	2.124963955
YHR103W	2.50492084	2.628316975
YHR106W	9.631614505	24.79544315
YHR107C	3.738045548	9.773792641
YHR108W	6.31385277	4.062152567
YHR109W	2.054130945	2.154462843
YHR110W	5.822442031	12.28715372
YHR111W	6.014646567	9.560859318
YHR112C	6.34163187	5.23530874
YHR113W	9.374884057	6.059410616
YHR114W	4.037750014	11.67292303
YHR115C	4.604109335	2.644749966
YHR117W	6.27277797	3.503448872
YHR118C	1.562627493	4.773710191
YHR119W	3.845040873	4.885802532
YHR120W	3.096892847	3.764789276
YHR121W	7.230607809	7.533291893
YHR122W	8.117350118	19.90014925
YHR123W	4.396636264	4.337802441
YHR127W	2.185149336	8.380212074
YHR131C	1.52260493	2.511207064
YHR132C	5.397248813	3.550975985
YHR133C	6.859164243	16.55903773
YHR134W	2.655401456	5.601466542
YHR135C	3.721325657	2.655566838
YHR136C	1.193350871	1.957143061
YHR137C-A	4.571574155	15.78186303
YHR137W	6.840087306	6.607188659
YHR141C	6.326129647	14.44032601
YHR142W	2.582017199	3.327721855
YHR143W	2.849955899	4.03037207
YHR143W-A	4.522611685	12.9511632
YHR144C	3.500990353	5.925340064
YHR145C	11.27644244	3.89673779
YHR146W	3.918778217	20.32298259
YHR147C	6.633095858	6.171458994
YHR148W	3.268414165	10.99240243
YHR149C	2.399113615	4.237923318
YHR151C	1.770507994	1.554059133
YHR154W	2.192064458	2.663936554
YHR155W	2.096911294	3.383785586
YHR156C	1.794266829	5.196515288
YHR158C	2.727008014	2.332837434
YHR159W	2.991445061	2.082770342
YHR161C	2.393540302	2.102402474
YHR163W	14.18470517	14.50171471
YHR164C	1.994873825	3.382955575
YHR165C	4.333450912	5.26220252
YHR166C	1.441638702	2.418919533
YHR168W	1.254311591	4.849785305
YHR169W	2.856303061	7.294817991
YHR170W	5.079100254	9.28528304
YHR171W	1.00456293	2.014523363
YHR172W	1.666696046	3.44911395
YHR173C	1.536991024	6.813556246
YHR174W	17.15468418	28.61758026
YHR175W	4.74532931	6.119518893
YHR175W-A	4.991246193	5.942516897
YHR178W	2.215701492	1.688563119
YHR179W	14.72688093	4.027096409
YHR181W	4.204143593	4.868314435
YHR182C-A	9.642949659	9.755314037
YHR182W	2.397098173	3.131230017
YHR183W	10.74572278	10.34164037
YHR186C	3.304113726	5.95625329
YHR187W	3.57998654	3.956164139
YHR188C	7.360200385	8.56372517
YHR189W	3.024535946	6.029935734
YHR190W	6.444980635	1.560934092
YHR192W	4.948076901	7.235248241
YHR194W	2.141192624	3.421215049
YHR195W	2.40590211	1.958998734
YHR196W	1.617376067	2.725284672
YHR197W	3.008032398	3.855491836
YHR198C	2.413059898	3.89749578
YHR199C-A	2.158978449	2.92475885
YHR201C	5.440857465	9.478287339
YHR202W	4.905983096	3.281090581
YHR203C	10.87215806	14.41339066
YHR204W	4.271141735	4.955350309
YHR205W	4.201920669	4.604613715
YHR206W	2.40680944	3.075447543
YHR207C	4.006426242	1.825643354
YHR208W	7.010355544	11.36168283
YHR209W	4.247253165	3.443197403
YHR211W	2.742049946	4.323797262
YIL001W	2.654784312	1.808831488
YIL002C	4.197063068	3.522033056
YIL002W-A	3.68648	11.79361394
YIL003W	5.408627413	22.82093092
YIL004C	4.127949909	13.5596083
YIL005W	4.871599166	6.31584525
YIL008W	9.051230292	9.368394144
YIL009C-A	2.421437482	33.8544358
YIL009W	2.90772783	3.07637882
YIL010W	11.5647242	10.0540179
YIL011W	11.49501274	7.339698826
YIL013C	3.144262976	3.512310462
YIL014W	4.19843716	7.555254276
YIL015W	1.891106445	2.556482568
YIL016W	4.750499458	10.65772206
YIL019W	5.622779234	7.641714729
YIL020C	4.09115832	3.198577179
YIL020C-A	5.005027888	4.173724777
YIL021W	2.112579071	10.11884182
YIL022W	5.661810626	9.146427498
YIL023C	3.486479304	2.920659878
YIL024C	1.734064578	3.409676117
YIL026C	1.544091938	3.563732502
YIL027C	4.784474189	5.139833847
YIL030C	2.933127295	4.2548598
YIL031W	2.960200371	5.645914352
YIL033C	8.037642258	12.14669255
YIL034C	10.15884033	3.436111245
YIL035C	2.80972338	6.333994663
YIL036W	2.075613504	1.47074187
YIL038C	3.081185675	4.929855971
YIL039W	8.886402505	9.792908465
YIL040W	2.385501538	7.107478939
YIL041W	12.97861773	24.07968972
YIL043C	13.9002655	16.02561529
YIL044C	5.022739621	1.372808001
YIL046W	2.079040808	2.572545433
YIL047C	3.111454735	3.445235668
YIL047C-A	1.985007608	5.032135523
YIL048W	2.344094317	2.826050816
YIL049W	1.126445048	2.001555282
YIL050W	4.617053889	2.032918984
YIL051C	7.380368153	19.67953418
YIL053W	6.382490668	6.914295671
YIL055C	0.866288093	1.17934934
YIL056W	2.550034318	1.840255914
YIL061C	1.289090909	1.827411072
YIL062C	7.555507296	9.831471166
YIL063C	1.673984038	8.146922549
YIL064W	4.465770785	9.86409835
YIL065C	5.800082505	1.297348234
YIL066C	5.022466202	4.953733602
YIL067C	2.465217868	2.913658164
YIL068C	1.979272148	3.990223573
YIL068W-A	1.585175993	4.538416591
YIL069C	4.268066741	10.46656047
YIL070C	9.024874771	11.44684222
YIL071W-A	3.092456961	2.209760092
YIL073C	2.008422966	3.235414218
YIL074C	6.394547332	2.292804286
YIL075C	5.587161356	5.957092728
YIL076W	8.152576296	18.58530329
YIL078W	13.46560653	14.9058239
YIL079C	2.785640718	3.843549564
YIL083C	6.124305046	7.86480335
YIL084C	2.982553505	1.867696701
YIL085C	3.822137202	5.974205806
YIL088C	6.748486551	7.609926254
YIL090W	2.352456571	4.589401586
YIL091C	2.259958875	4.209941798
YIL092W	1.559434054	2.263612974
YIL093C	5.438236294	2.590417983
YIL094C	7.197901054	9.283953139
YIL095W	2.148148519	2.837490355
YIL096C	5.394943106	4.760588726
YIL103W	4.050692805	3.914654361
YIL104C	1.579051195	5.927458243
YIL105C	2.451544893	0.904353616
YIL106W	2.961503141	2.10288754
YIL107C	3.587709047	2.004731701
YIL109C	7.604287512	7.497447671
YIL110W	3.797081832	5.409776626
YIL111W	14.81578235	4.619963003
YIL112W	1.812026834	3.701994753
YIL114C	8.850760885	11.54481728
YIL115C	3.491533242	8.858048145
YIL115W-A	3.151123439	9.464227072
YIL117C	3.915728223	21.31444644
YIL118W	4.328851383	12.94187327
YIL119C	0.781251218	1.778207524
YIL121W	3.809162106	11.69486861
YIL123W	14.51080025	13.82835451
YIL124W	9.131195195	26.21126038
YIL125W	5.966274048	4.552325317
YIL126W	3.108882999	3.418161644
YIL127C	4.54980852	9.309265041
YIL128W	2.166544865	3.324905908
YIL129C	4.128344098	6.287804383
YIL130W	0.936303618	1.707250983
YIL131C	2.822677318	2.957219354
YIL134W	4.697607865	7.587807598
YIL135C	2.066922559	2.301295392
YIL137C	3.985115146	10.34177699
YIL138C	8.37388275	16.15251153
YIL140W	3.270902873	4.29557209
YIL142C-A	6.243092062	2.469823961
YIL142W	6.122315086	6.689316255
YIL143C	2.348799342	3.361274366
YIL145C	5.877386632	7.853263261
YIL147C	3.150471356	4.331753666
YIL149C	2.186200341	5.255310938
YIL150C	0.95766974	0.826526304
YIL151C	1.748859642	3.257902718
YIL153W	3.915372609	2.178173316
YIL156W	1.988539119	2.840365819
YIL156W-A	1.880786263	3.275426026
YIL157C	9.247855968	4.379172991
YIL158W	2.14606195	3.909514256
YIL160C	1.742419915	2.141869601
YIL161W	1.523653357	6.83099377
YIL162W	7.859166615	9.157651557
YIL166C	1.924462639	3.01334327
YIR001C	7.11437153	1.961960241
YIR002C	3.077991296	5.967751446
YIR004W	4.829548067	5.522270982
YIR006C	7.158949831	4.85933163
YIR007W	1.167673241	2.599846521
YIR008C	3.485521606	5.223440475
YIR010W	1.839920013	2.053043219
YIR011C	3.727679863	3.526452256
YIR012W	3.644856647	6.278219285
YIR017W-A	2.027248897	-5.360249877
YIR020C-B	2.727983135	2.120861456
YIR021W	5.118490581	3.05286506
YIR022W	8.936945731	20.52286257
YIR023C-A	1.447098749	4.760205539
YIR023W	1.349637619	1.409885011
YIR027C	5.138376206	4.921024219
YIR030W-A	2.826079251	2.551205951
YIR033W	2.65831729	4.589684386
YIR034C	7.788082963	3.164066047
YIR035C	5.924869403	9.119499237
YIR036C	17.82898708	6.428714961
YIR037W	11.81386102	34.53154633
YIR039C	4.356405589	13.00694416
YIR042C	5.381513095	1.614867393
YJL001W	8.395237536	5.785316294
YJL002C	7.088638277	9.141486984
YJL004C	4.840278593	2.805126751
YJL005W	2.317781725	3.878216379
YJL006C	2.41310053	2.06843363
YJL008C	6.706454318	20.00315255
YJL009W	5.396058553	9.657712392
YJL010C	4.482944441	9.057954032
YJL011C	2.403397579	9.402328761
YJL012C	7.157075402	9.766573701
YJL014W	7.018296504	4.158073101
YJL015C	6.508660035	3.592827834
YJL016W	2.636392279	5.268271555
YJL019W	2.44436024	2.766131825
YJL020C	5.399709114	4.657532062
YJL024C	6.439941398	8.06670309
YJL025W	1.071112246	0.767517883
YJL026C-A	9.622940758	17.28523139
YJL029C	2.829308884	4.326190793
YJL031C	4.002150863	1.504558758
YJL033W	3.138283527	5.709124999
YJL034W	5.468229167	10.22513973
YJL036W	2.099432678	0.979188537
YJL038C	6.856270019	8.604860686
YJL039C	3.111858208	4.292533019
YJL042W	3.778710919	2.862274223
YJL044C	5.955581861	4.400883575
YJL046W	4.591084437	2.387777043
YJL047C	2.222736827	2.302110929
YJL050W	5.584357841	8.123197138
YJL051W	2.459824639	2.062732946
YJL052W	9.182474612	17.40308539
YJL053W	2.78495921	3.207881618
YJL054W	4.921905948	5.824520822
YJL055W	10.31103605	26.30449219
YJL056C	1.563601874	2.079202596
YJL058C	1.162570092	1.581682
YJL059W	3.763540288	2.90980226
YJL060W	2.660252768	11.55606596
YJL061W	2.738831951	3.197437466
YJL062W	3.736386492	5.716864673
YJL062W-A	3.334159987	4.825946088
YJL063C	5.552727664	3.967937262
YJL065C	2.563412567	5.462055952
YJL066C	6.157119687	1.750149586
YJL068C	8.498630134	8.824159944
YJL069C	2.519009269	8.381286318
YJL071W	4.096647378	2.849498082
YJL072C	3.542111289	14.48777565
YJL073W	1.536409133	4.146415053
YJL074C	3.169689885	3.846226931
YJL075C	2.290052497	8.733840886
YJL076W	4.362618396	5.945214371
YJL078C	3.078899351	3.75177604
YJL079C	10.3532624	6.063216359
YJL080C	8.396935059	10.46186396
YJL081C	5.038059406	8.15944984
YJL082W	2.32943149	4.460085069
YJL084C	2.051641198	3.895552803
YJL085W	1.819856764	3.770790215
YJL087C	2.050390183	4.535075071
YJL088W	4.180358242	3.932184118
YJL090C	1.266063781	1.372846608
YJL091C	3.462591279	8.22437562
YJL092W	1.850843372	4.014268367
YJL093C	3.937708571	3.399643905
YJL094C	1.644582739	3.126860788
YJL095W	2.330720316	3.766700055
YJL096W	5.097346072	2.706664643
YJL097W	6.830223534	5.950023451
YJL098W	1.737401582	3.469921895
YJL099W	3.385215001	1.607227778
YJL101C	5.270089009	5.49763402
YJL102W	5.916624145	3.632508859
YJL103C	2.800222712	0.273618708
YJL104W	5.366766821	15.90662094
YJL107C	1.444151557	1.463684638
YJL108C	1.394039519	3.345128102
YJL109C	5.455824206	6.623884009
YJL110C	3.521765559	1.654763822
YJL111W	5.3172776	6.792086402
YJL112W	1.663836228	3.833610833
YJL115W	2.973134896	4.571430345
YJL117W	4.552130608	7.80868174
YJL118W	1.857525623	1.806116683
YJL119C	1.291265514	2.899108135
YJL121C	19.42555454	10.17798394
YJL123C	3.533271545	16.78703029
YJL124C	8.555185465	6.858159191
YJL125C	2.143514262	6.48926515
YJL127C	1.793267574	4.437624912
YJL127C-B	5.290841154	3.136410559
YJL128C	1.882331432	2.107395735
YJL129C	2.303255836	4.568430542
YJL130C	7.124061267	8.697515913
YJL131C	1.915252691	6.509180734
YJL133W	1.936687165	1.272127193
YJL134W	4.108703748	6.166732676
YJL137C	3.120828399	5.681503874
YJL139C	3.699147469	4.318278334
YJL140W	5.062591783	8.958491001
YJL141C	2.702466757	2.386840652
YJL143W	8.432888144	4.461925099
YJL145W	8.380610826	13.68106183
YJL146W	2.188520094	3.236572395
YJL147C	1.191149745	2.806080534
YJL148W	5.426986029	6.33801211
YJL149W	0.645507345	2.261360286
YJL153C	12.15205402	20.42408383
YJL154C	3.562020731	2.681608953
YJL156C	1.963561413	2.467896653
YJL156W-A	1.889595472	2.060308311
YJL157C	1.792808035	2.643411149
YJL158C	10.50284046	11.59822049
YJL159W	3.137015876	3.971267576
YJL162C	3.218070383	2.787787939
YJL165C	2.401267837	3.566442792
YJL166W	5.378826926	9.7852174
YJL167W	13.91011447	20.84831413
YJL168C	1.418683484	2.024915894
YJL169W	1.020928882	4.715251433
YJL171C	7.186950577	14.01667754
YJL172W	13.36151045	5.116795951
YJL174W	4.188158803	7.370392256
YJL176C	2.611700141	4.557489321
YJL177W	7.627805446	9.822180487
YJL178C	7.131738169	13.68337609
YJL179W	4.653280905	8.207844589
YJL180C	5.565018726	6.063491888
YJL181W	4.422407736	2.068658295
YJL183W	4.99239773	9.513519995
YJL184W	6.259238861	9.326953012
YJL185C	2.986498788	9.789098575
YJL186W	4.616803196	6.610792079
YJL187C	2.239253992	3.145443588
YJL189W	9.055472376	-28.6708683
YJL191W	4.243840764	11.8720645
YJL192C	8.375080723	7.158969318
YJL193W	2.087323635	2.478193319
YJL196C	6.561087106	4.901891424
YJL197C-A	2.628548266	1.090168079
YJL197W	2.899548885	3.21233556
YJL198W	3.190333349	2.692209014
YJL200C	4.004909869	4.045577785
YJL201W	1.618450791	2.605867965
YJL203W	1.609115938	2.686098933
YJL204C	3.977890152	6.212661129
YJL207C	2.947044497	5.170059684
YJL208C	4.48585204	5.259794262
YJL209W	0.763916135	1.828390578
YJL210W	3.858749711	4.106178065
YJL211C	7.478353135	5.365746706
YJL212C	2.72862787	2.528280072
YJL219W	3.47504848	2.278423986
YJR001W	4.896563788	7.86274555
YJR002W	5.525626118	5.410264925
YJR003C	2.28473556	2.914710772
YJR004C	2.398382295	3.346462864
YJR005W	1.479744211	1.804389765
YJR006W	3.844949454	5.419074651
YJR007W	6.77105109	11.23706881
YJR009C	8.755710314	19.88836394
YJR010C-A	4.087512677	18.58973908
YJR010W	5.312554032	5.200419716
YJR013W	2.458009665	6.594239028
YJR014W	10.41738069	10.76977576
YJR015W	5.764119548	3.634259408
YJR016C	7.572047511	12.77789755
YJR018W	7.777518169	7.246201704
YJR025C	8.521616599	36.24589459
YJR030C	2.756841764	2.298672925
YJR031C	2.852067236	5.533833045
YJR032W	2.023461666	10.94684801
YJR033C	3.464989747	5.179947516
YJR039W	0.894596285	1.589045083
YJR040W	3.955052678	6.394514136
YJR041C	2.625929403	5.654380043
YJR042W	4.312426307	4.362701216
YJR043C	2.975956345	7.054724352
YJR044C	5.027936509	6.649292744
YJR045C	9.633685285	6.989316517
YJR049C	3.068624051	8.249450644
YJR050W	1.60342759	5.862593065
YJR051W	8.313410941	10.787808
YJR052W	1.316773931	1.843019556
YJR054W	1.952792776	1.97567465
YJR055W	1.734552401	3.266453258
YJR057W	3.509067612	10.40754329
YJR058C	5.402283077	2.945675633
YJR059W	3.012272943	1.058858255
YJR060W	3.082035248	14.50252791
YJR061W	1.524542867	4.86460646
YJR062C	4.139162631	8.522648482
YJR063W	4.820495326	6.742825231
YJR064W	7.712998448	5.20763023
YJR065C	7.430995843	11.07694085
YJR066W	2.242374228	4.771363978
YJR067C	3.42658519	5.183097576
YJR068W	6.138039299	5.429230323
YJR069C	6.599697759	10.85268639
YJR070C	6.458325968	5.42784841
YJR071W	7.18140777	5.338272671
YJR072C	8.755954524	14.17868594
YJR074W	12.22650916	7.0582631
YJR075W	5.535990898	6.763732354
YJR076C	3.532285189	10.6962744
YJR077C	7.213745083	13.81477278
YJR080C	8.089774821	7.354655154
YJR083C	2.908477275	5.621942033
YJR084W	2.906210998	4.419660306
YJR085C	10.58426491	8.011013213
YJR088C	5.810661791	14.20178689
YJR089W	1.586637388	3.511224988
YJR090C	1.674349428	2.686824092
YJR091C	2.384968354	2.346090159
YJR092W	1.550176048	1.789892197
YJR093C	1.641236688	2.373208551
YJR097W	3.100272348	2.258236128
YJR098C	1.03440503	7.8436337
YJR099W	7.421161796	2.888796629
YJR101W	4.920452757	8.800492354
YJR103W	7.678566051	3.790323435
YJR105W	9.734266569	17.74029712
YJR106W	2.457103976	4.085051412
YJR107W	2.028931369	7.181311759
YJR109C	6.737833708	9.183818302
YJR111C	3.251637649	8.953779003
YJR112W	1.944136098	3.096798694
YJR113C	7.35734778	3.206141432
YJR114W	4.74350312	2.729817415
YJR116W	3.64173509	2.404204415
YJR117W	5.022061812	4.230134085
YJR118C	5.558887319	7.091633103
YJR121W	6.475915683	12.03089809
YJR122W	6.462729938	2.534758967
YJR124C	2.230478451	3.805175842
YJR125C	5.875943008	3.812182752
YJR126C	3.611117335	7.602586956
YJR127C	3.020470121	2.609214865
YJR129C	5.876074117	6.207329253
YJR130C	3.455657173	6.276164681
YJR131W	6.218152785	4.637266641
YJR132W	3.680623802	4.758515554
YJR133W	9.287291152	2.188250919
YJR134C	1.589749888	5.107686757
YJR137C	3.898877473	4.805079189
YJR138W	1.701647432	5.088307745
YJR140C	2.733604656	8.122359029
YJR141W	2.663747168	10.13949867
YJR142W	9.975197814	7.906657237
YJR143C	7.184445351	6.47396217
YJR144W	6.10641672	7.266847814
YJR146W	2.087342375	1.659555037
YJR147W	4.96961231	9.787183598
YJR148W	12.1820185	10.90154477
YJR149W	5.460830193	4.23234521
YJR152W	11.7746731	5.141806721
YJR161C	5.400479325	7.739161797
YKL002W	5.222012112	13.80889121
YKL003C	3.339909238	6.008626964
YKL004W	5.000204405	5.640575357
YKL005C	1.946905644	8.586831672
YKL006W	6.122393707	13.87420904
YKL007W	5.509876632	4.71064704
YKL008C	6.593235244	7.944888492
YKL009W	6.007594213	6.366830122
YKL010C	3.721490819	5.403430969
YKL011C	3.396732458	3.661143281
YKL012W	5.126206498	2.601099528
YKL013C	10.34321119	14.98745218
YKL014C	3.799737429	9.598543208
YKL015W	2.360544885	2.788182585
YKL016C	8.31339346	10.6256854
YKL017C	0.952423135	2.277369443
YKL018C-A	3.694970494	1.447155934
YKL018W	2.863050234	2.017766215
YKL019W	12.2112268	3.591861862
YKL020C	2.475446309	1.750008104
YKL021C	7.315518144	10.81606942
YKL022C	0.99643019	4.168379961
YKL024C	10.41099771	21.70330013
YKL025C	3.005247704	3.890137524
YKL027W	2.586864883	5.78619915
YKL028W	2.576831628	4.162803543
YKL029C	5.487362722	3.508042072
YKL030W	1.726839205	4.765547873
YKL032C	2.908802725	2.74093636
YKL033W	1.545770605	3.218038447
YKL034W	2.591490138	3.248437924
YKL035W	6.358136846	1.167119161
YKL038W	1.821837245	3.566854717
YKL039W	3.439415035	4.31311598
YKL040C	6.727522843	7.376077661
YKL041W	5.40918908	10.45081612
YKL042W	2.079665068	6.771299789
YKL043W	1.717187618	1.586641963
YKL045W	3.137484823	3.808506831
YKL046C	5.727903564	4.188102965
YKL047W	3.216538051	9.770325991
YKL048C	2.478037551	1.767496041
YKL049C	4.169336772	13.86482124
YKL051W	2.80627061	3.750463622
YKL053C-A	5.204690925	4.027831857
YKL054C	4.781594039	2.133422932
YKL056C	9.923637202	15.45810831
YKL057C	2.519842177	2.974943505
YKL058W	7.369396777	3.325161621
YKL059C	1.63017221	1.05991916
YKL060C	6.119206605	25.54459712
YKL062W	1.906677557	2.763423321
YKL063C	2.894621525	1.134166379
YKL064W	3.909263996	4.819200004
YKL066W	8.064627347	6.147302394
YKL067W	6.437306683	8.483977405
YKL068W	3.181202192	3.75898433
YKL069W	8.613796706	9.238619922
YKL072W	1.995984497	4.191230387
YKL073W	5.002557051	11.08716351
YKL074C	2.050787289	7.266788151
YKL075C	1.92646543	3.402098237
YKL076C	2.395095968	1.314312949
YKL077W	5.73252269	11.45009816
YKL078W	2.201019864	4.110024318
YKL079W	2.758961993	1.642905003
YKL080W	7.801318324	16.14734917
YKL081W	10.6949204	6.94342228
YKL082C	2.308308026	6.041100869
YKL083W	2.483979405	5.731563375
YKL084W	4.861511108	5.448673598
YKL085W	7.30528361	9.529946293
YKL086W	5.713489341	17.42547658
YKL087C	3.435749623	3.303558673
YKL088W	2.598879902	4.883299382
YKL090W	3.029396827	2.397018397
YKL092C	1.445526327	2.45994867
YKL093W	0.683742912	3.4770296
YKL094W	5.388115784	3.528648732
YKL096W	5.182863582	8.17090043
YKL098W	3.461282623	5.465193705
YKL099C	3.853913551	7.048222928
YKL100C	5.408061546	4.569954137
YKL100W-A	4.61414975	2.926806291
YKL101W	3.066095712	6.004932302
YKL103C	6.190720704	1.838991493
YKL104C	7.09488726	14.40001554
YKL105C	1.944535973	3.790445255
YKL106W	3.320102421	5.332724666
YKL108W	2.067865025	2.643528902
YKL109W	0.930149865	2.957228066
YKL110C	4.142929999	7.953346503
YKL111C	1.797805424	8.272245968
YKL112W	2.758899719	3.90351084
YKL113C	4.331074658	9.013007474
YKL114C	7.380484007	10.64040065
YKL116C	1.548323401	2.120982263
YKL117W	13.70339224	5.965926705
YKL119C	4.426587582	5.947224618
YKL120W	2.346521424	4.475307463
YKL122C	3.550307371	10.27781017
YKL123W	3.693318931	14.1106591
YKL125W	1.92092773	1.290391803
YKL126W	4.616432786	3.855048144
YKL128C	5.744830665	2.292490968
YKL129C	1.611160607	3.208902045
YKL130C	4.120710065	6.324601971
YKL134C	3.090954955	2.234253281
YKL135C	2.888042093	3.356815704
YKL138C	4.9261143	5.171315644
YKL138C-A	2.278122868	3.019837986
YKL139W	0.84164023	2.121036401
YKL140W	4.197425642	5.734117797
YKL141W	4.724476938	6.835182102
YKL142W	8.181575517	1.238223847
YKL143W	4.397982355	6.847572558
YKL146W	2.846829562	2.912655126
YKL147C	5.594450058	2.029998602
YKL148C	3.509842519	5.036197444
YKL149C	7.214719519	4.056901027
YKL151C	6.50718977	9.91739937
YKL152C	6.588581486	20.75638813
YKL153W	6.132509343	18.27242152
YKL154W	2.39262138	5.860096149
YKL155C	4.938961423	3.286379525
YKL157W	10.82662632	16.01045877
YKL160W	22.2344221	6.756235396
YKL161C	4.524179462	3.593341544
YKL163W	4.953748323	5.047562043
YKL164C	2.60755932	3.269414754
YKL165C	4.037688115	4.293723501
YKL166C	2.341250438	5.634863961
YKL168C	6.208850429	2.588299342
YKL170W	3.944752044	4.780142775
YKL171W	1.357997252	2.519121061
YKL173W	2.682217285	5.676587657
YKL174C	4.139631908	4.174875039
YKL175W	2.804673628	3.199045435
YKL176C	3.471674443	5.255622448
YKL179C	2.001338386	5.201109908
YKL181W	8.319207356	12.06208591
YKL182W	8.497168847	10.86117138
YKL183W	3.82655169	2.931897129
YKL184W	4.409908289	8.805365093
YKL185W	2.112109932	1.941950451
YKL186C	2.534828601	3.664813628
YKL189W	2.625404727	2.86283809
YKL190W	6.747587501	10.96092556
YKL191W	7.337463604	6.500939587
YKL192C	5.241325436	14.69477053
YKL193C	2.71039684	4.004774792
YKL194C	6.414391342	3.008008674
YKL195W	3.640839066	4.62527523
YKL196C	7.217860245	7.51256013
YKL197C	3.830750064	4.645670067
YKL198C	3.911345466	3.880778989
YKL201C	1.761101379	3.781060074
YKL203C	2.520310865	5.501508972
YKL204W	2.078379223	2.36336991
YKL205W	2.989384271	4.737752546
YKL206C	5.003444027	4.449753722
YKL207W	6.616331566	7.83887504
YKL209C	2.176508882	5.2680362
YKL210W	10.24315622	15.78089592
YKL212W	6.080850489	4.691350255
YKL213C	3.651597845	6.093327644
YKL214C	6.653802419	4.154472278
YKL215C	3.566003286	4.91093793
YKL217W	2.522568759	3.804266706
YKL218C	7.260644418	4.227210976
YKL222C	1.955238617	2.573258373
YKR001C	8.556565096	15.66544956
YKR002W	4.087377252	1.894921571
YKR003W	4.529734344	8.575379599
YKR004C	3.653445072	5.787785118
YKR006C	7.813345094	8.843660803
YKR008W	1.900427023	3.098865798
YKR009C	4.144055439	0.963679677
YKR010C	1.861993694	3.44738405
YKR013W	7.623125837	10.53841641
YKR014C	8.18364143	14.30117693
YKR016W	4.613969878	11.35926197
YKR017C	2.42336808	1.53734855
YKR018C	7.731540384	4.98520825
YKR019C	1.466047445	5.38112263
YKR021W	2.193458908	2.170137678
YKR022C	4.088919615	8.558712386
YKR023W	2.495779636	2.844406083
YKR024C	1.159823111	3.299076681
YKR025W	5.03903956	5.410146588
YKR026C	4.4863212	2.656900001
YKR027W	2.221823836	2.92422484
YKR028W	2.567675738	3.808349218
YKR029C	1.772721424	4.802467411
YKR030W	3.677640477	10.42012029
YKR031C	2.580483757	4.647974291
YKR034W	1.5436888	2.325330505
YKR035W-A	4.765441541	4.531458669
YKR036C	3.122264788	5.14731332
YKR037C	2.041055621	5.766401514
YKR038C	4.516386791	3.84519904
YKR039W	3.568373447	4.560203258
YKR042W	9.871470101	11.88354808
YKR043C	7.521066745	13.14664698
YKR044W	2.325479623	6.141758063
YKR046C	9.627456986	7.436260673
YKR048C	10.82408	15.09249812
YKR050W	7.287638642	3.189622197
YKR053C	8.019162678	22.75858207
YKR054C	5.036964343	8.313510001
YKR055W	1.181993062	1.470566346
YKR056W	3.56739061	10.54433035
YKR060W	3.811096357	6.785442753
YKR061W	4.1820274	6.082023722
YKR062W	3.307819806	4.139291062
YKR063C	3.684731307	3.192928955
YKR064W	1.432724016	5.699989809
YKR065C	10.76702253	14.59318647
YKR066C	7.141532925	18.81913554
YKR067W	2.972815711	1.876953682
YKR068C	5.938738348	6.213362597
YKR071C	5.350548011	2.477654737
YKR072C	1.241322116	2.925754425
YKR074W	6.860389671	5.835488283
YKR075C	3.404119077	1.430582368
YKR077W	2.087731439	1.051740646
YKR078W	1.890567457	3.781337349
YKR079C	3.964942469	3.603621646
YKR080W	3.437194057	11.01225847
YKR081C	5.391671754	5.201446406
YKR082W	2.823773862	6.367128984
YKR084C	5.48538624	13.11996016
YKR085C	6.004364599	7.813383618
YKR086W	1.907354042	3.249237525
YKR088C	4.678042887	12.36650445
YKR089C	3.069668928	2.589785321
YKR090W	3.111287759	2.9036603
YKR093W	3.147848308	2.862271338
YKR095W	2.950761809	7.236616025
YKR096W	2.442941501	3.499357325
YKR097W	2.293074703	3.151994139
YKR098C	2.950460324	1.790256243
YKR099W	1.610130649	2.382137431
YKR100C	1.746762107	5.422880259
YLL001W	4.245054793	1.983943728
YLL002W	4.42567853	2.637605252
YLL004W	6.693278664	6.604106875
YLL005C	1.995418048	3.022140539
YLL006W	3.644811	3.961937218
YLL008W	3.614887366	5.633196958
YLL010C	1.678898159	2.243985351
YLL011W	1.643816925	3.958971998
YLL012W	1.031223416	1.732537111
YLL013C	3.778349283	5.601562813
YLL014W	5.623153349	12.23794245
YLL015W	4.113977542	8.181392139
YLL016W	1.638364276	3.606455607
YLL018C	12.09011568	18.56128244
YLL018C-A	4.088668678	7.064849611
YLL019C	1.558902345	2.83439006
YLL021W	3.934182115	3.659569541
YLL022C	7.374325334	9.754215083
YLL023C	5.102508805	7.711988848
YLL024C	7.888454735	10.03407123
YLL027W	2.638257517	2.809079861
YLL028W	2.223786227	3.253414516
YLL029W	3.389116476	2.125645814
YLL031C	3.430348176	4.907207354
YLL032C	1.85479884	3.453573559
YLL033W	1.277813888	4.421695771
YLL034C	3.718695421	5.452434337
YLL035W	2.822129501	3.4095287
YLL036C	2.952484522	3.525639465
YLL040C	6.166277899	7.352763942
YLL041C	3.603599676	3.761394206
YLL043W	2.37933771	5.856855996
YLL045C	6.114819297	14.83569389
YLL048C	6.110829901	6.367803914
YLL049W	12.54695016	8.577223631
YLL051C	2.778432566	2.513154371
YLL052C	4.762790689	4.943847376
YLL053C	6.645149353	9.248119853
YLL054C	4.416748248	2.648619888
YLL057C	7.459951153	2.968875805
YLL058W	3.893291596	22.97097935
YLL061W	4.04393186	3.51602583
YLL063C	5.468898316	1.593463743
YLR001C	1.867681259	3.772378533
YLR002C	4.171024519	6.498520349
YLR003C	3.712189259	8.433879245
YLR005W	3.198766438	3.476784035
YLR006C	2.157271623	1.12187454
YLR007W	2.881426141	2.989447773
YLR008C	5.356884554	6.249087376
YLR009W	4.449629947	6.939514534
YLR010C	1.888337098	2.830727957
YLR014C	2.693136995	2.783996177
YLR015W	3.400521935	8.602549723
YLR016C	4.491370711	12.10525208
YLR017W	5.927530335	8.261566029
YLR018C	2.307273809	2.461865639
YLR019W	2.286364055	1.511197576
YLR020C	4.107924581	7.084309986
YLR021W	6.855942521	8.739161328
YLR022C	2.890775152	2.088677342
YLR023C	1.827641259	2.594654158
YLR024C	3.188347224	7.194039144
YLR025W	5.981999482	10.83011855
YLR026C	2.335587316	4.03138113
YLR027C	10.583282	4.382465478
YLR028C	7.526073841	3.140758289
YLR029C	8.732384057	18.93149577
YLR032W	2.699165676	4.482892217
YLR033W	2.467213252	3.857121844
YLR034C	2.028790723	2.505944513
YLR035C	1.916539037	5.622999284
YLR036C	2.367211776	6.143138763
YLR039C	3.308892597	3.155883653
YLR040C	4.414109615	6.870263862
YLR041W	4.291541819	2.935014662
YLR042C	2.84788769	6.868053313
YLR044C	13.80673211	14.07887339
YLR045C	2.907171631	5.256447397
YLR046C	2.83419899	4.179229538
YLR047C	1.196057834	3.356619184
YLR049C	1.953970746	2.812989537
YLR050C	8.012769648	11.31966249
YLR051C	2.278882742	5.877810509
YLR052W	1.85429243	2.442457464
YLR053C	3.111480259	4.499350703
YLR055C	2.18657454	4.37454839
YLR056W	3.612813475	5.410149357
YLR057W	1.800768738	2.754173242
YLR058C	7.105086835	11.71131178
YLR059C	8.12397865	7.771082653
YLR060W	8.170561089	9.903634541
YLR062C	15.12872228	12.80588069
YLR063W	1.780504625	2.429542945
YLR064W	3.17520951	4.906424273
YLR065C	7.025072715	9.121071492
YLR066W	6.443734257	14.6754219
YLR067C	2.747516404	3.305035734
YLR068W	4.365379505	6.358690736
YLR069C	7.999935603	6.56979232
YLR070C	4.196832268	1.828142764
YLR071C	2.192649305	3.618172512
YLR072W	2.858513233	2.015358992
YLR073C	2.101333134	2.956104226
YLR074C	6.571546476	5.289786792
YLR076C	11.55320091	30.36391091
YLR077W	4.513676399	5.946203664
YLR078C	6.424949752	2.891515323
YLR083C	5.122520251	8.730730056
YLR084C	1.340659641	1.752335541
YLR085C	1.942536501	5.534253799
YLR086W	2.079856018	8.265946768
YLR087C	3.917848585	7.59869176
YLR088W	5.271494127	8.754227173
YLR089C	6.543847164	4.351662644
YLR090W	2.393031712	3.651405529
YLR091W	2.672959988	6.868455639
YLR093C	4.033467622	10.49155363
YLR095C	1.967548645	3.961253992
YLR096W	3.294441182	4.270005323
YLR097C	3.81719432	2.631484592
YLR098C	3.713756543	2.361538054
YLR099C	5.504553381	1.873787547
YLR100W	8.61146968	4.960024307
YLR101C	9.07531177	5.307441486
YLR103C	1.883310739	1.868504935
YLR104W	3.9073601	15.44107155
YLR105C	4.122967509	3.927175414
YLR106C	6.031523172	9.869747271
YLR107W	2.191269988	5.164666132
YLR110C	15.92602351	22.84859307
YLR112W	5.535244098	3.886935225
YLR113W	5.445083502	10.4227213
YLR114C	2.115893091	2.599030468
YLR115W	1.598486296	2.403200348
YLR116W	1.054497829	2.301680169
YLR117C	1.545920578	3.767114565
YLR118C	5.439973101	3.525530421
YLR120C	3.31984024	3.611045937
YLR121C	5.163305964	4.537795812
YLR126C	6.246066767	13.90482035
YLR127C	3.459123988	4.532816476
YLR129W	2.805881658	7.182025228
YLR130C	2.787248749	5.330137664
YLR131C	1.248779812	1.550171254
YLR133W	2.969641565	4.05756782
YLR134W	6.398671433	13.74034056
YLR137W	4.072784741	2.651890431
YLR138W	3.594293794	4.07552667
YLR139C	1.594361238	1.289262426
YLR141W	6.359435811	7.623781985
YLR142W	1.966502531	2.653579683
YLR143W	3.210652439	2.396768492
YLR144C	2.664865859	3.412573605
YLR145W	2.081579228	6.518109386
YLR146C	3.950675821	4.059621045
YLR148W	2.559257326	3.430476595
YLR150W	9.317062935	12.37695419
YLR152C	2.767678939	3.921293456
YLR153C	6.606933227	6.63905666
YLR162W-A	4.61631505	9.446889324
YLR163C	4.713262321	12.20507757
YLR166C	2.432172092	8.424250153
YLR167W	5.890705059	7.292682946
YLR168C	2.383067201	2.699829342
YLR172C	5.633410593	3.266680343
YLR173W	1.355144851	2.841865635
YLR175W	6.667394102	8.831752491
YLR176C	1.369144578	1.224029241
YLR180W	8.729885401	19.09615009
YLR181C	4.95865642	2.216152157
YLR182W	1.211500378	2.099468333
YLR183C	2.693020458	2.989148994
YLR185W	14.73801328	14.61499513
YLR186W	5.37525455	3.660194026
YLR187W	1.180421396	4.844891639
YLR188W	4.444261612	12.55799432
YLR189C	3.445672749	3.9597382
YLR190W	2.672131172	3.218000711
YLR191W	0.97942514	5.621884584
YLR192C	7.820269106	20.87108195
YLR193C	3.546472033	5.978445294
YLR194C	2.527657198	2.759988836
YLR195C	5.57969152	14.18046333
YLR196W	4.895751751	11.32917072
YLR199C	3.34185199	5.700484905
YLR201C	6.831725952	5.162593931
YLR203C	7.802575048	3.552205959
YLR204W	5.095228878	4.691615741
YLR206W	3.956515901	3.185555667
YLR207W	3.690162563	4.193025556
YLR208W	7.418163795	19.06879061
YLR209C	9.386226579	4.697803819
YLR212C	3.039700917	2.255010029
YLR214W	2.468836381	3.507716442
YLR215C	2.659343154	2.355835925
YLR219W	2.395482327	2.281738801
YLR220W	4.587905199	4.700088684
YLR222C	3.072726011	3.98179757
YLR223C	1.185480589	4.258137789
YLR224W	2.63942232	2.516881243
YLR226W	1.423298074	8.536237196
YLR227C	3.496943027	4.557620101
YLR228C	3.242990118	3.29976554
YLR229C	8.927772147	10.15046546
YLR230W	9.172900577	12.38253333
YLR231C	4.812774989	13.26673627
YLR233C	2.038210486	3.418774096
YLR234W	2.997226255	6.050233262
YLR237W	3.87649633	5.692368365
YLR238W	2.528379213	2.075625116
YLR239C	6.587508007	6.415185454
YLR240W	2.003926532	1.537802561
YLR241W	2.987292093	3.940720356
YLR242C	2.718493636	5.726719616
YLR243W	3.42325294	8.949635744
YLR244C	7.307407934	7.794650032
YLR245C	0.87861561	4.513604401
YLR246W	1.772086503	1.642659229
YLR247C	2.727489618	3.774848818
YLR248W	4.948674799	4.882861568
YLR249W	8.314015945	16.88286989
YLR250W	6.797603277	19.71769781
YLR253W	5.8628215	4.472326125
YLR256W	2.527913601	4.745662886
YLR257W	3.014241029	9.863015217
YLR258W	4.664149327	6.088263344
YLR259C	15.67414222	14.82051341
YLR262C	3.840258521	5.749509657
YLR262C-A	2.291791677	17.30669102
YLR264W	7.115610151	10.83138242
YLR265C	3.522661834	5.498496337
YLR266C	4.581769959	4.766345346
YLR267W	3.327119511	2.369361642
YLR268W	4.084921902	11.64871863
YLR270W	4.750274259	4.940583705
YLR272C	2.364250907	2.827818046
YLR274W	2.368285058	4.943951717
YLR275W	3.372573613	3.521060479
YLR276C	4.798479446	4.555067091
YLR277C	1.924927772	4.835687839
YLR278C	2.884675477	6.049339472
YLR285C-A	2.778401766	10.99607957
YLR285W	7.4357354	14.15215261
YLR286C	6.733687278	6.830684814
YLR286W-A	4.735133555	6.651706754
YLR287C	3.27631154	3.932650917
YLR288C	2.498958538	2.833479487
YLR289W	1.745274264	2.286009429
YLR291C	5.212864337	3.442047931
YLR292C	5.56915787	4.816783252
YLR293C	9.128595112	10.01226433
YLR294C	6.497267715	8.333821901
YLR295C	4.225281231	6.79260426
YLR299W	4.532848846	2.339722649
YLR300W	2.581036729	5.657542838
YLR303W	13.0527904	3.261108977
YLR304C	5.369912058	10.29870428
YLR305C	3.418492935	4.710422417
YLR309C	4.546707302	4.598418315
YLR310C	2.32630393	4.112555666
YLR312W-A	5.947807626	2.611361305
YLR313C	1.28720362	2.307023458
YLR314C	7.136934177	2.999243009
YLR315W	3.810505815	3.806813594
YLR316C	4.086988279	3.974819045
YLR317W	3.471716329	2.876199023
YLR319C	1.786488651	4.341759713
YLR321C	3.222163408	2.416218701
YLR323C	3.879101241	9.068029347
YLR324W	4.28864581	4.33590756
YLR326W	1.635107314	0.692179623
YLR328W	3.193300566	11.9961424
YLR330W	3.959627155	12.24900445
YLR332W	1.393126377	2.486767197
YLR333C	13.97558328	8.942162303
YLR335W	5.697052505	9.928413338
YLR336C	3.22369691	3.97762425
YLR337C	4.333209333	5.755285971
YLR338W	2.524336065	4.204476643
YLR342W	6.714152697	8.736737671
YLR343W	5.780450034	4.925606811
YLR346C	1.743239699	3.328522565
YLR347C	2.63162726	3.052953697
YLR347W-A	4.619913517	3.269597662
YLR349W	3.255859367	4.443303796
YLR350W	4.111602233	5.512757774
YLR351C	13.4849628	21.4186848
YLR352W	2.394080972	1.569899751
YLR353W	1.846741284	2.266643717
YLR354C	8.29627283	24.26470388
YLR355C	3.604169937	2.721729232
YLR356W	9.690873378	7.33931238
YLR357W	1.635956123	2.456931663
YLR358C	3.758409938	2.0897027
YLR359W	8.150404351	10.00017398
YLR360W	3.194364104	4.176688507
YLR361C	5.220411254	7.685491272
YLR362W	3.677354511	2.939018835
YLR363C	1.826840637	2.318267453
YLR367W	14.49538742	29.05245565
YLR368W	2.922649926	3.563061953
YLR369W	3.036644218	5.910065694
YLR370C	9.127286991	15.74610077
YLR372W	5.96299535	5.435880564
YLR373C	1.64719436	3.832495461
YLR375W	4.768926598	3.873165061
YLR378C	5.93644809	7.033055671
YLR379W	6.586879227	8.968072599
YLR380W	9.235028777	4.255446184
YLR381W	1.822014333	2.294598918
YLR382C	5.968296776	2.659014686
YLR383W	2.089016554	4.337438405
YLR384C	6.548385925	5.666548114
YLR385C	2.342778497	1.522659293
YLR386W	2.323489507	2.973563562
YLR389C	5.094919897	6.722911768
YLR390W	1.551524911	3.279363294
YLR390W-A	10.70965326	11.0787128
YLR392C	1.811381442	1.581391217
YLR394W	2.519086586	2.896451669
YLR395C	7.888624252	3.502589711
YLR396C	2.853343007	5.342238076
YLR397C	3.624082781	2.699794674
YLR398C	2.36497372	5.806928498
YLR399C	1.495062235	1.371304071
YLR401C	4.169152127	10.55959941
YLR403W	1.475486956	2.28109501
YLR404W	2.740658494	2.604155295
YLR405W	1.914823254	2.777107169
YLR406C	8.959233539	9.510208973
YLR407W	0.571738096	2.408639242
YLR409C	3.117520859	3.355011473
YLR410W	4.498713658	3.441113393
YLR412W	2.594121316	6.803574027
YLR413W	2.104976867	2.597306027
YLR414C	2.880409829	10.28362278
YLR417W	2.284901501	5.535123871
YLR418C	4.314373665	12.60950753
YLR419W	1.926983192	4.734554544
YLR420W	8.395102783	19.02109933
YLR421C	5.255822889	6.317312732
YLR422W	1.891986709	3.549786855
YLR423C	0.835330834	4.610456307
YLR424W	2.822350423	5.009489896
YLR425W	2.627245795	5.789768711
YLR426W	2.026974188	3.54188368
YLR427W	1.840226112	1.805073989
YLR429W	6.507359735	17.46712485
YLR430W	3.002845634	7.114641805
YLR433C	4.536477472	8.459640048
YLR436C	1.4869549	2.797939994
YLR437C	3.754159726	1.819396514
YLR438C-A	2.164564631	7.133394033
YLR438W	9.25865691	3.061527971
YLR440C	1.456253146	5.116457524
YLR442C	2.69246672	5.630876783
YLR443W	2.506912493	3.407198674
YLR444C	1.84843745	3.947059437
YLR446W	2.749886624	2.608074345
YLR447C	7.600461621	14.31565954
YLR448W	7.353494584	10.35493804
YLR449W	8.680986712	15.97085446
YLR450W	4.027768786	4.681722649
YLR451W	2.541155236	4.056752675
YLR452C	1.965289222	3.649378904
YLR454W	4.071648577	7.151573245
YLR457C	2.256082426	3.221731316
YLR459W	3.382289496	5.260756072
YLR461W	3.649515333	3.499252323
YML001W	4.796475888	8.7545329
YML002W	1.050717859	2.472835628
YML005W	3.676728196	3.386711522
YML006C	2.104268364	2.679348283
YML007W	2.79768129	4.121128959
YML008C	6.886906812	8.769303417
YML009C	1.402818608	1.96300676
YML009W-B	2.472412202	8.513766166
YML010W	4.45526377	4.928159245
YML011C	4.086857532	9.449225926
YML012W	10.06511538	10.2847287
YML013W	2.516853288	4.403614416
YML014W	7.827042071	3.905280409
YML015C	1.068372564	3.878361454
YML016C	1.819568979	4.657650425
YML017W	5.31115779	5.634805454
YML018C	1.928440417	3.21771597
YML019W	6.16301225	12.80874283
YML021C	5.027975865	2.836918064
YML022W	6.4721765	6.657070044
YML023C	2.11690061	4.301682275
YML025C	3.438429837	3.677833086
YML028W	10.7412136	24.32967318
YML029W	4.168909022	3.299357024
YML030W	3.550405407	5.36752113
YML031W	2.230238946	3.30071804
YML034C-A	3.826410594	1.971554487
YML034W	2.287939323	3.529991405
YML035C	4.261290965	4.419897943
YML038C	1.397912599	2.349675552
YML041C	1.261300005	1.688972904
YML046W	3.18373196	3.005744006
YML048W	7.082198782	18.22070023
YML049C	2.070710424	3.303428061
YML051W	4.683819485	7.287611859
YML052W	1.979723564	3.43637069
YML055W	2.132726702	5.143292397
YML056C	7.173760074	8.042958961
YML057C-A	2.433712891	1.906282695
YML057W	2.960347219	2.944611143
YML058W	3.805311099	3.887505023
YML059C	2.945832336	3.253763776
YML061C	2.322166214	2.062617617
YML062C	2.121886794	3.216283722
YML064C	1.504299974	3.644147533
YML065W	1.873341633	4.344325241
YML067C	6.473857197	11.33357839
YML068W	1.350999131	3.299567789
YML069W	4.010379891	12.66503391
YML070W	14.3349268	6.905199116
YML072C	5.848541593	9.563808917
YML074C	13.74428603	24.54546901
YML075C	2.529357597	3.443156294
YML076C	4.010185996	2.927381604
YML077W	4.347132517	2.793516052
YML079W	11.47101148	10.97105384
YML080W	3.222722139	5.826969254
YML081W	2.331479606	4.155323916
YML082W	1.963173061	4.046093563
YML085C	9.206829404	24.9570274
YML088W	2.66897435	4.029893061
YML091C	1.608271142	2.552971267
YML092C	7.03269951	8.252759613
YML093W	3.151754511	6.818633354
YML094W	9.866912226	11.00332177
YML095C	6.184581906	3.243219771
YML096W	3.930411847	5.397716012
YML097C	2.30490334	5.750978689
YML099C	4.854516013	4.087938701
YML099W-A	4.161914301	4.681322681
YML102W	4.152789781	1.611080592
YML103C	3.382589542	6.53071327
YML104C	2.542256518	4.763578639
YML105C	5.121461795	6.753407096
YML106W	5.54567241	12.74743497
YML107C	3.118373812	3.987096154
YML109W	1.413965051	1.839279851
YML110C	11.514283	15.00867686
YML111W	1.772939634	2.612098831
YML112W	2.437657254	1.02764215
YML113W	1.729661047	3.838827713
YML114C	2.652966139	1.78052407
YML115C	3.303215599	6.935213408
YML116W	3.366803393	4.948538391
YML117W	1.721955991	2.592024212
YML119W	2.07731802	4.69613489
YML120C	1.496747054	1.603052899
YML121W	4.723524759	6.739164354
YML123C	2.10288497	2.082138374
YML124C	8.832443553	14.64473387
YML125C	5.94709773	6.434749767
YML126C	8.106118567	7.067610307
YML127W	3.183310881	4.048643365
YML129C	3.876642832	6.083919758
YML130C	4.919553817	7.194967402
YMR001C	1.596694328	2.472476271
YMR003W	1.607210778	1.764712256
YMR004W	3.370400846	2.868380619
YMR005W	3.850483862	5.038838699
YMR006C	4.894602816	8.941192724
YMR008C	5.360336962	9.31267315
YMR010W	2.694204758	2.319212837
YMR011W	3.144700131	3.493710888
YMR012W	6.959127583	8.22277804
YMR013C	1.168826275	2.504414802
YMR014W	2.492088249	4.45970997
YMR015C	1.946898926	2.981706414
YMR016C	2.804494029	2.098363957
YMR019W	1.482096431	2.960551513
YMR020W	6.430672457	6.633399918
YMR021C	3.405866919	2.817164963
YMR022W	6.753265548	2.106375634
YMR024W	5.894793305	3.395278466
YMR025W	2.255679135	2.623949932
YMR026C	4.722877801	10.08240383
YMR027W	9.116485762	1.807577023
YMR029C	2.636550653	5.376786324
YMR031C	3.851224791	3.262282267
YMR032W	1.863119871	1.768766856
YMR033W	3.476672252	7.197809221
YMR035W	5.439327167	3.608525457
YMR036C	1.448648689	2.311645056
YMR037C	1.290521768	1.943634402
YMR039C	4.349348904	7.698180239
YMR042W	2.651710191	4.203497799
YMR043W	1.423662194	2.613314244
YMR044W	3.038178236	5.140230571
YMR046W-A	8.39646982	3.583738776
YMR047C	2.747112919	2.323733756
YMR048W	3.462868656	6.964859482
YMR049C	5.093950649	4.597777547
YMR054W	3.316436662	3.308409079
YMR055C	4.284171825	2.937495913
YMR058W	5.072793698	3.586596004
YMR059W	0.566448191	2.421567929
YMR060C	3.036225634	4.051052063
YMR061W	3.290204567	4.018842692
YMR062C	6.984212317	11.54769324
YMR063W	0.397445136	5.229950985
YMR064W	1.085975601	1.969243612
YMR067C	2.396016745	0.98052892
YMR070W	1.278181685	1.612552138
YMR071C	4.441673089	6.834842525
YMR072W	9.791946538	28.36200959
YMR073C	5.37017553	1.953348787
YMR075W	1.766435858	2.653102824
YMR076C	3.213477026	3.704536855
YMR078C	3.362428966	4.482983424
YMR079W	8.274851623	13.54948271
YMR080C	4.008220073	5.216386759
YMR083W	12.31807494	6.370609246
YMR086W	2.513478545	3.261902247
YMR087W	3.451716152	3.588100648
YMR088C	4.793298918	7.855217178
YMR089C	7.048495476	7.895372303
YMR091C	4.562668262	2.307810373
YMR092C	6.930760087	9.978469492
YMR093W	1.98126062	3.661665452
YMR094W	1.627635717	1.133163759
YMR095C	2.194807144	2.660608434
YMR097C	1.42957813	3.183046266
YMR098C	4.986184487	3.571926864
YMR102C	2.44045232	1.88306267
YMR104C	1.067245215	2.042735252
YMR105C	2.708324667	2.26100354
YMR106C	1.398778872	3.10452945
YMR108W	6.915622172	6.641125925
YMR109W	2.556583049	3.005633597
YMR110C	3.753412467	2.55415628
YMR111C	1.725342282	2.982404004
YMR112C	5.921394447	21.84656045
YMR113W	2.904930418	2.741313232
YMR114C	1.09282547	3.343469755
YMR115W	1.976510735	4.99907413
YMR117C	2.349237207	4.043728319
YMR118C	1.341400795	9.717041811
YMR119W	2.159045763	2.740992172
YMR120C	5.689447589	6.025208554
YMR121C	5.803007419	17.91015986
YMR122W-A	4.42586398	5.465058699
YMR123W	7.492261138	16.65087388
YMR124W	2.56566577	5.288295177
YMR125W	4.016259682	7.477640084
YMR126C	1.81593931	2.713260065
YMR127C	7.393252446	3.559063939
YMR128W	3.28838922	8.9406421
YMR129W	4.911941717	6.237094302
YMR130W	6.994926481	3.78783809
YMR131C	6.545705064	6.275922226
YMR134W	2.318610823	2.771622211
YMR136W	1.995842369	1.99646106
YMR138W	6.179597173	1.981991842
YMR139W	3.957962847	1.802579145
YMR140W	2.235140209	0.804404095
YMR142C	9.126720419	13.50821485
YMR144W	1.195429071	1.625972607
YMR145C	6.146558476	9.919380033
YMR146C	4.639019788	8.228451112
YMR148W	2.097597544	3.289862509
YMR149W	6.751116198	14.41287239
YMR150C	6.380207275	2.839942234
YMR152W	8.313903857	3.95977931
YMR153W	2.585312158	9.956691181
YMR155W	2.560755043	9.469066614
YMR157C	5.282435524	4.139169044
YMR158W	6.167272443	2.815746588
YMR160W	1.131258852	0.615255996
YMR161W	3.897277319	8.735434867
YMR162C	2.21540862	3.492350766
YMR163C	1.013780293	1.720815793
YMR164C	1.387771393	1.567877713
YMR165C	2.184241549	2.369989867
YMR166C	4.066431239	1.396913594
YMR167W	1.866460375	2.662039113
YMR168C	1.703021824	3.038690776
YMR170C	16.06290478	4.477917778
YMR171C	1.449884876	3.409065505
YMR172W	3.318447353	3.390539988
YMR176W	3.529765657	4.892273327
YMR177W	2.043667365	2.343023799
YMR178W	6.101668425	7.337950165
YMR181C	2.622323044	2.497897903
YMR182C	3.471269378	3.541187972
YMR183C	8.388033487	10.23012097
YMR184W	3.824824393	12.11487181
YMR185W	2.051437995	3.391789514
YMR186W	13.49650442	10.1463967
YMR187C	1.53477996	2.924837471
YMR188C	3.000069962	2.079744135
YMR189W	6.606877291	3.612112974
YMR190C	1.989789733	2.551590362
YMR191W	7.188017925	6.64549827
YMR192W	5.840867664	2.191638221
YMR193W	5.220645317	4.041570168
YMR194W	12.3395321	8.328835467
YMR195W	1.118611424	1.292157931
YMR196W	8.435811577	4.638989614
YMR197C	3.794827723	7.92952291
YMR199W	1.797092264	1.106478143
YMR200W	3.130219194	8.427750914
YMR202W	9.197710039	8.078883638
YMR203W	10.09927663	13.4579828
YMR205C	6.982056864	5.809603812
YMR207C	3.459703414	5.131531033
YMR208W	7.411007839	19.13013936
YMR209C	2.704020378	5.099225206
YMR211W	3.342597236	5.854569348
YMR212C	4.331332397	10.10751625
YMR214W	5.819120417	1.693854854
YMR215W	8.142105621	13.2606543
YMR216C	2.163573907	2.45460981
YMR217W	8.508006137	6.808432595
YMR218C	2.118461758	2.957386106
YMR219W	2.763209867	5.594528095
YMR220W	5.245058233	5.520875832
YMR221C	3.819829692	8.110893273
YMR222C	5.743931134	2.287026461
YMR223W	2.177142305	4.218877842
YMR224C	3.265550661	3.094205038
YMR225C	5.047162019	9.35935025
YMR227C	1.50978115	3.627825139
YMR228W	4.858220049	6.968592824
YMR229C	7.260788722	7.319040908
YMR231W	1.964958585	5.229972124
YMR233W	2.861975398	4.962591328
YMR234W	4.607957255	2.827545716
YMR236W	5.228764474	34.45148207
YMR237W	7.093070451	2.62389965
YMR238W	5.808420259	9.134418477
YMR239C	4.722037819	8.014639678
YMR240C	1.775057385	2.722024111
YMR241W	7.270021766	9.743269464
YMR243C	5.111262705	6.610342825
YMR246W	3.85981282	3.34176808
YMR247C	2.456835398	5.952431957
YMR250W	10.3308619	2.820833877
YMR252C	2.166680407	3.100941343
YMR253C	1.195305944	7.829566863
YMR255W	2.765443317	5.690686003
YMR258C	2.582478248	2.673630041
YMR259C	3.170970624	4.075608795
YMR261C	5.697145612	3.233675973
YMR263W	1.360665665	3.589927853
YMR264W	6.469701629	10.27586905
YMR265C	2.674477814	2.855984006
YMR266W	6.08161131	9.776108465
YMR267W	4.133408093	7.519114324
YMR269W	5.396561707	7.490293305
YMR270C	3.275414371	5.859377301
YMR271C	1.878647767	1.86301695
YMR272C	4.633433766	6.318650378
YMR272W-A	4.502618213	7.91290304
YMR274C	2.089500133	5.214447178
YMR275C	2.39687956	3.075490001
YMR277W	2.410945807	3.648285409
YMR278W	6.00442767	8.935899027
YMR279C	1.041406493	2.637422815
YMR281W	2.8033691	4.019719625
YMR282C	3.204775166	4.215764039
YMR283C	2.883565909	8.255532579
YMR284W	2.449409251	3.803267937
YMR285C	2.232824094	2.928894068
YMR286W	7.823436755	5.512417078
YMR287C	1.757932859	2.127398457
YMR288W	1.967111551	3.192301607
YMR289W	3.229098783	7.345558945
YMR290C	3.762391818	5.476204221
YMR290W-A	5.516789754	6.709416855
YMR293C	9.521975427	4.298200604
YMR294W	3.034781821	4.904465196
YMR295C	7.003262219	12.39888741
YMR296C	5.030906273	4.638566148
YMR297W	16.63054045	13.73781217
YMR298W	12.14196691	8.720099156
YMR299C	1.599485876	2.729764049
YMR300C	4.123633002	13.27835646
YMR301C	4.991473572	12.17620107
YMR302C	6.388411781	15.14555706
YMR303C	15.18376864	11.72072204
YMR304C-A	11.4591429	9.86091954
YMR304W	4.171831478	4.626511746
YMR305C	9.106172492	8.626321369
YMR307C-A	6.137932876	6.279059833
YMR307W	5.933018705	6.567839728
YMR308C	4.140761566	3.781530228
YMR309C	3.853464118	4.522868253
YMR310C	3.815049441	7.158628192
YMR312W	6.915582411	10.62038192
YMR313C	2.729710083	2.72360535
YMR315W	7.564111001	3.825598925
YMR316W	7.723286987	2.362594536
YMR317W	0.721341656	2.815904397
YMR318C	11.88228707	40.94841972
YMR319C	3.577922126	7.092434812
YNL001W	3.920727348	8.553158667
YNL002C	4.551677234	5.992178852
YNL003C	6.736728545	6.665137427
YNL004W	3.838417086	3.512354182
YNL005C	8.286907267	4.54117269
YNL008C	2.605405957	2.363924915
YNL012W	2.874623825	3.047328182
YNL016W	8.974354571	12.50902845
YNL020C	2.277939325	4.27507486
YNL021W	2.81778352	5.992201359
YNL022C	4.683094122	7.529112484
YNL023C	2.17728485	5.458756821
YNL025C	3.553995558	3.636130656
YNL026W	4.819776093	2.535050335
YNL027W	1.833117708	2.068464936
YNL029C	2.85166803	3.993423733
YNL030W	3.013038803	4.259789891
YNL031C	3.666626984	7.374357367
YNL032W	3.415479095	4.421238989
YNL035C	4.641211067	2.779428428
YNL037C	5.469004369	4.053464425
YNL038W	2.382013926	9.485555827
YNL039W	2.49407919	2.948862728
YNL040W	9.700174475	12.21905081
YNL041C	2.42710556	3.193911914
YNL042W	2.204161828	1.930364551
YNL043C	4.143336368	7.702639827
YNL044W	6.681575124	11.5904614
YNL045W	8.601763219	4.086189033
YNL046W	3.962937338	2.139438393
YNL047C	2.283309363	1.297796196
YNL048W	3.32499312	8.586120687
YNL049C	4.600297746	4.677779744
YNL050C	2.624439313	6.590457997
YNL051W	2.619162212	1.972246836
YNL052W	5.147955375	6.934274022
YNL053W	1.696856495	2.453485092
YNL054W	1.797599283	4.905333894
YNL055C	10.46363141	15.81795285
YNL056W	5.366464677	4.456741258
YNL058C	5.881966863	4.944971038
YNL059C	4.416029988	3.22248298
YNL061W	6.068273884	7.605656118
YNL062C	4.877115548	4.035312148
YNL064C	7.881883105	13.49850441
YNL065W	0.879339609	0.978216708
YNL066W	4.090731923	4.042109666
YNL067W	13.95614729	15.94270468
YNL068C	0.869853331	1.871189066
YNL070W	7.810214601	14.76053253
YNL071W	7.28598183	18.57376152
YNL072W	2.102462193	2.898806257
YNL073W	3.649680118	3.587277492
YNL074C	7.84417513	12.7535608
YNL075W	3.637140384	11.31833618
YNL076W	1.40293141	3.870963219
YNL078W	2.124001495	0.877504547
YNL080C	1.773089392	3.384543387
YNL081C	4.124003141	3.624303275
YNL082W	1.677651035	6.985466847
YNL084C	5.670311317	12.36838478
YNL085W	6.357898707	8.218389198
YNL087W	6.121519812	9.790097291
YNL088W	4.038478182	8.351948872
YNL090W	3.984484348	8.335210599
YNL091W	2.646280414	4.718651449
YNL094W	1.964143884	4.371332438
YNL095C	4.07232905	2.428829025
YNL097C	3.815636823	2.557098467
YNL098C	5.806585909	7.137504816
YNL099C	4.779620996	6.223028054
YNL100W	5.936548483	3.583998199
YNL101W	2.829205673	2.624055178
YNL102W	3.682281174	4.312727162
YNL103W	1.074023455	2.475145871
YNL104C	8.860621759	5.152844099
YNL106C	1.694746782	2.914168907
YNL107W	1.546058981	2.757712545
YNL108C	6.21684781	5.086552631
YNL109W	3.556688592	5.189619888
YNL111C	3.283461816	5.911345747
YNL113W	4.509491122	8.919858241
YNL114C	4.08925133	8.7133011
YNL115C	4.673548627	6.864478558
YNL116W	2.849252522	2.366719033
YNL118C	2.875977863	2.565026597
YNL119W	2.661099114	5.061655664
YNL120C	2.013993484	2.778083834
YNL121C	7.128244833	9.642276978
YNL122C	9.072056202	2.161211604
YNL123W	3.118828634	5.507718098
YNL124W	3.938266553	3.93739449
YNL125C	2.346484855	2.390279042
YNL126W	2.920805249	2.145086883
YNL127W	2.222908777	6.246856313
YNL128W	1.187109559	0.911339063
YNL130C	6.540894666	11.25673299
YNL131W	11.06483218	8.753504879
YNL132W	6.092296257	5.433987442
YNL136W	8.011675224	7.91579699
YNL137C	5.800426676	10.76790617
YNL138W	12.16987216	13.19408383
YNL139C	2.441346127	5.167576025
YNL142W	3.034762897	5.633359636
YNL145W	3.037904821	3.621304604
YNL146W	2.486635762	1.734986282
YNL148C	5.540078539	8.706374256
YNL150W	12.63281917	11.15652663
YNL151C	5.36215933	8.244765654
YNL152W	1.793484364	2.190987342
YNL153C	4.207011511	7.222546249
YNL154C	3.522348081	2.974611728
YNL156C	5.528929906	2.235745168
YNL158W	3.996851991	1.378908288
YNL159C	4.312228706	3.36963848
YNL160W	10.029537	3.844596696
YNL161W	2.400943146	5.790778195
YNL162W	5.709355502	12.33425132
YNL162W-A	3.106513969	6.110982136
YNL163C	4.18069295	3.840801842
YNL164C	1.758981616	6.267924593
YNL165W	3.510614501	9.649238607
YNL166C	3.396649988	4.728197963
YNL167C	1.616895573	3.076726157
YNL168C	9.606901903	23.42552626
YNL169C	3.358318349	4.098381272
YNL170W	3.628407774	4.913004127
YNL172W	2.051011653	3.717568159
YNL176C	2.279923788	1.940471661
YNL177C	6.779206137	7.337123843
YNL179C	0.770526197	5.899015962
YNL180C	2.112301877	4.740621649
YNL182C	3.443641942	5.476791883
YNL183C	1.707006535	2.09396635
YNL184C	3.230131467	1.022543417
YNL185C	8.341176005	2.090098093
YNL186W	1.282795586	3.428031929
YNL187W	2.822448388	1.364020369
YNL188W	1.43717034	1.079859688
YNL189W	7.177676886	8.089485949
YNL190W	7.516506187	9.105306581
YNL191W	2.348571901	2.344362708
YNL192W	2.176982229	5.480698989
YNL197C	1.626326267	2.571532492
YNL199C	2.027449537	3.29312397
YNL200C	5.438165044	3.850722128
YNL201C	1.983977217	3.152390489
YNL203C	1.91573328	7.61062282
YNL204C	2.313354547	6.235409112
YNL206C	2.681768961	3.998207008
YNL207W	4.381268998	5.705462551
YNL212W	4.347502222	8.155197039
YNL213C	3.935820771	2.008571891
YNL215W	1.661067733	5.387624469
YNL216W	3.308901391	3.705053061
YNL217W	4.556020477	8.165564152
YNL218W	2.180196891	3.01041234
YNL219C	4.072690179	2.885229462
YNL221C	2.310231913	2.972821332
YNL222W	1.991524538	1.45605658
YNL224C	1.119621452	4.210337389
YNL225C	0.987168996	1.865508219
YNL227C	1.877273283	3.655552517
YNL228W	2.093736042	5.41861008
YNL229C	3.810665204	4.021112437
YNL230C	1.966243972	1.125158535
YNL231C	3.280751054	4.442813095
YNL232W	2.493780243	8.380507866
YNL233W	2.09817187	3.633512509
YNL234W	2.310246717	2.891588842
YNL236W	1.637091238	4.534141349
YNL237W	2.99049591	3.351790364
YNL238W	2.061103192	5.271674806
YNL239W	13.24743002	20.51239998
YNL240C	6.621978029	9.197398135
YNL241C	8.802490085	9.367109451
YNL242W	2.297900253	2.671545079
YNL243W	3.886597939	2.742684221
YNL244C	8.900046162	22.00924912
YNL245C	6.938277732	6.886665625
YNL246W	8.600934932	14.77517408
YNL247W	7.963070363	12.57121779
YNL248C	5.338373511	9.145306614
YNL249C	2.231796623	2.975793583
YNL250W	3.808214603	2.732432632
YNL251C	1.688867953	4.375386708
YNL252C	3.608077469	3.84761418
YNL253W	2.667067287	4.07882053
YNL254C	2.991111601	0.82332952
YNL255C	13.40293496	21.28273985
YNL256W	4.544640731	3.267267178
YNL257C	4.065019087	2.68160732
YNL258C	2.86469189	1.722340031
YNL260C	7.531302887	2.072830815
YNL261W	4.222737789	5.085373151
YNL262W	3.948570495	7.102598246
YNL263C	3.53396387	3.668031403
YNL264C	6.213757366	6.824497307
YNL267W	1.482003977	3.31619691
YNL268W	3.518867429	5.160857198
YNL271C	2.412178828	3.651227021
YNL272C	1.894602434	2.110086453
YNL273W	2.2637502	4.165812745
YNL275W	1.643132316	1.901888933
YNL277W	4.181501389	2.19181339
YNL278W	1.505508711	2.019756435
YNL279W	3.278613636	2.499369665
YNL280C	5.639394214	9.774614769
YNL282W	1.797792914	5.006303823
YNL283C	3.942116508	3.655191425
YNL284C	6.457692355	6.58282623
YNL286W	6.853503292	4.779567674
YNL287W	6.199909954	5.397006144
YNL288W	2.483723727	2.972253048
YNL290W	3.348155042	9.826530899
YNL291C	4.220740513	5.341973378
YNL292W	5.187835618	5.905073685
YNL293W	2.482634852	4.092498796
YNL294C	2.371256137	4.047502647
YNL295W	2.0703351	1.44816321
YNL297C	2.108248425	4.719802358
YNL299W	1.105668007	3.36409742
YNL300W	2.953790442	5.314002373
YNL305C	2.689125613	3.429802815
YNL306W	9.823716011	6.888624636
YNL307C	8.066524491	8.110398744
YNL308C	4.62714026	6.536600725
YNL309W	1.260180279	1.770158626
YNL310C	2.187504452	5.880841124
YNL311C	0.943948006	1.576034456
YNL312W	7.052441442	10.68977031
YNL313C	3.317718971	8.722835751
YNL315C	5.68414413	4.845820712
YNL316C	1.956160374	3.106158123
YNL317W	3.060621779	2.994634216
YNL319W	2.5370754	3.423436596
YNL320W	3.378674987	5.544438396
YNL321W	2.980113956	2.08073377
YNL322C	4.597749536	4.215359272
YNL323W	5.592349855	5.834746824
YNL325C	1.585496369	2.571023059
YNL327W	1.944416199	3.487154358
YNL329C	2.792981341	2.046330765
YNL330C	4.376466267	10.7841964
YNL333W	3.340875209	14.61656245
YNL336W	5.619370629	7.897138632
YNR001C	5.1453284	3.710916131
YNR003C	6.685614447	5.770700828
YNR006W	2.66271411	5.549355846
YNR008W	4.619836332	6.684589306
YNR009W	2.291852243	1.776604296
YNR011C	2.451810814	2.579430481
YNR012W	3.786260984	4.931126627
YNR013C	3.465471374	4.787002019
YNR015W	5.178966022	8.036790122
YNR016C	9.633624064	9.831291838
YNR017W	6.874240553	7.464817995
YNR018W	7.909276535	14.59259814
YNR019W	4.810748976	5.51762201
YNR020C	5.511396586	3.750197016
YNR021W	7.274001898	11.83429584
YNR022C	8.840368297	2.702043589
YNR023W	1.097558526	7.867618885
YNR024W	2.318725536	6.248037999
YNR025C	2.645225885	8.54997161
YNR026C	2.503364177	4.111160429
YNR027W	3.21057003	8.894501003
YNR028W	3.346970444	5.321453291
YNR029C	2.388788165	3.354880113
YNR030W	5.050189363	7.073543458
YNR032W	1.955725876	3.780145859
YNR033W	3.566097052	2.961411951
YNR035C	8.440476745	4.584499979
YNR036C	9.758313312	19.49454525
YNR038W	2.43858482	5.496608437
YNR039C	1.431439139	2.909032201
YNR040W	3.748582439	5.48965818
YNR041C	3.959070983	5.559282575
YNR042W	2.83650844	7.438530097
YNR043W	5.078454455	8.035907928
YNR044W	4.185279049	4.663454492
YNR045W	1.740774208	2.683226324
YNR046W	7.202507552	11.21989893
YNR047W	1.396584199	1.892541661
YNR048W	1.203360468	3.021137436
YNR049C	2.830692115	6.52585379
YNR051C	1.215675377	2.634457041
YNR052C	2.372985555	3.857779379
YNR053C	2.157327106	3.038603693
YNR054C	3.085336726	6.979528386
YNR055C	4.468386423	6.672087587
YNR058W	7.743994183	3.306689037
YNR060W	6.921178575	4.642696281
YNR061C	3.514925922	7.376381908
YNR064C	1.654054538	6.678259782
YNR066C	1.899724318	5.256006617
YNR067C	1.534628138	3.144715688
YNR075W	1.552205587	4.925609245
YOL001W	1.493159636	2.472494533
YOL002C	4.470221589	5.053920475
YOL003C	4.403175935	6.686587529
YOL004W	3.013641802	5.47834548
YOL005C	11.23190586	26.78140228
YOL006C	1.248217094	3.99081696
YOL007C	1.944129602	1.614249058
YOL008W	2.02001725	8.491819839
YOL009C	2.594831614	2.692319501
YOL010W	2.378519451	3.99441107
YOL012C	6.193102146	4.312823055
YOL013C	1.902217191	1.418856998
YOL014W	3.603767592	5.678460849
YOL016C	3.961998609	1.495382147
YOL017W	2.79071485	2.046512026
YOL018C	2.705014009	1.728233518
YOL019W	1.753464463	1.786892651
YOL020W	1.86630399	2.0700944
YOL021C	3.72669538	8.255647473
YOL022C	6.819447853	4.70086768
YOL023W	4.1209564	2.10431602
YOL025W	1.489641415	2.206885029
YOL026C	2.230741244	1.798978938
YOL027C	4.260095759	8.144848652
YOL030W	6.581949184	7.635136509
YOL031C	2.625600545	2.512208556
YOL033W	4.977276265	7.069091686
YOL036W	2.828472502	1.384322462
YOL039W	7.755832013	13.83510355
YOL041C	4.203738911	7.683225832
YOL042W	5.530214931	2.628187268
YOL043C	2.885487657	3.813209872
YOL045W	2.275661807	3.820225395
YOL049W	7.606282883	11.44932292
YOL051W	3.433615866	2.57749505
YOL052C	4.505958672	2.676268843
YOL054W	2.425541367	2.220495941
YOL055C	4.158522927	4.680905909
YOL056W	2.349541183	1.06405033
YOL057W	6.84035297	24.78419766
YOL059W	3.944912153	2.846067998
YOL060C	2.317928749	2.09251269
YOL061W	5.257263356	7.905103815
YOL062C	4.912407664	3.771894043
YOL063C	1.674396855	2.896938536
YOL064C	7.9038672	11.3125867
YOL065C	1.887007999	7.74393581
YOL066C	1.527479142	2.964152486
YOL068C	1.896815878	2.28105473
YOL069W	1.973645007	6.233823811
YOL070C	5.215329323	9.671234266
YOL071W	2.826330872	3.935790128
YOL072W	1.734430963	1.686061704
YOL075C	5.049834049	7.109748035
YOL076W	1.15821502	4.935839185
YOL077C	6.623844679	6.325310011
YOL077W-A	7.239419027	14.66432967
YOL078W	1.195776216	3.110339386
YOL080C	4.422957645	8.307644528
YOL081W	5.02481405	4.572312627
YOL082W	2.491777851	2.888802603
YOL086C	16.84691341	12.02851821
YOL087C	2.30425053	2.572496976
YOL088C	5.421997587	3.341512019
YOL089C	1.55069726	2.793854561
YOL090W	3.449137732	4.344205999
YOL092W	5.916816468	8.001497377
YOL094C	2.940078277	1.993087533
YOL095C	1.142752706	1.969140148
YOL097C	9.646645241	4.554755103
YOL098C	4.88004304	3.469637453
YOL100W	2.418499685	2.162058053
YOL102C	4.617283566	6.94271564
YOL103W	6.103408636	5.602510668
YOL107W	2.193092556	8.391237462
YOL109W	9.67723174	12.26573977
YOL110W	4.524988822	4.355527028
YOL111C	6.489406869	1.426147747
YOL112W	3.965672575	3.54337007
YOL116W	2.387009981	4.063195687
YOL117W	1.626862935	1.299483952
YOL122C	4.609303586	7.789319607
YOL123W	4.564394242	4.620541784
YOL124C	4.649238069	5.498495425
YOL125W	4.740210161	6.67977134
YOL128C	2.398537793	2.417059941
YOL129W	8.930747536	17.72712357
YOL130W	3.424565089	7.070747201
YOL136C	1.297271275	0.91758405
YOL137W	2.172968482	3.780265628
YOL138C	2.320212489	3.609802619
YOL139C	10.06283097	13.65300633
YOL140W	7.615587031	10.12552924
YOL141W	1.310353826	2.92286362
YOL142W	4.52010755	10.4642011
YOL143C	20.76457088	34.86359326
YOL144W	2.541772283	8.859386203
YOL145C	3.696091801	7.250446875
YOL147C	7.414555767	17.42785511
YOL148C	1.443021281	5.644844703
YOL149W	3.901607421	5.712365554
YOL153C	1.684391987	0.851174576
YOL154W	15.08552051	11.95099007
YOL155C	8.807799679	7.223816956
YOL158C	3.333285302	3.358098074
YOL159C	7.017603797	12.27383294
YOL161C	3.802944399	2.651998496
YOR001W	3.340764623	6.985689799
YOR002W	4.80162299	5.895620531
YOR003W	3.426484682	4.008849009
YOR004W	4.44510916	5.668335328
YOR006C	3.070712988	13.96582731
YOR007C	8.693136647	12.11667844
YOR008C	2.958292815	4.567341208
YOR013W	1.157612833	1.971430233
YOR014W	3.529521729	3.327363592
YOR015W	5.18774753	5.845606568
YOR016C	5.86949488	9.847718641
YOR017W	3.065573184	4.119798236
YOR018W	1.232966933	1.252799977
YOR020C	24.44840826	39.24027274
YOR021C	11.07707625	16.91213556
YOR025W	0.758636224	1.499303559
YOR026W	1.738249191	3.874578224
YOR030W	1.472256796	3.16838675
YOR032C	2.307351601	2.649313665
YOR033C	2.08482028	1.870997434
YOR034C	2.509072798	4.567604147
YOR035C	2.149255104	3.203730797
YOR037W	1.432865321	1.246898103
YOR038C	2.8913071	1.945973844
YOR039W	5.717924957	8.777653483
YOR040W	1.549553891	12.51744858
YOR042W	9.706312034	6.595450636
YOR043W	1.339348131	3.810146019
YOR045W	4.975411931	8.777344371
YOR046C	8.569233648	8.283448839
YOR047C	1.864191358	2.147103616
YOR048C	5.271974914	7.038060826
YOR049C	2.206298703	7.657946017
YOR051C	7.391221597	6.596546092
YOR056C	2.95899033	3.034661267
YOR057W	4.747310953	4.276010934
YOR058C	1.664729764	0.824023114
YOR059C	2.078989642	1.159820197
YOR060C	1.846283207	1.092854148
YOR061W	4.141213277	4.195416103
YOR065W	3.830119929	5.033691697
YOR066W	0.803525908	1.815845197
YOR067C	3.764480094	8.603259736
YOR069W	2.304242733	4.37270234
YOR070C	1.048679514	2.626922846
YOR071C	6.614441834	8.751377899
YOR074C	7.124621796	6.493693142
YOR075W	2.441720459	2.530611688
YOR078W	1.988293505	4.427647528
YOR079C	2.195879342	3.300991355
YOR080W	3.012924715	5.724032195
YOR081C	2.591084213	2.349406564
YOR083W	3.92600963	2.75618736
YOR084W	1.635419803	7.455636407
YOR085W	6.200698801	9.35193659
YOR086C	4.045668463	7.798658692
YOR087W	4.068724547	6.542094436
YOR090C	2.88382156	4.288119378
YOR091W	3.930146059	8.931710863
YOR092W	1.517551294	2.147486831
YOR093C	1.269744265	3.424665512
YOR094W	2.443561119	5.457332027
YOR097C	3.937720321	4.392353957
YOR098C	3.132789969	3.575508376
YOR099W	8.092379406	11.74962346
YOR103C	4.720446201	5.059759951
YOR104W	0.682294236	8.03677214
YOR105W	8.179892793	2.527839605
YOR106W	2.205787243	2.696048517
YOR107W	1.832279437	1.824189564
YOR108C-A	7.645900394	3.765294277
YOR108W	6.004080447	5.475313748
YOR109W	4.187119087	6.113123289
YOR110W	2.032885239	2.569223508
YOR111W	6.701236593	5.793493782
YOR112W	2.403609001	4.865765157
YOR113W	2.698085576	1.826157604
YOR114W	2.217863694	2.657471363
YOR115C	3.852095757	5.364955885
YOR116C	2.468032504	3.250836106
YOR117W	6.209013064	14.29720979
YOR118W	3.623499849	5.337507735
YOR119C	2.278397408	4.96458118
YOR122C	5.618603226	23.2674994
YOR123C	3.270186933	2.475284975
YOR124C	3.76365626	6.466903614
YOR125C	3.903971186	3.791683088
YOR126C	2.353740102	9.479495664
YOR127W	2.787723048	5.578397989
YOR129C	2.963276962	1.451554557
YOR130C	7.048837547	4.810383034
YOR131C	3.258734556	4.500950488
YOR132W	3.033123087	2.076307044
YOR135C	3.285726159	3.142056212
YOR136W	6.4784029	7.329273943
YOR138C	2.576268037	2.819510755
YOR140W	1.943764413	1.951631014
YOR141C	2.360007546	1.742254119
YOR142W	9.428660747	10.92246558
YOR143C	3.675956525	3.935555287
YOR144C	1.841170951	3.321104077
YOR145C	3.467957468	6.280401312
YOR146W	2.808826209	5.474802584
YOR147W	0.52078985	1.873516798
YOR149C	3.956807245	5.477367672
YOR150W	7.064505955	2.787532222
YOR151C	4.405281587	7.170549468
YOR152C	1.671753763	1.923766561
YOR153W	4.60309942	6.470976976
YOR154W	1.469602827	1.903766683
YOR155C	4.579969912	2.557935094
YOR158W	5.888531518	4.823438663
YOR159C	6.543442198	4.053722154
YOR160W	2.499506141	3.932986606
YOR161C	4.156044766	3.333945623
YOR161W-B	6.989182488	1.225490172
YOR162C	4.233145839	1.93515048
YOR163W	6.428379806	6.601943474
YOR164C	12.01993895	19.1359288
YOR165W	6.1589542	7.434621838
YOR166C	3.562627526	3.777259748
YOR168W	5.93827556	5.450621592
YOR169C	7.349217079	7.542660278
YOR171C	3.255906004	7.265122181
YOR172W	1.976002001	2.155828588
YOR175C	5.789130737	9.617073588
YOR176W	7.531660233	11.89377272
YOR179C	2.189272467	4.540343472
YOR181W	2.966515497	2.446515654
YOR184W	9.950479906	5.702699185
YOR185C	4.243633659	1.801203293
YOR187W	11.27734513	14.61508811
YOR188W	2.156231172	4.292235116
YOR191W	1.960137785	4.852296662
YOR193W	5.958561619	11.36076912
YOR194C	4.029168271	6.752876405
YOR195W	2.343839749	1.973432317
YOR196C	3.305867374	10.16360504
YOR197W	10.15819754	7.099943454
YOR198C	8.634245178	9.241019587
YOR200W	3.869014986	1.429010758
YOR201C	3.311660579	2.773557866
YOR202W	9.570008387	6.636892054
YOR203W	12.0697826	11.22618033
YOR204W	5.408491679	9.32729725
YOR205C	2.236849438	3.133040394
YOR206W	4.699786746	5.435704565
YOR207C	5.380586048	7.986162963
YOR209C	6.696425312	7.510950711
YOR211C	1.604003664	2.910269456
YOR212W	2.943896484	4.304029588
YOR213C	1.7590651	3.328576866
YOR215C	10.18796128	13.49599345
YOR216C	2.490829703	4.361596887
YOR217W	3.734481515	4.235383834
YOR218C	4.912211978	3.057051492
YOR219C	1.669679503	5.521962946
YOR222W	7.515454072	11.53173594
YOR224C	7.983498377	10.64164035
YOR227W	4.19227634	3.278155889
YOR228C	2.891793507	4.745321935
YOR229W	3.766840029	6.136872812
YOR230W	5.586744302	6.727261794
YOR231C-A	2.100869007	3.944194342
YOR231W	2.929635717	1.984582642
YOR232W	9.809634727	14.24962529
YOR233W	2.434990177	2.767815527
YOR234C	9.884859704	9.492980732
YOR236W	7.786993367	10.39875553
YOR238W	4.083029721	5.118398819
YOR239W	6.779116082	15.22221393
YOR241W	3.811594034	10.5997864
YOR243C	7.355109349	3.471822213
YOR244W	1.602613276	1.508495481
YOR245C	5.055962779	2.268015357
YOR246C	7.603498577	7.969509704
YOR247W	8.658167646	6.410730614
YOR249C	4.667853594	2.823536233
YOR250C	2.711817547	3.579617517
YOR251C	5.957097007	11.61972425
YOR252W	5.499750926	6.750156358
YOR253W	9.812535236	4.400463831
YOR254C	4.601570852	5.254561359
YOR256C	2.709655811	4.848460855
YOR258W	1.976752192	3.713225112
YOR260W	4.714855044	4.447221699
YOR261C	5.158932459	4.179580248
YOR262W	3.548270903	8.400174582
YOR264W	1.67627151	2.275994918
YOR265W	6.879622818	6.12374392
YOR266W	2.898140972	5.236685511
YOR267C	2.130410695	2.896197516
YOR269W	4.24511161	2.846167875
YOR270C	4.669948265	7.635223869
YOR271C	8.131445332	4.869299572
YOR272W	5.219242614	10.19427872
YOR274W	2.424172317	5.93171346
YOR275C	3.83466539	4.233085541
YOR276W	7.317991514	16.98110185
YOR280C	5.2996966	2.585872505
YOR281C	4.200900299	6.274033221
YOR283W	4.089944256	3.472200478
YOR284W	1.075877622	3.376384378
YOR285W	8.96801803	3.46755369
YOR286W	10.45803413	12.65316081
YOR287C	2.019631099	6.21049389
YOR288C	2.799358314	10.42852286
YOR290C	3.061275352	4.077295336
YOR291W	2.563112417	7.589516005
YOR294W	5.455492359	8.184907378
YOR295W	3.010151273	8.789963537
YOR296W	2.375893285	5.334717972
YOR297C	2.378279385	4.912782885
YOR299W	2.757945151	2.475311724
YOR301W	2.75321593	2.751621736
YOR302W	8.426637873	4.136737517
YOR303W	8.491423635	4.659069578
YOR304W	2.0644447	3.64365665
YOR305W	1.876634784	7.57787359
YOR306C	1.75914643	1.848829721
YOR307C	1.963263705	4.510251918
YOR309C	6.524813016	8.104261486
YOR311C	2.799334119	2.177787619
YOR312C	14.82992803	11.11505843
YOR315W	2.030342274	2.747895886
YOR316C	3.410473719	4.441823406
YOR317W	5.689594989	10.77010094
YOR319W	5.49940302	6.501538374
YOR320C	4.961771916	5.60537576
YOR321W	4.141435115	8.189313728
YOR322C	1.803267461	2.145242621
YOR323C	10.17500244	24.41911157
YOR324C	2.169100267	2.42840155
YOR326W	5.208615174	5.595844297
YOR327C	3.523254606	9.753020422
YOR328W	4.664225321	5.935771529
YOR329C	1.714446446	2.83615817
YOR330C	2.544114384	2.552664668
YOR334W	1.119699746	2.845919424
YOR335C	9.935238203	11.22010503
YOR335W-A	5.249992617	6.043979332
YOR336W	5.985957426	5.247876122
YOR337W	2.260713949	2.559878296
YOR340C	5.247611747	6.455453845
YOR341W	6.063908448	6.941068594
YOR342C	1.538518673	2.224778769
YOR344C	1.094031205	3.226046495
YOR346W	4.130396497	6.902449457
YOR347C	4.86776311	2.433552829
YOR349W	3.030254154	2.930659485
YOR350C	3.167802351	1.884324559
YOR352W	1.055250072	3.622168877
YOR353C	1.447695602	3.475647169
YOR354C	6.836275567	6.752236684
YOR355W	3.427845423	3.448029174
YOR356W	5.41960021	5.332407067
YOR358W	5.567645542	4.548983275
YOR359W	1.170022495	2.284894333
YOR360C	1.368449726	1.646238475
YOR361C	9.678952515	7.107593079
YOR362C	5.552285257	4.322108186
YOR363C	1.836986361	3.34691834
YOR367W	1.487201068	4.22689263
YOR368W	2.207654048	3.0164318
YOR370C	2.760764765	5.956644655
YOR371C	1.155831898	6.180442035
YOR372C	2.947862857	1.535761475
YOR373W	1.847530565	2.615279037
YOR374W	6.823544896	9.207963244
YOR375C	9.024423657	10.85913943
YOR377W	3.337701417	5.24783553
YOR378W	1.671104305	5.146824023
YOR380W	3.12548691	2.133056857
YOR382W	2.21710559	4.252525376
YOR384W	7.424470926	2.363092581
YOR385W	6.727086295	1.274555633
YOR386W	6.019394255	2.67981992
YOR387C	6.040946503	7.751647042
YOR389W	4.96053642	4.870796723
YOR390W	3.061199707	4.268840075
YPL002C	4.750102357	8.304938704
YPL003W	2.556093313	3.397712294
YPL004C	8.221278841	10.16299337
YPL006W	6.410915904	5.564965381
YPL007C	2.740567806	3.687271331
YPL008W	2.022396947	3.329346823
YPL009C	3.241918027	10.06105865
YPL010W	12.89546941	20.80725144
YPL011C	1.562994105	4.628579718
YPL012W	4.285991906	7.686813624
YPL013C	7.141519676	11.24426136
YPL015C	7.590168929	5.463866459
YPL016W	1.647485622	3.313579145
YPL017C	1.557389686	3.790118829
YPL019C	5.665418622	4.734328256
YPL020C	4.47468829	5.860514157
YPL022W	3.168134484	5.660960839
YPL023C	4.303381971	4.118407938
YPL024W	2.188939018	10.35933393
YPL028W	9.371427574	9.810586281
YPL029W	2.853762025	2.795057095
YPL030W	1.604695099	4.9870039
YPL031C	6.59520624	2.251639271
YPL032C	3.080259487	3.916426082
YPL036W	5.887989679	6.293224373
YPL038W	2.263357216	1.965868455
YPL040C	5.699319396	4.725538672
YPL041C	4.359306548	5.01087945
YPL042C	1.028413602	1.374330781
YPL043W	3.686475746	6.992129786
YPL044C	2.271518008	6.518116816
YPL045W	2.350795062	5.130137157
YPL047W	2.418636864	3.378618514
YPL048W	13.039757	24.78776181
YPL049C	3.34066264	2.260427991
YPL050C	3.442234485	7.642862185
YPL052W	1.834930145	2.347345071
YPL053C	3.696287598	4.404805854
YPL055C	2.259878962	2.036286533
YPL057C	0.93144868	1.404879975
YPL058C	1.992942613	3.408830944
YPL059W	9.210310962	16.65267846
YPL061W	2.955775788	2.669021793
YPL063W	7.630159624	12.26140524
YPL064C	5.04262834	5.063822144
YPL065W	4.967464667	6.253960917
YPL066W	3.643495172	2.750099409
YPL067C	4.528762395	3.231439774
YPL068C	1.031679343	2.04745764
YPL069C	1.389700617	1.551510531
YPL070W	2.574929202	1.151885205
YPL071C	1.981529571	1.480102819
YPL074W	1.410137669	3.246217555
YPL075W	1.404120253	2.246325898
YPL076W	1.650980605	4.534293176
YPL078C	8.225285292	13.03529973
YPL079W	15.02003169	11.20874812
YPL080C	3.826400534	11.44225986
YPL081W	3.210002476	11.19088597
YPL082C	1.797224143	3.335100853
YPL083C	2.413738573	6.072510282
YPL084W	3.133296314	3.139872548
YPL085W	4.388228228	8.403466994
YPL086C	5.794512834	4.303773865
YPL087W	5.702162466	6.489749071
YPL088W	7.675056519	13.39882118
YPL089C	1.798698104	2.446791271
YPL091W	13.14243921	2.982106459
YPL092W	2.457771956	3.004541988
YPL093W	3.386255051	4.677500532
YPL094C	7.248258184	4.227456142
YPL095C	2.918072504	2.178731826
YPL096W	2.838651317	6.228405171
YPL097W	5.48717542	1.398240864
YPL098C	10.04105008	25.19292154
YPL099C	6.633954433	7.791601969
YPL100W	2.813444999	4.852526122
YPL101W	5.511057592	5.292573141
YPL103C	2.231718569	2.963505935
YPL104W	2.092792082	5.334290564
YPL105C	3.496512362	3.687601909
YPL106C	17.8151745	30.66901973
YPL107W	1.879381137	7.366527594
YPL108W	1.559100071	10.08378123
YPL109C	1.568395731	1.949274237
YPL110C	4.952018767	7.318191208
YPL111W	3.191161961	4.239259174
YPL112C	2.716646864	2.959481936
YPL115C	2.483206972	3.971682687
YPL116W	0.894935823	1.547695497
YPL117C	6.631995185	6.696856474
YPL118W	8.270606711	10.74564951
YPL122C	2.877413749	4.566752952
YPL125W	2.920985455	7.429605504
YPL126W	4.14072741	9.6800166
YPL127C	6.696586081	8.112756956
YPL128C	3.020363571	4.512773188
YPL129W	7.665833535	17.98990665
YPL131W	7.435434379	17.47898711
YPL132W	3.124609906	4.73956919
YPL133C	2.578998413	2.013217515
YPL134C	5.636386787	9.617918428
YPL135C-A	1.832011077	8.012531109
YPL135W	2.207987639	4.86604796
YPL137C	2.176285131	2.35186823
YPL138C	1.744685928	2.849314359
YPL139C	2.920655548	1.89466932
YPL140C	2.677438734	3.419289224
YPL141C	1.992044931	1.315348389
YPL144W	3.863328127	7.257207608
YPL145C	7.167115999	13.86770823
YPL146C	3.651603515	4.867552652
YPL150W	4.212657532	8.745099991
YPL152W	2.829981587	0.628088508
YPL153C	1.202906503	1.914844148
YPL154C	15.67535073	6.49077632
YPL155C	1.595367083	3.301626474
YPL156C	3.25689775	8.965633848
YPL157W	2.414115206	6.931363479
YPL159C	1.269275758	4.816805787
YPL160W	9.60665759	15.21230565
YPL161C	3.294687816	2.264819843
YPL162C	5.795459829	8.866618113
YPL163C	4.387647073	5.348953211
YPL166W	1.178487135	1.319108214
YPL169C	2.678576107	2.811756496
YPL172C	4.051242798	2.20440185
YPL173W	3.841636378	3.978087852
YPL174C	2.441602294	3.593741801
YPL175W	1.427630905	8.490903142
YPL176C	2.267336723	4.502127014
YPL177C	1.35177754	2.043141289
YPL178W	4.118790892	7.632147034
YPL179W	2.662179949	4.902804559
YPL180W	2.849018684	3.473556351
YPL181W	2.626208629	3.691952264
YPL183C	3.144987457	5.093404319
YPL184C	5.172988528	5.954799206
YPL188W	4.716267677	12.14317054
YPL189W	2.10445365	3.636258679
YPL190C	3.508613721	3.697504377
YPL191C	2.444363448	3.742326713
YPL193W	3.756874862	6.30210741
YPL194W	3.624552075	3.185730179
YPL195W	5.74264185	12.18662431
YPL197C	4.349570666	13.43116634
YPL199C	9.872560222	6.63855112
YPL202C	1.874260301	1.944173904
YPL203W	2.988447615	3.197385445
YPL204W	2.417194186	2.512726304
YPL206C	6.19592525	12.39469033
YPL207W	5.417165771	5.279810474
YPL208W	4.356223925	5.963294839
YPL210C	2.636892956	6.99807539
YPL212C	4.197738265	5.541128791
YPL213W	3.198866359	1.95491037
YPL214C	6.570827998	4.052138097
YPL215W	3.838069173	9.438580005
YPL216W	2.723523126	2.417051897
YPL217C	4.936801882	5.525415585
YPL218W	9.310293799	6.769042428
YPL219W	1.951573409	1.782678474
YPL221W	1.312110643	1.816245939
YPL224C	4.642163159	3.140355505
YPL225W	5.736019816	20.11925813
YPL226W	5.015201597	6.735078814
YPL227C	4.272556788	8.153106617
YPL228W	1.881460715	4.172768514
YPL229W	2.857313811	3.928845002
YPL231W	10.7568299	14.31100978
YPL232W	7.274010788	3.139500269
YPL233W	2.66508237	10.1980285
YPL234C	10.48104769	16.78204172
YPL235W	5.788771615	7.905212358
YPL237W	1.650210258	6.635524141
YPL239W	8.533904261	6.020430115
YPL241C	6.182701566	10.22788172
YPL242C	1.310508764	3.42268037
YPL243W	3.102052495	2.642034889
YPL244C	6.457241599	10.49522565
YPL245W	6.110709278	14.54152143
YPL246C	5.436281238	6.98289781
YPL247C	2.953154533	2.105515679
YPL249C	3.841969763	3.140704114
YPL250W-A	5.662039397	11.59058383
YPL252C	6.222323192	9.646391543
YPL254W	2.155013494	5.312331161
YPL256C	0.90715737	1.775251807
YPL257W	1.522257237	2.526945246
YPL258C	6.417704025	3.932100072
YPL259C	2.893894101	4.998973296
YPL260W	3.384483466	4.026465837
YPL262W	11.73061814	4.206198591
YPL263C	6.363756162	7.488132834
YPL264C	2.684668329	3.4473664
YPL265W	1.932984911	2.942646114
YPL266W	6.858228362	7.984749213
YPL267W	2.169172331	3.076520884
YPL270W	5.910783087	3.043330363
YPL271W	9.703460052	10.59865346
YPL273W	8.399744093	8.033690334
YPL274W	3.132920551	2.775301202
YPL277C	4.297744661	2.137120825
YPL279C	2.910259028	3.37954382
YPR001W	4.897347472	4.960048832
YPR003C	1.800667802	1.381093821
YPR004C	7.63955199	7.742144399
YPR006C	4.357848379	7.930569403
YPR009W	2.238872174	6.363928935
YPR010C	6.750361705	5.642136594
YPR011C	4.764750612	4.22899631
YPR013C	13.33250142	1.003285163
YPR016C	5.711809724	6.156893638
YPR016W-A	4.711166833	6.193391797
YPR017C	4.029939316	3.662281992
YPR018W	1.296050959	3.068027266
YPR019W	3.061909943	5.056431319
YPR020W	5.709094171	12.70758911
YPR021C	4.454270656	5.776065542
YPR022C	2.438044784	3.125905448
YPR023C	6.074572085	1.465133566
YPR024W	4.136648563	2.919428132
YPR026W	1.602614675	1.994185017
YPR027C	5.324786167	3.830551007
YPR028W	10.0424989	9.012719961
YPR029C	3.694103719	5.503925521
YPR031W	2.467821421	2.461347833
YPR032W	2.099043476	4.272927526
YPR034W	2.666436795	1.871738535
YPR035W	2.934671896	2.911796669
YPR037C	4.972215527	7.256059044
YPR038W	5.438559703	3.824526248
YPR040W	4.914165165	3.997349766
YPR042C	2.505122697	1.204430999
YPR045C	2.210222883	3.350720849
YPR046W	1.937034794	1.905167846
YPR047W	7.621272588	6.258312198
YPR048W	3.600604881	6.394459791
YPR049C	2.39869827	3.970128175
YPR051W	2.659283771	5.594243923
YPR052C	3.86011078	6.260032615
YPR053C	4.067074815	4.830023547
YPR055W	1.364122326	4.900346987
YPR056W	2.642515322	10.02700445
YPR059C	11.04928966	14.19499478
YPR062W	10.90396682	9.922896533
YPR063C	8.65598523	12.10626905
YPR065W	2.041473378	2.720614107
YPR068C	2.433158325	4.379737826
YPR069C	14.37121861	32.71945072
YPR070W	0.771165261	3.754325605
YPR071W	1.732223432	6.904048981
YPR072W	4.893242977	7.166370314
YPR073C	7.805546736	18.62667145
YPR074C	8.701770485	7.862886488
YPR075C	4.545235558	3.559764095
YPR078C	2.075739096	6.98001951
YPR079W	1.337851408	2.401064433
YPR081C	5.574890491	4.402460403
YPR082C	5.031061822	8.63732974
YPR083W	1.30098492	3.359364079
YPR084W	2.571713482	1.283744331
YPR085C	3.324452244	5.01308262
YPR086W	6.733444237	14.89548052
YPR088C	7.035716347	8.262603292
YPR089W	2.487596312	4.351727454
YPR091C	4.393581087	9.404051665
YPR095C	1.570665074	3.354730516
YPR097W	3.128471214	6.271086069
YPR100W	4.980898612	6.696098864
YPR101W	2.095257552	3.788195796
YPR103W	7.521840242	3.995951732
YPR104C	1.101140138	3.495299297
YPR105C	2.833778349	4.526886175
YPR106W	2.326033307	2.877294992
YPR108W	6.476782546	16.19492432
YPR111W	1.384654698	1.442665045
YPR112C	3.564851654	12.39618194
YPR113W	6.716732341	10.36464891
YPR114W	5.738312263	8.151430947
YPR115W	3.008822327	3.284346817
YPR117W	2.069176756	3.42768129
YPR119W	1.344669403	1.139406822
YPR120C	1.814173835	1.913816307
YPR122W	1.765928671	3.499687885
YPR123C	3.331210511	5.669333717
YPR124W	2.779256584	4.906944775
YPR125W	2.425248395	5.292783673
YPR126C	3.413027595	4.54390047
YPR127W	4.426517014	7.879193431
YPR128C	7.042010319	12.66410847
YPR129W	4.910124787	8.405194862
YPR130C	5.4158214	6.199664202
YPR131C	3.033957269	12.70503725
YPR132W	11.99280939	13.0978938
YPR133C	4.59505668	6.687761151
YPR135W	1.809204984	4.355452376
YPR137W	1.777508324	4.635522431
YPR138C	1.433182464	1.974949689
YPR139C	3.909776155	6.71244129
YPR140W	7.964313223	8.913164737
YPR143W	1.448772128	3.966965282
YPR144C	3.052987431	9.729349224
YPR145W	4.449621288	2.877791766
YPR146C	7.182855662	7.221206392
YPR147C	8.217775515	4.375129201
YPR148C	8.065440794	18.06424801
YPR149W	5.141415065	4.37129816
YPR152C	1.42344524	4.265678994
YPR155C	4.470346373	1.353704927
YPR156C	1.900565304	2.129225543
YPR157W	1.074329913	1.059057588
YPR159W	4.037196677	4.917499821
YPR160C-A	5.564094323	4.305704634
YPR160W	8.483771408	14.8113864
YPR161C	2.569313391	3.12332161
YPR162C	2.789655394	2.839597666
YPR163C	8.536342583	9.58568836
YPR164W	2.242838578	5.801403406
YPR165W	10.92908798	21.58327628
YPR166C	5.804745124	9.031096731
YPR168W	5.156153477	6.065021766
YPR169W	4.498307001	3.250960467
YPR171W	1.630057782	1.617754878
YPR172W	4.443920869	9.990155726
YPR173C	4.702728314	9.129816857
YPR174C	1.79968902	2.932824498
YPR175W	3.163837201	2.536677556
YPR176C	4.757965497	27.0575012
YPR178W	2.908421577	4.923065281
YPR179C	2.600051161	2.351403663
YPR180W	4.65999525	6.853928287
YPR181C	5.597607709	6.482169655
YPR183W	16.35823016	14.34027466
YPR184W	3.324773771	3.901582913
YPR185W	2.848968549	2.061943647
YPR186C	1.290171969	2.064739932
YPR187W	6.664064225	7.143248076
YPR189W	2.869530924	5.297056653
YPR190C	2.465862902	3.209925651
YPR191W	5.268151078	11.1028786
YPR194C	2.197395979	5.030042427
YPR196W	2.538344583	15.99318302
YPR198W	4.876213492	4.872882929
YPR202W	8.125701599	2.64269907
