# Supplementary material for: Non-invasive measurement of mRNA decay reveals translation initiation as the major determinant of mRNA stability
Source: eLife. 2018 Sep 7;7:e32536. doi: 10.7554/eLife.32536 (PMC6152797; doi:10.7554/eLife.32536)
Supplement: Figure 3—source data 3. [file elife-32536-fig3-data3.txt]

gene_id	DMSO_HL	CHX_HL	HIP_HL
YAL002W	2.561031738	2.868147122	1.997579945
YAL003W	7.379454271	13.26709625	8.238458554
YAL005C	10.33666193	13.38849015	6.243438281
YAL007C	6.482070722	8.982728487	7.332088253
YAL009W	4.750662016	3.624607704	3.820865876
YAL011W	1.300119922	2.682342412	1.918409516
YAL012W	8.501659624	14.94459656	5.986258506
YAL014C	3.306581789	2.793220639	4.655903616
YAL015C	6.666678975	4.921795731	3.417177836
YAL016C-A	3.461555859	3.291698222	6.380037775
YAL016W	4.698622863	6.204279186	3.663710046
YAL017W	3.135422015	3.404966165	2.081540433
YAL019W	2.806819535	3.956222714	3.629458755
YAL020C	4.407378268	14.24599573	4.740920188
YAL022C	3.765840919	6.152734405	3.769701352
YAL023C	6.010882496	5.678601901	5.402861751
YAL024C	1.739487734	1.637958896	1.825626709
YAL025C	3.077405615	3.391313584	2.106221732
YAL026C	5.296387126	5.672668325	4.469148028
YAL026C-A	1.783946092	5.577188767	4.720939241
YAL027W	5.491709798	3.231943206	3.416568523
YAL029C	3.254320998	4.201490891	2.550652539
YAL033W	4.164384095	7.411656906	4.438993415
YAL034W-A	1.552937127	3.591704828	2.193747911
YAL035W	5.892724127	10.13592263	6.604860364
YAL036C	4.417905167	8.414291077	5.70710844
YAL039C	3.745347948	9.490118618	0.640208635
YAL041W	1.477231194	1.642308362	0.787382952
YAL042W	8.215166502	12.78813326	6.899127705
YAL043C	2.197120582	2.551393132	2.370738123
YAL046C	6.733250817	18.85866579	2.653543243
YAL047C	1.403678076	1.974719126	2.090821403
YAL048C	2.11403355	1.643261045	1.578927126
YAL049C	5.499029316	10.07095656	10.30163989
YAL051W	1.558923832	2.073721236	1.270159226
YAL053W	3.809606582	3.768391908	2.631822872
YAL054C	4.763254583	2.951523551	4.690174678
YAL056C-A	2.604363294	6.16050884	1.010241353
YAL056W	3.178796378	2.612812678	1.642670091
YAL058W	4.890222719	6.279309011	3.995837677
YAL059C-A	2.914228641	6.408027582	2.937806804
YAL059W	2.643734801	5.29978934	3.767625001
YAL060W	5.811459524	6.896962341	4.591129793
YAR002W	2.578086926	2.88566483	2.088706871
YAR003W	2.204973821	4.094159692	2.347322885
YAR007C	4.423678857	5.490712016	3.885847022
YAR008W	2.789037531	2.939822922	3.91500727
YAR014C	2.304354404	3.499097385	2.567230369
YAR015W	5.833306937	11.51047925	5.527971275
YAR018C	2.55903136	5.37918358	3.504212398
YAR027W	2.443653461	5.909424503	3.624320262
YAR031W	3.461679704	4.65120932	2.494980189
YAR033W	3.743637388	4.431249247	4.425185009
YAR042W	2.008546289	3.074193272	1.61504364
YBL002W	3.883819512	4.870349378	2.667136043
YBL003C	4.421246796	11.8133241	4.665739131
YBL004W	4.476626621	4.574675207	3.357278346
YBL005W	1.406283012	2.754608048	3.053459813
YBL007C	6.229661192	5.907709646	5.215310027
YBL008W	3.003738741	3.081210383	2.245458425
YBL009W	2.836986243	3.322412921	2.168855248
YBL011W	2.955704403	3.694144668	2.601390428
YBL014C	1.75470255	1.628081574	1.208108913
YBL015W	6.01475155	8.317798047	4.687258631
YBL016W	2.718307577	2.389835185	2.628154023
YBL017C	4.638508719	5.38495094	4.741047956
YBL018C	5.032689731	4.651190085	6.352189178
YBL020W	2.906221778	3.500740044	3.226866341
YBL022C	4.839129762	4.360080668	4.232957703
YBL023C	2.388946513	3.637072162	3.298762309
YBL024W	3.993625903	4.965098185	3.266807105
YBL026W	4.43175911	17.32281528	3.625670399
YBL028C	1.016291551	2.85683161	2.019655553
YBL030C	10.04125393	11.97398695	8.459559192
YBL032W	6.289578484	5.750247476	5.954357964
YBL033C	2.083398707	4.347190314	3.320161786
YBL035C	2.221348683	3.038081219	1.749673767
YBL036C	6.380728575	12.80605048	4.366360003
YBL037W	0.94579709	1.898791527	1.919512398
YBL038W	2.743377265	3.485244323	4.19024353
YBL039C	5.138212871	7.784954601	4.877604875
YBL040C	3.407146687	7.17676227	4.86948852
YBL041W	3.840766303	4.08803143	3.873833898
YBL042C	1.666760285	2.020122868	1.230559006
YBL045C	6.158978358	6.498876126	5.395507914
YBL046W	0.861155343	2.385128298	2.389159419
YBL047C	6.959068233	5.594710821	5.16648514
YBL050W	4.564669479	10.24732921	6.180064597
YBL051C	5.51120065	3.596983056	2.776155341
YBL052C	2.800867052	4.701293889	2.245961706
YBL053W	4.074863105	3.138152496	2.35119522
YBL054W	1.547175025	1.637296882	0.877046683
YBL055C	3.920905344	7.342925828	4.576327433
YBL056W	5.401117742	8.153644583	4.592282824
YBL058W	5.591891346	6.101576147	5.519620263
YBL059C-A	3.801842228	8.806970103	11.98760323
YBL061C	3.158256344	2.728684994	2.553381325
YBL066C	1.058866979	2.035578398	1.629858463
YBL067C	3.535580764	3.124171657	2.651499165
YBL068W	4.941157399	6.855063178	4.667736448
YBL069W	2.547251415	5.916632764	2.253596028
YBL070C	4.914555576	1.178830217	0.502910479
YBL071C	3.450844626	1.789286454	2.39774099
YBL076C	11.08023792	11.60761584	7.723295934
YBL077W	7.276355616	12.45442654	6.754890775
YBL079W	3.564466623	2.561052489	3.190124915
YBL081W	2.106903062	1.265997952	1.030361779
YBL082C	6.497758284	6.679521672	6.205099681
YBL084C	1.79712071	1.587995174	1.158926138
YBL085W	2.387951497	3.307449176	2.020342189
YBL086C	1.301843791	2.112770263	1.780302398
YBL088C	3.488260679	3.765340379	1.912569088
YBL089W	2.223368983	1.916203238	0.643603331
YBL090W	4.127641155	5.931842222	6.083372584
YBL091C-A	2.980358228	12.83986811	11.693746
YBL093C	3.99586846	2.716258164	2.658703709
YBL095W	0.776449351	1.754455035	1.014756392
YBL097W	0.945609914	1.849891492	1.304836545
YBL099W	7.471517423	9.428379661	8.373163809
YBL100C	8.68456932	6.329459357	8.690844055
YBL101C	6.641474257	2.54998551	1.815395215
YBL102W	6.115314139	8.972338811	4.437556581
YBL103C	2.842290175	2.152199425	1.016196852
YBL104C	2.414165545	2.011710133	2.073197606
YBL105C	1.831210639	2.273042671	1.608537712
YBL106C	3.329106796	2.255111359	1.803334168
YBL107C	2.214688566	5.434548371	3.270714354
YBR001C	1.880464678	4.779436845	2.338192703
YBR002C	1.646106263	1.869798452	1.364506168
YBR003W	4.33633444	4.765637345	5.389260008
YBR004C	3.013191103	2.449028013	2.803597452
YBR005W	2.753245098	3.631052957	3.728432046
YBR006W	4.194606369	11.32423206	7.613975007
YBR009C	2.207880851	3.421234666	2.857894809
YBR010W	2.239534446	3.065754449	1.725368581
YBR014C	5.315633885	13.44028848	5.215156256
YBR015C	5.447606548	6.117684768	5.81718961
YBR017C	5.106385722	5.179067437	4.611313117
YBR022W	2.695289866	2.686830697	4.763170737
YBR023C	2.753075554	2.925373842	2.592921429
YBR024W	3.880669266	4.144823293	2.457424226
YBR026C	10.33716487	14.88558365	7.840697251
YBR028C	3.356902792	3.050109082	3.000831175
YBR029C	2.542647854	2.984492812	1.709810238
YBR030W	2.149309433	2.284642339	2.098413786
YBR033W	2.309436298	3.383137448	3.119784866
YBR034C	2.615872943	2.85669626	1.921267826
YBR036C	3.425541735	3.712409307	3.492922015
YBR038W	2.572715113	3.462511029	2.54577026
YBR039W	8.263163279	8.256079962	8.228224198
YBR041W	3.473425434	4.553487691	3.121682845
YBR042C	2.652824816	3.307625732	2.092619928
YBR043C	2.186814987	3.215903021	2.758796811
YBR044C	2.256159591	2.930746425	2.017920444
YBR045C	5.117767619	5.22645541	1.85249224
YBR046C	6.109973344	13.32214225	11.21194718
YBR049C	2.843725454	2.730305941	2.253123558
YBR053C	4.939711525	6.405901963	5.194534002
YBR054W	4.188237099	5.985897622	5.205376751
YBR055C	4.024657606	2.827682172	2.175059595
YBR056W	7.125943487	7.772402041	6.152841126
YBR057C	1.253070185	1.760595031	2.447092741
YBR058C	4.132730474	6.56003793	4.807407631
YBR058C-A	7.248078059	13.11553486	4.441448324
YBR059C	4.539417514	3.329491277	2.91007277
YBR060C	2.24638745	2.893950362	1.610625934
YBR061C	3.491521962	5.078892267	2.198708536
YBR065C	1.368132631	1.895665942	3.329037007
YBR066C	2.581362561	4.637232986	2.033759065
YBR068C	1.294953588	1.217596625	1.169668951
YBR069C	2.389452562	2.907987346	2.554341089
YBR070C	3.345707615	4.779961732	4.54256811
YBR071W	1.401018325	1.93241578	2.085095586
YBR073W	3.731749707	3.505378401	3.180009142
YBR074W	5.639312787	5.776389683	5.365601371
YBR078W	10.35556703	7.7188742	7.737923119
YBR079C	6.291754076	8.348365198	5.581089347
YBR080C	5.871245685	6.487962616	5.493295765
YBR081C	1.804064072	3.257748456	1.403019218
YBR082C	9.591223714	24.84564583	8.778963271
YBR085C-A	4.073669142	7.524978703	17.72687912
YBR085W	4.242975331	6.65841321	2.654177517
YBR086C	5.265668935	3.871420652	4.204605731
YBR087W	3.620507312	4.285329218	3.602667571
YBR088C	3.186405112	4.916486369	2.797306448
YBR089C-A	5.846185912	9.100221014	2.750881368
YBR089W	3.693343964	5.32325695	2.87610003
YBR091C	3.220936501	1.583614712	1.583723601
YBR092C	5.782370615	5.909142251	4.884548994
YBR093C	6.481447341	8.172026846	6.124432713
YBR096W	3.925262482	11.27212752	4.418211196
YBR097W	2.982713938	3.197306415	1.798206549
YBR098W	5.584163823	1.610025935	1.806675899
YBR101C	4.431789734	7.416570626	5.946568861
YBR102C	3.160202043	3.521995178	2.050714386
YBR103W	2.324897418	3.720605553	0.773860709
YBR104W	2.507897467	2.820881405	2.363775985
YBR106W	9.4658666	17.06880679	8.50141644
YBR107C	2.206742	3.116798969	2.9870035
YBR108W	6.609957002	3.35608367	3.49573098
YBR110W	4.239738843	3.571626686	3.057297992
YBR112C	2.392492306	2.116358266	1.463351406
YBR113W	6.653597049	1.194632478	1.153734086
YBR114W	0.986833418	1.997631634	1.820524901
YBR115C	4.957179595	5.203930457	4.552736767
YBR120C	1.858797057	3.491852774	4.066453938
YBR122C	3.969444824	7.512819976	3.346638582
YBR123C	1.264999446	3.924610937	1.028525806
YBR125C	2.372610672	3.079877812	2.201712082
YBR126C	4.675098889	5.895915519	7.641920947
YBR129C	1.248568102	1.76484475	2.127608035
YBR130C	4.137662723	2.946053609	2.2221226
YBR131W	0.802075071	1.218865802	1.387753678
YBR132C	1.309327671	1.938681324	2.254285895
YBR133C	3.698688098	2.498484058	2.235225891
YBR135W	8.649276144	4.745032487	4.199518845
YBR139W	5.771454717	6.120255025	4.680948615
YBR140C	5.094095292	5.092924575	3.917318055
YBR141C	1.180647098	2.62237179	1.967187409
YBR142W	6.184318298	6.25860215	4.442651593
YBR143C	6.10110348	9.960301263	5.745989407
YBR145W	2.745313516	3.786967824	3.735079102
YBR146W	7.06510183	8.152296621	6.897817126
YBR151W	5.739457919	5.394722564	5.559891034
YBR154C	4.190761545	5.847563713	2.847976162
YBR155W	6.156292209	5.917286238	5.342526786
YBR156C	3.202239875	1.939222397	0.78396277
YBR159W	5.7568114	10.05976952	5.196186227
YBR160W	3.54315869	3.238345676	2.638502859
YBR162C	8.640500856	7.511719847	6.435745695
YBR162W-A	4.14770437	23.40234463	4.432054277
YBR163W	3.435570222	4.111089223	1.949652615
YBR166C	5.010557472	6.3818659	4.480186566
YBR168W	2.951914198	2.129041881	1.865110733
YBR170C	3.666307136	4.150076921	2.220676864
YBR171W	4.887093768	11.96678693	3.824655144
YBR176W	2.703792709	5.359696872	2.39630425
YBR177C	7.168105908	13.77537997	8.42060457
YBR179C	2.879068708	2.951751284	1.989662014
YBR185C	2.54598226	5.525933772	3.477229286
YBR186W	1.743403644	2.497554149	1.606260074
YBR187W	4.078711321	7.904832957	4.247996563
YBR192W	2.708110876	3.551459054	3.785413208
YBR193C	3.15608743	5.283124598	1.903217254
YBR195C	2.213883162	2.325685927	1.050579404
YBR196C	13.24803115	14.50861611	10.00029909
YBR198C	2.204133379	3.229670802	2.037952327
YBR199W	3.825911465	4.243464071	3.189132295
YBR200W	3.419006995	4.362972097	2.014028884
YBR202W	1.75537584	1.492329523	1.839957356
YBR203W	2.363127913	0.988474556	2.172734358
YBR204C	4.486106528	2.993845115	0.689930759
YBR205W	7.437860486	7.926486815	5.93244699
YBR206W	9.244487324	7.896428069	5.06919958
YBR207W	1.814866968	2.339988899	1.8774578
YBR208C	6.242780583	6.214937658	5.061289501
YBR210W	2.390448786	5.243491715	3.629114483
YBR212W	4.190236635	2.569584372	2.549851029
YBR213W	2.182047497	3.177130598	2.723463874
YBR214W	8.038957137	2.916806255	4.768791736
YBR215W	4.836414182	1.856147999	2.863467793
YBR216C	1.997347402	3.905209011	2.2942452
YBR217W	1.17788923	2.084758824	1.166965154
YBR218C	9.058445391	9.144595814	6.469483074
YBR220C	4.094805511	3.278583248	4.090809406
YBR222C	7.224383833	5.181160783	6.551918984
YBR225W	1.341329064	2.145449747	1.904297235
YBR227C	3.378248735	5.076033794	3.367234069
YBR229C	6.709251371	7.259687619	3.858671902
YBR235W	3.66585168	4.143912437	3.180037672
YBR236C	4.174193076	4.88547204	3.340751694
YBR237W	1.750494864	4.098656219	2.708793911
YBR238C	4.520433776	3.67122871	3.091963918
YBR241C	3.087528548	5.268538311	4.952992841
YBR242W	3.32782236	5.854167896	2.155718022
YBR243C	4.165407712	5.398220006	4.973985783
YBR245C	5.556182057	5.67895835	3.557219711
YBR246W	3.884060664	3.228901546	3.887939586
YBR247C	3.426547387	4.620891696	2.657630582
YBR248C	3.887789445	4.955103938	3.807627527
YBR251W	3.004890738	4.843973192	5.207829059
YBR254C	4.082886311	2.222998319	4.527772115
YBR255C-A	2.856898444	8.221067839	3.516597495
YBR255W	2.748100527	3.667519214	2.161407408
YBR256C	3.677341746	7.134339225	5.957876067
YBR257W	0.859775057	1.459250659	0.982368193
YBR259W	1.93994688	1.929835471	2.701035958
YBR260C	2.932383909	3.046324825	2.137116613
YBR261C	6.730442062	17.02181251	11.94818407
YBR262C	1.856501872	2.889885985	4.46552062
YBR264C	5.351954138	8.327979271	5.138849968
YBR265W	4.383262131	6.265806319	4.68209996
YBR267W	1.368843314	1.489840356	0.907268528
YBR268W	2.38259117	9.756806461	12.32211814
YBR269C	3.417471669	4.737904102	2.058617993
YBR271W	2.71616196	3.762349306	3.435678441
YBR272C	4.919058493	4.338283533	3.81135486
YBR273C	4.933896272	5.330310689	11.04008868
YBR274W	2.86942418	4.504159572	3.995988421
YBR275C	2.782540612	3.055917257	2.733280279
YBR276C	4.208287776	5.946476195	4.453710953
YBR279W	4.170169783	4.129299223	3.418315347
YBR280C	1.757929804	1.125650037	4.919239399
YBR281C	3.591757722	3.420177608	4.417274544
YBR282W	2.452371293	4.525170128	3.194216002
YBR283C	6.340363697	8.3777567	5.175400645
YBR287W	3.614579986	3.618310531	3.033321853
YBR288C	3.43776286	6.790760393	4.140257885
YBR289W	1.554335532	2.391247091	1.679638934
YBR290W	2.290469295	2.857555208	1.522730193
YBR291C	3.180254459	3.990743697	3.557135426
YBR293W	2.625226375	4.004927291	0.655384205
YBR295W	1.379709876	3.281144384	3.543495455
YBR296C	3.126168863	7.542473396	2.562959429
YBR297W	3.472159618	2.260181572	3.035540514
YCL001W	5.845519342	9.034309576	5.141270388
YCL002C	3.284118876	3.862914876	3.510515137
YCL005W	2.366384854	2.526470619	0.909909516
YCL010C	2.331474681	1.973640691	2.059343368
YCL011C	8.984930155	9.348588712	8.584573692
YCL012C	2.302913367	8.850620012	4.560963814
YCL014W	4.083050242	4.241525847	2.770292873
YCL017C	8.134744846	8.973842409	9.888887397
YCL024W	2.639263036	1.448396142	2.481965882
YCL025C	1.252864014	1.648607602	1.207142
YCL029C	3.047238801	3.272047565	2.961917538
YCL030C	4.841753848	6.359005913	4.703040977
YCL031C	1.653066948	2.144223802	1.490488405
YCL034W	7.012220452	6.454864739	3.594999447
YCL036W	2.39775204	1.142346864	1.154651007
YCL037C	5.853187836	4.692192764	3.457522868
YCL038C	4.566631429	4.128222763	3.274211436
YCL039W	4.456839424	4.454390821	3.02231206
YCL040W	6.615672445	7.35178115	12.52162822
YCL041C	9.202995383	14.88874103	10.56648393
YCL042W	3.354384995	3.593591241	5.784385947
YCL044C	1.874672241	2.166129704	2.095499362
YCL045C	5.758513158	6.371042053	5.482047035
YCL047C	3.018996728	5.704464258	3.85257869
YCL051W	2.778999583	2.390732569	1.04102798
YCL052C	3.891620477	4.766388876	4.240623727
YCL054W	2.956205143	3.484329443	1.943846317
YCL056C	6.98999856	3.516188543	3.374778177
YCL057W	7.794783172	12.00304148	7.477253699
YCL059C	8.416494783	9.698006145	7.842691583
YCL061C	3.940728719	2.801970425	2.433907215
YCL063W	3.324848487	2.596967364	2.593963578
YCR002C	5.605308671	10.89899031	6.885381163
YCR003W	5.26258225	7.447537186	2.864534904
YCR008W	2.950003349	3.595644721	2.682759737
YCR009C	5.326243702	8.43535742	6.357570575
YCR011C	4.224198481	4.663609558	3.312071111
YCR015C	2.203389367	1.871943794	1.814835397
YCR016W	5.319818504	7.871613624	2.865759748
YCR017C	6.744164388	8.681486288	5.796768912
YCR019W	3.14219614	5.687581867	2.094020338
YCR021C	1.376822411	2.238556862	3.531841828
YCR023C	3.274143971	2.527524815	2.721936645
YCR024C	3.502051551	2.252415715	2.338510254
YCR024C-A	6.628555679	9.237792632	2.293751686
YCR024C-B	5.385640772	9.338483569	5.888712348
YCR026C	1.803537544	1.9405785	1.718881095
YCR027C	2.557062901	6.531470568	3.56303515
YCR028C	2.010478678	3.698470538	3.032590572
YCR030C	5.563629928	5.032502428	5.077830553
YCR032W	3.095765957	2.444497174	1.416410819
YCR033W	1.487336012	1.71441526	0.982249156
YCR034W	4.460565233	8.943935443	5.899251363
YCR035C	2.517627932	3.251489477	2.031869019
YCR036W	5.515796947	10.42057945	5.10127111
YCR037C	3.803826125	3.222283033	2.329297864
YCR042C	2.600734458	3.091162097	1.649113277
YCR043C	4.104942291	9.700060759	4.782975245
YCR044C	4.568721041	4.099587668	4.45438041
YCR046C	7.431443154	18.32225773	4.041022924
YCR047C	2.753641734	6.522786512	3.485352744
YCR048W	4.123287973	3.994958876	3.336155139
YCR049C	2.156874532	1.810772715	6.044855799
YCR050C	1.773545881	6.497236896	4.837586927
YCR053W	7.423688952	11.57460357	7.191885279
YCR057C	2.260147107	2.629857571	1.810532054
YCR059C	7.704487466	7.683237742	11.78554272
YCR067C	1.945524608	3.376831066	3.754360973
YCR069W	5.424298807	3.928942982	4.553985104
YCR071C	2.578720928	4.03961867	4.999399619
YCR073W-A	4.348431588	11.22758794	9.628155016
YCR075C	1.422250784	3.086526121	2.840795542
YCR077C	4.864870503	4.511478856	5.093844964
YCR079W	1.782194397	1.491518635	3.206162801
YCR081W	2.578331618	1.693361514	1.621531146
YCR082W	3.602768466	5.010370798	3.263837152
YCR083W	12.40773966	11.8217253	3.369132672
YCR084C	5.553864474	3.805624513	4.62644066
YCR087C-A	5.302854535	8.367054262	4.768498746
YCR090C	4.251063465	11.15235864	8.108377312
YCR092C	0.951862765	1.857244869	0.815626772
YCR093W	2.964473116	2.456109416	2.072319589
YCR094W	3.963445883	3.761179129	4.204079645
YCR097W	6.062415038	7.601180902	3.103010466
YCR098C	6.336293514	6.878995943	3.549417235
YCR106W	0.880288065	1.439274537	2.973075725
YDL001W	1.384932195	3.862323145	1.31699462
YDL002C	3.15823804	3.742276559	1.562925348
YDL003W	0.916879941	2.042800313	1.849655603
YDL005C	2.21772877	1.894337284	1.863981985
YDL006W	2.098421077	2.772170062	2.442200213
YDL007W	7.646831144	9.194137184	7.102385087
YDL010W	1.712175082	3.58403727	2.42692872
YDL014W	7.443719856	9.532435517	6.651933907
YDL015C	6.857900693	10.23343772	7.506838887
YDL018C	3.433593667	8.313414698	6.095581964
YDL019C	5.193964084	4.081934115	4.197816695
YDL020C	1.357168901	2.519065196	1.911010885
YDL022W	2.402714252	4.139219056	5.433102538
YDL023C	1.776309378	5.253072367	3.212227224
YDL025C	9.355170078	5.646414777	1.413848383
YDL027C	1.644713176	1.749205414	2.506472736
YDL028C	1.224998995	1.84743199	1.181940624
YDL029W	6.619487943	12.87581886	6.647389437
YDL031W	3.447762872	4.380134834	2.234725173
YDL035C	1.562787384	2.871707941	0.581439264
YDL036C	2.144596709	3.400953194	3.314881724
YDL040C	7.834687397	6.454805448	6.736053014
YDL042C	1.566210305	2.57749075	2.634450414
YDL043C	2.388087836	3.285003621	1.071534034
YDL045C	3.144167584	3.640374887	2.153073841
YDL045W-A	2.371083175	3.329124257	3.537840934
YDL046W	5.315769766	11.50623415	10.87473636
YDL047W	2.380539276	3.428513229	1.987437417
YDL049C	1.728081048	3.119580056	2.264052778
YDL050C	1.953328811	9.585253914	4.243471438
YDL051W	6.351008791	10.05571687	7.350079726
YDL052C	3.048205107	3.727386138	3.600487889
YDL053C	5.490701741	9.16914437	4.769830618
YDL054C	3.652748495	2.845609504	3.764411978
YDL055C	6.334715271	7.143198593	6.014803085
YDL056W	1.17006909	2.404808659	0.69894301
YDL058W	3.344658433	4.776537896	2.569847734
YDL059C	1.722647742	1.20990052	2.455727785
YDL060W	3.956584878	3.984509718	2.97969184
YDL061C	18.35784014	21.6936313	14.98470977
YDL063C	2.84764359	3.262999822	2.142375016
YDL064W	6.705193399	10.03598049	5.280577177
YDL065C	2.898752	2.636897304	2.333033939
YDL067C	8.397141132	17.26399233	10.79959996
YDL072C	3.89876691	7.153459945	6.184485459
YDL073W	1.53065504	2.149881767	2.056998141
YDL074C	1.638754933	2.886404343	1.424447977
YDL076C	2.416459594	3.117955112	1.295336455
YDL077C	3.282716106	2.247970122	2.760315442
YDL084W	12.11432687	15.80778432	8.720792553
YDL085C-A	22.55256781	6.47154543	9.001459593
YDL088C	2.321096218	2.660205492	0.880640844
YDL089W	1.886210291	4.083564258	2.106249377
YDL090C	4.280028263	4.95740859	4.245583349
YDL091C	3.108826572	3.433277087	2.869968114
YDL092W	4.360580669	9.378616927	5.145669371
YDL093W	5.2472752	4.533262815	3.529535018
YDL094C	6.161613673	1.90975499	1.498528272
YDL095W	6.545407381	6.07579013	5.4707192
YDL096C	6.338519708	4.514561261	2.237049451
YDL097C	5.481706321	5.365873817	4.714932106
YDL099W	4.652233533	8.778675761	4.936067774
YDL101C	3.286031216	3.652369381	1.929769351
YDL102W	3.437905879	3.077783609	2.89543792
YDL104C	4.351736445	2.977507235	3.216798433
YDL105W	1.353168651	1.40136739	1.376025076
YDL106C	1.565578529	2.074252803	1.803055965
YDL107W	3.202134595	2.364945387	3.48398493
YDL108W	2.317145902	3.999825804	0.984006965
YDL111C	3.421654809	4.187210786	3.276104429
YDL112W	5.224674102	5.569184346	4.420766022
YDL113C	2.94582372	2.745440694	2.813386365
YDL115C	3.868460973	5.966603012	5.181837311
YDL116W	1.924427156	2.821569845	1.415363027
YDL119C	3.26175705	1.522955806	2.550684719
YDL120W	5.357530891	7.508609916	7.776321144
YDL121C	4.926171628	8.165493586	4.366925265
YDL122W	3.154541199	3.311891849	2.242725916
YDL123W	2.970256146	3.695404796	1.661158488
YDL128W	4.555122937	4.300360858	3.624904254
YDL129W	1.523730762	2.338628658	1.120601034
YDL131W	4.795619236	12.19663072	6.235428866
YDL132W	3.954256462	3.16366944	3.663251995
YDL133W	1.000412095	1.503425303	0.98045567
YDL134C	3.586544162	4.770781352	3.341257625
YDL138W	1.903319009	1.843701684	1.36824487
YDL140C	4.746099518	3.429982177	3.865992482
YDL141W	4.642718892	4.109041663	5.06949999
YDL142C	2.648030847	3.009512838	0.687332076
YDL143W	5.59760364	10.77035236	8.153532374
YDL144C	7.386483201	9.739657524	4.597316074
YDL145C	7.900114945	7.064332513	6.476801976
YDL146W	3.846243	2.937116781	2.096123503
YDL147W	4.849822626	6.405609879	2.762778712
YDL148C	3.606732943	5.542624018	3.066001397
YDL150W	3.264918998	4.52100204	2.925132973
YDL151C	1.965787308	3.528149776	1.987109499
YDL157C	6.7901923	16.42349641	10.46972361
YDL159W	2.956786235	1.362495989	3.91049211
YDL160C	6.918421567	4.215568342	4.781466715
YDL161W	2.290814712	4.381149394	2.77670547
YDL164C	2.676066765	3.140548053	2.957151269
YDL165W	5.223911168	23.7577093	2.049027294
YDL166C	3.695443035	6.5571686	3.22460767
YDL167C	2.114406137	2.123762366	1.596921428
YDL170W	2.421771844	3.037790851	1.703832807
YDL171C	6.117895189	6.67649517	5.997865262
YDL173W	4.139971954	8.876014548	5.274321507
YDL174C	7.848679069	7.744148474	6.15621555
YDL178W	5.762392179	8.914289629	5.080665856
YDL180W	2.117994323	4.244663491	3.040372093
YDL181W	6.134900425	19.29403049	4.485698518
YDL182W	6.207009096	9.580252174	7.137047959
YDL185W	14.28077386	16.05130309	11.15724702
YDL188C	5.019714029	6.167557328	5.072806645
YDL189W	3.351714374	2.319728546	2.676001078
YDL190C	3.936847511	3.865379287	3.787447486
YDL193W	2.977448338	4.561405389	3.664646414
YDL195W	3.6457544	6.325545131	6.180368026
YDL198C	5.666672523	9.232902183	7.110846581
YDL199C	6.455430062	4.005069884	1.851602744
YDL200C	3.970879543	1.872416525	4.512844067
YDL201W	4.046664671	7.223191694	4.847762015
YDL202W	6.986660738	6.170305356	7.132356762
YDL203C	2.272619333	1.653516894	2.006119
YDL205C	2.234204962	4.108598626	3.423224673
YDL206W	0.915780653	2.738443387	1.268160862
YDL207W	3.757883527	4.20741532	2.703237341
YDL208W	4.869255329	10.27284495	4.286734521
YDL210W	3.594354788	3.801585391	6.928568324
YDL213C	2.953240159	9.180640514	5.291037085
YDL215C	4.934968358	3.090468032	3.142277741
YDL217C	4.094648448	4.402644879	7.480657454
YDL223C	3.143426908	5.009948464	2.793123408
YDL224C	1.51293468	1.652641053	0.976444041
YDL225W	4.662950548	6.477022334	3.043866108
YDL226C	8.238206326	11.53158874	6.846828021
YDL230W	4.198074031	3.655484992	2.056630411
YDL231C	2.050093464	2.450219606	2.226002426
YDL233W	1.435339958	2.086304008	5.070409045
YDL234C	1.977967702	6.868625813	2.911503865
YDL235C	3.965308716	5.796769027	5.5327307
YDL237W	6.432697993	7.652630412	7.489821121
YDR003W	2.830827214	5.105678413	6.213160064
YDR004W	1.537990171	2.254994881	1.744248446
YDR005C	1.457093247	4.272409482	1.075696974
YDR007W	1.82675489	1.953113597	5.356787671
YDR011W	5.049916802	7.06944836	5.557969953
YDR013W	1.523877027	1.103578344	2.166319957
YDR020C	2.79195715	2.839238344	1.038550406
YDR021W	1.815497487	4.27772714	1.710588755
YDR026C	2.050275419	2.854717536	2.210430158
YDR027C	1.691742676	1.75373697	0.878828617
YDR028C	3.588106059	4.032175558	3.363168598
YDR033W	6.321741918	5.713077419	5.492177425
YDR034C	1.713712162	2.560351337	1.690699203
YDR034C-A	5.99680114	4.844166064	3.034097445
YDR035W	7.060864742	10.35221621	8.096096349
YDR036C	6.045477684	10.91428392	5.94827833
YDR041W	1.813491718	10.05222798	6.496980721
YDR044W	4.845472368	4.251145211	4.493011276
YDR045C	2.432899767	6.009253367	3.716736256
YDR046C	1.987369974	2.698157016	2.028398534
YDR049W	1.661067424	2.368380149	1.918436434
YDR051C	3.847536255	2.806527543	2.86005907
YDR052C	2.495125932	1.685962096	1.15019604
YDR054C	2.463977232	3.886496658	3.205299938
YDR055W	2.910297214	3.913700553	1.817176413
YDR057W	2.629726856	6.014726714	1.515287795
YDR058C	2.927358486	4.621114419	1.931541491
YDR060W	3.965674443	4.67952984	3.264613452
YDR061W	3.571725278	3.859211888	4.338368298
YDR062W	5.094327412	5.10206278	4.806919729
YDR063W	6.35451489	8.465049525	5.065452478
YDR067C	2.380339527	5.652461829	0.868153771
YDR068W	3.682629302	6.177338466	3.589102406
YDR071C	6.285038805	12.83054844	6.452885149
YDR072C	1.176782765	2.372811225	0.820165114
YDR074W	3.067266551	4.139064248	3.389765181
YDR075W	1.15440215	1.825697295	1.082149637
YDR077W	6.941573582	6.358999592	4.195258583
YDR080W	2.964245127	4.57620793	2.559983715
YDR081C	2.250472193	2.018415621	1.273040635
YDR083W	3.852249383	5.713056706	4.353847576
YDR084C	4.236404675	10.63056473	3.727287801
YDR086C	5.582718088	17.29367453	12.06220634
YDR087C	4.544968467	12.2681823	4.155232653
YDR088C	2.962620048	3.1056731	1.226659877
YDR089W	1.423515722	3.110849274	1.460113506
YDR090C	1.863414093	2.273287259	0.997797259
YDR091C	4.552941022	4.963605601	3.860921012
YDR092W	3.994476566	6.556963362	4.271488457
YDR093W	3.249586977	3.680893983	3.29794986
YDR094W	4.990809303	3.480979422	5.915218553
YDR097C	4.068215117	5.151304896	2.969658388
YDR099W	11.46727802	10.42715129	8.727883653
YDR100W	4.918736757	14.30675114	3.145732757
YDR101C	4.150803159	5.175540597	3.77655759
YDR105C	2.703003289	3.827292019	2.800029577
YDR107C	4.59575383	3.872117267	3.144547016
YDR108W	3.14832265	1.730744573	2.062192864
YDR110W	1.686138823	2.043469975	1.533203853
YDR111C	2.798553354	2.725193713	2.572863976
YDR112W	4.107635784	5.412675664	1.395156437
YDR113C	2.1494868	1.20241321	1.163153751
YDR115W	3.557017473	6.788157559	4.025530378
YDR116C	3.685590505	7.819395366	2.691370533
YDR117C	2.936612807	4.901124611	2.284861612
YDR118W	2.765602872	2.3235272	1.7627079
YDR119W	4.672749569	5.446276554	3.613903658
YDR120C	4.923366691	6.635625732	4.031413054
YDR121W	4.446885892	6.508533486	2.611727372
YDR122W	1.997592869	3.32241644	2.896973282
YDR127W	7.286180555	5.589227261	6.373164171
YDR128W	2.765895414	2.676908845	1.49847315
YDR130C	1.295676313	3.415979225	1.853884953
YDR131C	2.003159898	3.461453232	1.823617264
YDR132C	3.165333622	9.100846451	4.673525283
YDR133C	2.402987025	3.147145824	1.814401021
YDR134C	3.08841567	2.62021373	2.793189656
YDR135C	6.553583627	5.916856454	5.985290031
YDR137W	2.847443498	2.921373267	2.071303253
YDR138W	1.498906429	2.094248899	0.952244369
YDR140W	4.174828827	2.781701942	3.168805813
YDR141C	3.938079891	3.703646972	2.741101444
YDR143C	2.010770186	1.597799364	1.099694325
YDR144C	3.940201225	4.187977541	3.486788126
YDR145W	4.638385139	3.572515545	2.541739193
YDR146C	1.846658557	1.339883752	1.461359145
YDR147W	3.15799566	3.130842691	1.848072812
YDR149C	1.87328926	4.131262867	2.931351559
YDR151C	2.907008337	1.517692183	2.037312093
YDR152W	3.205807952	5.19140936	3.240263667
YDR153C	1.901620659	2.873139792	2.366286919
YDR156W	3.238271261	2.534671423	2.345345243
YDR157W	4.483216575	2.444897458	2.317217822
YDR159W	1.303807014	2.015813329	1.358886226
YDR160W	2.319769908	2.403313356	1.280261384
YDR161W	5.040840421	8.093819787	5.195036537
YDR162C	2.527337589	5.40667634	2.111484028
YDR164C	4.77054754	3.629371089	3.21072256
YDR165W	5.021108932	6.735923749	4.036681085
YDR166C	3.071190239	3.572589607	1.90443135
YDR167W	2.206833083	6.612217325	5.616941943
YDR168W	5.969519956	6.720813654	6.527900883
YDR169C	2.887653874	2.606369505	2.015570576
YDR170C	7.915388235	7.64527327	6.885736122
YDR172W	5.619176849	5.631900272	4.464118
YDR173C	2.368993571	3.103744331	1.913953987
YDR174W	8.71102639	23.05723509	8.403407462
YDR175C	2.53764162	3.682602591	3.605850673
YDR176W	1.515872232	0.90223223	0.703559885
YDR177W	5.885096517	10.01525291	4.300705425
YDR178W	4.330277922	5.642888741	5.236985853
YDR179W-A	2.694509327	1.57666889	1.880201538
YDR180W	1.13429248	1.450574097	2.816141762
YDR181C	2.22089859	3.786121352	2.871962166
YDR182W	4.503567831	4.350360922	4.1170551
YDR183C-A	2.864639151	1.810101096	2.395578057
YDR183W	4.332292365	3.529223687	4.70615864
YDR184C	1.370050296	1.392287065	1.471301354
YDR188W	4.106305212	5.884075452	4.672727717
YDR189W	5.245665137	6.420430858	4.764623197
YDR190C	5.342142193	7.556261597	4.150240036
YDR192C	3.587520927	2.335640768	1.54307299
YDR194C	5.418137478	5.761956944	4.339362741
YDR196C	3.740254271	5.029830242	4.667362662
YDR197W	1.795484377	2.296159138	1.139246995
YDR198C	2.431296915	2.967677906	2.680696021
YDR200C	4.594688173	3.067991679	2.390872998
YDR201W	3.558649706	2.839977089	4.130360934
YDR202C	4.317608688	2.753628114	3.558132719
YDR205W	2.021143006	2.60748867	1.966214032
YDR206W	4.140376571	3.419514702	3.10090935
YDR208W	1.603788676	1.558131953	1.403031941
YDR210W	6.792676739	16.26215432	4.747490914
YDR211W	5.287555175	6.705639842	4.873524911
YDR213W	1.859818126	2.12616627	1.33021228
YDR216W	1.85418951	2.507167185	1.97147248
YDR217C	1.616987865	1.849791939	1.231663803
YDR221W	2.763858285	6.488365442	4.101022047
YDR222W	4.227026915	6.02458302	3.661501456
YDR224C	2.697532741	3.08238663	1.598384649
YDR225W	1.765528208	2.795319389	1.610572879
YDR226W	8.980474164	13.61566244	10.41375149
YDR227W	1.534341295	2.637683892	1.983301523
YDR228C	1.405971767	1.422247264	0.732787304
YDR229W	2.704514842	2.735487496	0.790981772
YDR232W	4.080565832	4.443950562	3.983592831
YDR233C	4.427393261	7.702259423	7.460047936
YDR235W	1.367662649	1.0988539	2.078040681
YDR236C	3.83518742	15.02435009	3.53941704
YDR237W	4.623477532	5.91078792	3.984602937
YDR238C	7.175896257	7.578274829	5.498945408
YDR239C	1.898692712	2.416766102	1.993518609
YDR240C	0.784866566	2.017510087	1.087926111
YDR242W	1.353339293	2.430100935	2.584163553
YDR243C	2.02426745	3.026206099	1.372637884
YDR244W	1.421246968	2.979248618	1.476261595
YDR245W	3.446519041	4.031406898	2.624155441
YDR246W	1.526205466	4.435514347	3.190271055
YDR247W	1.492812336	2.548729198	1.354520845
YDR248C	4.188422481	11.45397084	3.857602745
YDR251W	4.377080051	2.801225572	3.62989492
YDR253C	1.775818675	3.262611582	3.63882153
YDR255C	1.009156879	2.094789014	2.105892642
YDR256C	2.93446612	10.39018861	2.778120114
YDR257C	3.219595247	5.659654707	2.525912554
YDR260C	1.821368956	2.91663021	3.373316375
YDR261C	6.064841076	5.530092957	4.990861132
YDR262W	1.469614835	3.505754166	1.582017045
YDR263C	1.00188734	2.605223871	2.546100973
YDR264C	3.191085503	3.897016729	3.902359907
YDR265W	1.727519888	3.86731746	0.819394771
YDR266C	2.459092361	2.620882182	2.123609332
YDR267C	2.911653354	6.607393489	5.329648762
YDR268W	5.721749639	8.680067021	7.065033286
YDR272W	6.284714192	9.267579454	10.68315925
YDR279W	5.200994546	6.163451799	2.891709053
YDR280W	1.611084076	3.012955952	1.77812847
YDR283C	1.725146883	2.410328013	1.169195282
YDR284C	3.799736615	4.688540425	3.275900003
YDR287W	8.044132001	11.52781448	9.113575901
YDR288W	2.30300155	3.468255542	1.191516327
YDR289C	1.968802684	1.355111846	1.935676598
YDR291W	4.529849474	2.22358259	3.513233114
YDR292C	4.998000623	6.192921356	4.996074961
YDR293C	2.950561361	1.965800389	1.439945403
YDR294C	3.609838743	7.513101593	4.638702576
YDR296W	2.583118011	10.95114578	4.79191361
YDR297W	3.819632821	5.150227292	3.836373841
YDR298C	6.916247517	12.46058966	7.50758813
YDR299W	1.958305535	3.051399455	1.241633735
YDR300C	2.505570565	3.373551655	3.343715806
YDR301W	0.931941974	2.259984775	2.841231962
YDR302W	3.562721313	3.450881156	2.18051467
YDR303C	3.348984215	2.606614051	0.983436692
YDR305C	3.753650597	4.330441014	3.911056994
YDR306C	2.112859981	3.968866101	2.17600425
YDR307W	2.91986855	4.635460582	2.925448513
YDR308C	4.321670649	10.11321107	1.873081177
YDR309C	1.042043834	1.496710967	1.038138225
YDR310C	2.48217045	2.503802104	2.207081172
YDR311W	1.381586863	0.964105467	1.177862308
YDR312W	2.514662305	3.063292696	2.041427611
YDR313C	1.864097286	2.283165929	1.645628813
YDR315C	1.819932663	3.109671324	2.267697053
YDR316W	4.805115621	4.448747026	2.020807528
YDR318W	2.664348969	2.52850565	0.986578524
YDR319C	3.148363231	2.327002401	1.715263288
YDR320C	3.046354454	5.598449644	2.848557109
YDR322C-A	3.112107757	12.15531286	3.455630192
YDR322W	4.639427625	7.451420607	5.602926676
YDR323C	0.953231699	1.082017671	1.057607435
YDR324C	3.092924921	4.008836473	2.561997029
YDR325W	2.323546499	3.59301297	2.99081826
YDR326C	2.021655166	2.475376268	1.88828181
YDR327W	9.563039533	24.48840605	10.31879772
YDR328C	7.764183973	8.368270937	11.17034474
YDR329C	3.817568591	1.862552074	3.596467063
YDR330W	5.033826959	1.518703116	1.112396726
YDR331W	1.509803934	2.308244724	1.891676495
YDR332W	2.821877729	1.44959434	2.995036855
YDR333C	2.294391685	1.300566792	1.466918275
YDR335W	4.705822111	3.521198712	2.731610816
YDR337W	4.949211167	6.835267503	3.430677672
YDR339C	2.458648028	3.638397375	1.454718579
YDR345C	3.509526512	4.480026512	3.687359827
YDR346C	4.549101707	6.897032751	4.28173534
YDR347W	6.708878607	6.132408964	5.884777448
YDR348C	2.427435207	4.170880067	2.013342778
YDR349C	5.012614568	3.7535538	4.850272534
YDR351W	0.997111312	1.125489973	1.25438422
YDR352W	3.000035005	4.021688436	2.608406183
YDR354C-A	5.953122774	9.73378128	6.192532523
YDR354W	5.677460122	7.547345267	6.497445567
YDR356W	2.63655316	3.062957643	1.013134386
YDR357C	7.723476436	7.51467558	4.460545622
YDR361C	4.98418245	8.982929118	6.121972434
YDR362C	2.383106962	2.989122954	2.061060522
YDR364C	2.318383245	3.021719083	1.531157077
YDR365C	5.976388145	7.373265082	3.584038178
YDR367W	4.268902108	7.345852748	4.113708791
YDR369C	5.716101626	3.992584181	5.362382005
YDR370C	2.231319329	1.815717728	0.67565138
YDR371W	3.839819832	3.199129538	4.55329192
YDR372C	4.594205985	7.031947166	5.525497256
YDR373W	5.01332472	5.756913076	7.888643183
YDR375C	7.522108092	5.849663889	3.847048058
YDR376W	5.269668053	7.064519884	3.281520993
YDR378C	5.787881632	11.27987119	3.331219479
YDR380W	3.854558586	3.974661252	3.046150385
YDR381W	6.829516234	14.24876371	8.169026774
YDR383C	2.241107985	3.854675917	2.224024723
YDR384C	2.567489991	3.539746938	2.194004925
YDR386W	1.929966277	2.535481688	2.120325024
YDR387C	2.7422243	2.387682329	2.161042693
YDR388W	10.16528892	12.94632438	8.424022621
YDR389W	3.09148721	1.597208346	1.460177209
YDR390C	3.269097715	3.341060901	3.378718887
YDR392W	3.098513551	2.766808468	2.559235527
YDR393W	1.319192228	3.274368486	1.868406244
YDR394W	4.896281392	5.188460231	4.60119001
YDR395W	4.730555091	6.112955542	5.098648797
YDR396W	2.731741906	4.249299952	2.477931001
YDR397C	3.549194234	4.559609111	4.929388162
YDR398W	2.69465016	3.16303286	1.935646714
YDR399W	3.541059408	4.946760513	2.927197713
YDR400W	5.932482416	6.255945518	7.567347736
YDR404C	3.244435897	3.481534348	2.7367042
YDR405W	2.053481822	2.840136907	2.368758244
YDR406W	2.650581845	4.278957807	2.233165915
YDR407C	1.857876815	1.669088881	2.657586081
YDR408C	8.006168007	6.197667529	3.772973014
YDR409W	2.353762062	3.280725395	2.008107891
YDR410C	2.943605716	3.63118414	1.600148189
YDR411C	3.440791975	4.787150341	4.153749667
YDR413C	4.332159518	5.558663729	2.896093207
YDR414C	2.327093699	3.296587886	2.30562399
YDR415C	4.187159839	7.346174879	3.765661668
YDR416W	1.926818941	2.48200077	1.289797566
YDR419W	2.497027012	2.191533827	1.188886461
YDR421W	2.446458682	5.118806459	1.982295113
YDR422C	1.461107848	1.868613948	1.541463402
YDR423C	3.356850896	4.85728266	2.57432155
YDR427W	4.521169279	7.30838855	3.132106914
YDR428C	4.500464008	11.60147436	7.597394619
YDR429C	5.027821338	11.60164995	6.448092047
YDR430C	3.348088339	5.154394609	3.765262898
YDR434W	4.093097296	4.521008562	3.92343769
YDR435C	2.89319885	6.268157031	4.645542216
YDR436W	3.053500413	4.777095079	2.498902106
YDR439W	0.427668723	2.215885544	1.805910135
YDR440W	1.601373613	1.702118826	1.711919292
YDR441C	2.254620833	3.724255016	4.784426063
YDR443C	3.945329585	3.349584378	0.885058642
YDR444W	2.974568115	1.956879495	1.18353393
YDR448W	2.460808747	2.541741952	0.946815646
YDR449C	1.661177013	2.913861663	1.504447638
YDR452W	5.30759035	8.038541709	4.395464608
YDR456W	4.15872658	4.88196621	5.129719912
YDR457W	5.764802319	4.964057507	4.498044509
YDR458C	2.324874095	2.520645206	2.223394638
YDR459C	1.986407744	1.955195886	1.652102124
YDR460W	2.712554245	4.660539778	1.951163958
YDR462W	3.892570393	1.586338959	4.359742252
YDR464W	1.955304795	2.915938365	2.201253361
YDR465C	7.286773249	13.88672197	7.331431835
YDR466W	0.955149997	2.692830266	2.59434843
YDR468C	2.878930532	3.992868942	5.89048077
YDR469W	7.534425887	9.698137962	2.927333698
YDR470C	1.834148993	1.943361435	2.039917467
YDR471W	5.814821057	14.0390271	7.936113553
YDR472W	3.000714481	3.306288803	3.455533979
YDR473C	1.351967958	2.665067504	2.063729705
YDR475C	3.542426421	2.868900885	1.94390566
YDR476C	5.230807507	8.601908025	7.337404665
YDR477W	3.809062086	3.846055847	3.193974106
YDR478W	2.058968328	3.181731986	1.475620049
YDR479C	0.959053962	2.846297457	0.774018855
YDR480W	4.257277742	4.589894069	3.762352843
YDR481C	3.106336802	4.230306507	3.559406343
YDR483W	7.498840431	8.472702215	7.909300348
YDR484W	1.990833121	0.837094906	1.480318534
YDR485C	0.943614755	2.209040115	1.037475036
YDR486C	4.041349093	10.69621409	6.504610902
YDR488C	3.310924733	1.875460648	4.526001325
YDR489W	2.10208328	1.456057018	1.431954481
YDR490C	3.595528066	2.792926343	2.533872655
YDR492W	1.864616262	2.553285129	1.154228673
YDR493W	2.741938919	7.532395173	3.001444223
YDR494W	5.761980112	3.765989611	4.274978154
YDR495C	1.827534768	1.99949451	1.685151216
YDR496C	3.689195001	5.629524369	2.307312868
YDR497C	3.780558635	3.929901059	3.866121985
YDR498C	1.835138881	2.992797298	1.563741558
YDR499W	1.603805896	2.137581684	0.970585694
YDR501W	0.790528561	3.016528897	1.800850391
YDR502C	9.70747182	14.01682945	7.586744451
YDR503C	1.935906341	4.001092275	2.58546633
YDR504C	2.288213876	2.241851935	1.382979344
YDR505C	3.579836853	2.539475152	2.844243741
YDR506C	2.068065796	2.91860384	1.502946778
YDR507C	3.232039988	3.452785444	2.576123194
YDR508C	2.738313428	3.289576399	2.367278811
YDR509W	2.236941163	3.384567853	1.710315795
YDR510C-A	4.321035229	9.468182422	7.964206665
YDR510W	5.256195512	13.26466764	16.72975069
YDR511W	2.014912005	4.417630535	2.438127204
YDR514C	2.279520763	2.437860092	2.738635687
YDR515W	3.167622797	3.301270563	1.437852445
YDR516C	4.545542462	10.37814476	6.498122839
YDR517W	6.865032474	10.43962988	10.43190146
YDR518W	4.502425429	8.287363917	5.062855087
YDR524C	1.825186535	1.448817723	2.161293282
YDR524C-B	8.938663868	13.03485113	10.67847256
YDR524W-C	8.318071442	13.94918114	5.049705826
YDR525W-A	1.749943721	6.023812524	2.614347244
YDR527W	3.823390021	5.103935468	2.429403925
YDR529C	5.906328624	4.904988189	4.786613946
YDR531W	5.891062836	7.229129124	4.566962854
YDR532C	0.90632423	2.350106584	1.694354283
YDR534C	3.343329363	1.776559748	1.303772568
YDR538W	6.660799287	12.40457557	7.809951182
YDR539W	6.854619382	8.141002444	5.700236185
YDR541C	3.943912408	6.849515882	2.945571737
YDR542W	2.482297372	1.925458328	3.031448963
YEL002C	8.844644731	13.46406208	8.653282452
YEL004W	1.000811638	3.031673512	2.540651646
YEL006W	2.838970725	4.054514704	3.436704937
YEL009C	3.498406581	5.307029903	4.446578176
YEL011W	1.714960341	5.170802844	2.750076764
YEL012W	1.728652873	7.81046914	1.918809685
YEL013W	4.350172093	5.217040453	5.559501881
YEL015W	3.838541296	3.798499426	2.272222018
YEL016C	3.591993507	3.515268212	2.144396246
YEL017C-A	7.431210193	9.261270883	4.613688525
YEL017W	5.026615396	3.478463978	4.18719531
YEL020C	1.808809036	2.383848627	3.846569996
YEL020W-A	4.746912267	4.945388762	5.291069837
YEL021W	4.604965497	5.128753086	4.475738452
YEL022W	3.674117237	5.080180677	2.430209795
YEL024W	4.199786439	4.836608567	3.662824642
YEL025C	3.820035738	2.274092313	2.47603533
YEL026W	7.487196806	8.175198128	5.127965539
YEL029C	3.661762342	4.120788623	3.08282356
YEL030W	3.783574264	4.629492444	2.62296434
YEL031W	5.457463282	5.466022274	5.807858784
YEL032W	2.694058555	2.41580648	2.980553017
YEL034C-A	8.702366167	9.554519457	7.887029779
YEL034W	8.012360758	8.882740299	7.466745546
YEL036C	2.947554272	3.570679219	2.644388053
YEL037C	6.157337125	8.042678142	4.585032102
YEL040W	3.234419674	2.787516382	2.172366402
YEL042W	6.808806767	7.305620134	5.697088936
YEL043W	3.392826146	2.572870692	2.952693872
YEL044W	3.915856968	11.46739389	5.072338006
YEL046C	2.119258555	2.586972149	2.270522803
YEL048C	1.97085047	3.573967133	1.977509116
YEL050C	6.666333246	7.242753041	6.854166116
YEL050W-A	6.436820421	6.699384643	2.734671663
YEL052W	8.737970673	9.971178992	8.490366312
YEL053C	3.592159566	3.065613947	3.170885201
YEL055C	4.959689872	6.915138407	3.946205369
YEL056W	3.740342505	1.902005347	3.395299457
YEL059C-A	2.038375106	15.09995566	3.857890359
YEL060C	8.352169537	6.807127312	5.365228211
YEL065W	2.031075295	2.074991549	1.561026314
YEL071W	4.38315235	6.108683588	5.323942307
YEL075C	1.213877093	0.765071612	1.583451416
YEL075W-A	5.235723451	1.28241049	2.494166058
YEL076C	2.752905426	1.026980163	8.345698183
YEL077C	3.043197122	2.522537656	2.669395323
YEL077W-A	3.418851008	2.648467395	2.681591247
YER001W	3.006606167	4.225829834	2.663663234
YER002W	4.225535898	7.277675822	3.025362276
YER005W	2.724028775	3.113585509	3.316760151
YER006W	5.191443548	9.465572309	4.332410401
YER007C-A	6.469460122	14.9033102	7.212158262
YER007W	3.430615601	4.360853739	2.011564838
YER008C	3.13492224	4.391878321	2.649375565
YER012W	5.350662604	7.282529068	6.608638421
YER015W	2.431900541	2.927566257	3.198808379
YER016W	5.535298322	5.998013043	5.674249236
YER017C	5.029426854	4.811316608	3.181546181
YER018C	5.978431957	5.475356622	3.503200516
YER019W	2.694278104	3.394175793	2.754693661
YER021W	3.974551198	6.116172701	3.88151302
YER022W	2.16487509	3.241167776	1.758697805
YER024W	2.446615836	3.929219941	1.686020182
YER025W	6.698562568	9.717862006	6.687807979
YER026C	3.784261043	8.081598229	4.373718218
YER027C	5.205936401	6.925308695	5.608578353
YER028C	1.952505743	1.978053883	0.821832991
YER029C	2.737428295	2.745579246	0.331154763
YER030W	11.93471636	21.7082103	14.18882506
YER031C	7.388940395	11.79923923	7.851597875
YER032W	0.937471755	1.984509415	1.021183139
YER036C	4.729926979	9.969603633	6.05528745
YER037W	4.2943433	4.881775842	2.014026482
YER038C	1.988072862	4.788487392	2.273020782
YER040W	0.844600594	2.031176346	1.571918895
YER041W	1.01995638	1.773559823	1.648444262
YER044C	6.421118742	13.10010872	4.834543205
YER045C	1.916614365	1.663503726	2.737717903
YER048C	8.637718933	14.78580304	10.4464951
YER048W-A	5.482615537	5.466652355	3.106331431
YER049W	5.553865764	6.528360432	4.540257855
YER051W	1.773828259	1.265742671	3.459143591
YER052C	3.895152038	5.150663082	4.154392845
YER056C	2.119682165	2.791601002	1.410618008
YER056C-A	13.60628902	23.398576	8.992842166
YER059W	2.670823004	2.188989981	1.127888854
YER060W	4.764146541	6.214838573	3.452217596
YER060W-A	1.829962981	2.63645899	1.44772179
YER062C	7.168837398	6.370517775	8.530558583
YER063W	4.751971299	8.977794884	5.057859229
YER068W	2.490078219	1.179668147	1.479391494
YER069W	6.032297801	5.67426061	5.072090852
YER070W	1.673291761	2.175294033	1.419403607
YER071C	4.458757426	9.260598064	6.437437738
YER072W	5.377513479	10.23963997	5.783343012
YER073W	1.377695883	1.99770356	1.522840885
YER077C	1.440963688	0.875547775	1.347166451
YER078C	6.528029767	4.112885406	9.50936039
YER081W	10.34355027	12.37763669	7.609586748
YER082C	3.665587921	4.612871456	2.679326511
YER083C	6.535279471	12.35504998	5.804851184
YER087C-B	7.318171235	14.2432033	9.203160486
YER087W	4.634923802	4.664262503	4.310266222
YER088C	3.96277695	2.946589423	2.965923075
YER088C-A	8.655629191	5.274620596	4.00007339
YER089C	4.948070495	5.598499465	5.884867328
YER090W	10.09134593	14.21981581	9.005414903
YER091C	10.89359655	8.108162842	8.566318345
YER093C	1.354964155	1.122994708	1.381583742
YER093C-A	3.410794253	1.441881229	5.10130413
YER094C	4.350265465	15.00004738	9.171618648
YER095W	1.84544009	3.3073913	2.444629738
YER098W	2.192401081	3.710338593	1.576369646
YER099C	4.750839369	12.43564675	4.964933458
YER100W	3.215350315	6.449938127	5.651537152
YER104W	2.335735825	2.301161089	1.669770283
YER105C	4.362584628	4.9246129	4.119529585
YER107C	4.231677083	5.378660881	2.811998109
YER107W-A	1.427579518	3.573789234	2.666055399
YER109C	3.163809003	1.374402201	2.02499176
YER110C	10.36787652	8.079232279	7.83991044
YER111C	4.075963359	2.129530638	1.873169086
YER112W	5.671149602	6.680446507	3.976955607
YER113C	2.071967682	2.338795961	1.747739499
YER114C	3.992249251	2.967969764	2.194914933
YER118C	4.47680748	6.654712113	3.121617645
YER119C	5.225719598	5.211272854	3.859155682
YER122C	5.836526184	5.868341445	4.635199005
YER123W	0.882589452	0.88433006	0.888576437
YER125W	6.691871344	4.87543349	6.250770019
YER126C	2.273064619	2.905717227	1.930410517
YER127W	2.720605404	4.239853008	2.180828246
YER129W	1.276856779	1.58796572	0.900874997
YER132C	1.993259956	1.500041954	1.108141943
YER133W	5.926451159	7.353775499	4.334905705
YER134C	4.583574862	10.56103283	4.175191466
YER136W	5.097982122	5.887413995	5.548301453
YER137C	1.541819053	0.971274114	1.35014672
YER138W-A	5.7087886	3.677082554	2.868780986
YER139C	3.679841156	2.154856953	2.061598192
YER140W	3.310263584	2.161720391	2.968494808
YER141W	5.017316776	6.726759505	5.359335556
YER143W	2.16715376	4.110712771	6.670827064
YER144C	1.508614351	1.686808147	1.891767576
YER145C	2.887831316	3.981634993	2.855756353
YER147C	1.302611183	3.4886801	2.060123406
YER147C-A	4.332617295	2.639450192	3.0761421
YER148W	5.060459784	6.339921202	4.568867158
YER149C	2.17254082	5.049982106	3.971531107
YER151C	4.016642387	6.063785673	3.488446896
YER154W	8.161040798	4.748693036	4.199565899
YER155C	5.121273348	4.260387478	3.187173968
YER156C	5.04716616	8.266953836	6.746109998
YER157W	2.242971767	2.129379976	1.690466874
YER159C	2.805139488	3.272909002	1.608607089
YER161C	2.291729406	3.279844953	1.353087441
YER162C	1.717748188	2.479115597	1.045298454
YER163C	6.678153294	4.357377224	2.48368926
YER164W	2.169098008	4.022936409	2.545237142
YER165W	10.89439908	15.34168187	9.765890624
YER166W	4.444682484	3.703849948	3.349807827
YER168C	1.984130786	3.594547913	2.628220921
YER169W	0.706711533	1.25398169	0.635746365
YER170W	1.740451715	3.266868523	5.872279983
YER171W	3.101340637	3.016809363	2.127576479
YER172C	2.175192522	3.122887316	2.545960933
YER174C	3.144561136	4.752135029	3.005555892
YER175C	4.798312996	8.7696496	7.493486899
YER176W	2.068166266	2.722495696	1.623754625
YER182W	3.332579389	8.104718312	5.510886521
YER183C	3.501465885	9.179058535	3.941012486
YER184C	0.730757546	1.139350176	1.301285427
YER186C	5.547230228	6.029252158	3.175610328
YER189W	1.791332469	1.608627898	2.368631439
YFL001W	3.505152311	3.37369837	1.814507984
YFL002C	3.635876182	4.652562117	2.466027675
YFL004W	7.264599865	9.038832829	6.078402916
YFL007W	5.552578659	5.256483178	4.772695813
YFL008W	3.974830288	2.52333975	2.022447892
YFL009W	2.26060296	4.173142657	3.492942865
YFL013C	2.339174261	2.088707436	1.906055746
YFL013W-A	3.200617251	3.055239764	1.556622071
YFL016C	7.14260724	7.200369402	6.164523109
YFL017C	3.920725304	6.261886633	2.47118437
YFL018C	6.818312376	12.87668161	8.09661122
YFL021C-A	2.023721423	1.802036408	0.770907444
YFL021W	2.708658858	2.000447513	1.548721405
YFL022C	6.7801353	13.95315417	5.739296762
YFL023W	2.613501014	2.50521655	1.630088135
YFL025C	2.02316106	2.130233589	1.776711279
YFL026W	3.203613828	3.391743896	2.491442561
YFL027C	3.898025464	3.838330849	1.547637507
YFL028C	7.081633933	10.81802673	5.261495571
YFL030W	3.06402607	2.181683394	2.060121563
YFL033C	3.303620251	2.603057982	2.02584503
YFL034C-B	1.688582291	4.381654749	2.534910452
YFL034W	1.762237627	2.52897991	1.896097701
YFL036W	2.951591018	3.170371782	3.012632043
YFL038C	8.797171497	12.95034923	9.382952277
YFL041W	3.965404731	4.064959495	4.886118488
YFL042C	4.261639074	2.060264067	2.734632465
YFL044C	2.77403724	5.731008736	8.467787138
YFL046W	6.580991142	4.308393443	4.490694133
YFL047W	3.494515847	3.468366514	3.190586155
YFL048C	4.501543052	7.313381655	4.6566121
YFL049W	2.848152976	1.443868566	1.095365368
YFL054C	5.605469586	2.385540456	7.865622874
YFL062W	4.510614371	6.254853238	5.454468574
YFL064C	1.204558419	1.515052773	2.615371029
YFL066C	1.905514003	2.016177888	2.09716339
YFR001W	5.056559445	12.18061144	4.321848481
YFR002W	2.876954362	3.577353789	2.887657285
YFR003C	2.474228139	4.985422932	1.722219402
YFR004W	3.124385639	9.647254774	3.255413965
YFR005C	2.481776508	3.170357175	1.064252592
YFR006W	6.902114807	12.5838072	6.613370381
YFR007W	4.467696668	5.504164694	3.628964897
YFR009W	6.912215727	10.00334455	6.287214793
YFR010W	6.173395146	5.697523662	4.339614072
YFR011C	6.690902784	4.376974853	4.643182426
YFR013W	3.777983985	3.018477085	2.130562429
YFR014C	7.979333045	6.26998978	1.759877414
YFR016C	3.136578972	5.531892657	3.429601625
YFR019W	2.715756638	2.624881386	2.366836586
YFR020W	5.423074747	5.799923458	6.175929057
YFR021W	1.865986272	2.859232665	0.831069353
YFR022W	2.842101123	1.460264911	0.866177626
YFR024C-A	6.576219045	7.210495445	5.66202829
YFR025C	4.886039185	7.758084476	5.419240251
YFR028C	2.436678413	3.777624363	2.328662433
YFR030W	6.550930347	6.633283244	6.001092047
YFR031C	1.245876903	3.198857403	1.958024876
YFR033C	4.774320986	6.098989254	5.123988975
YFR034C	2.417582891	1.618758044	0.618464676
YFR036W-A	5.535987186	6.288020599	4.63137662
YFR037C	5.206286391	6.032626456	3.536493263
YFR038W	4.510809812	4.685627709	3.231423762
YFR039C	2.649195159	4.301910613	2.691963613
YFR040W	1.124794687	2.447639462	1.295880407
YFR041C	2.9345957	5.24934133	2.771181597
YFR042W	2.028838623	4.573893775	2.359954739
YFR045W	2.166227554	1.743103814	0.921469959
YFR048W	0.946895339	2.378937002	1.129076926
YFR050C	5.975086306	8.451560279	4.601422685
YFR051C	7.07274003	6.704092831	6.304082052
YFR052W	4.769127631	5.792451155	4.032227173
YFR053C	4.933142961	4.340263475	6.978787221
YFR055W	1.939031098	3.530335708	1.91460496
YGL002W	3.791082156	3.014904751	2.805909332
YGL004C	2.840604613	2.261841237	3.037254253
YGL005C	5.960851742	5.781491242	3.325644483
YGL006W	3.32864707	4.375223474	4.026444778
YGL008C	7.221156315	5.60565851	6.799784716
YGL009C	4.78945116	6.27025153	5.034809978
YGL011C	5.035575373	7.720315245	8.267508318
YGL012W	7.557851887	9.775702808	6.719961191
YGL013C	2.28489208	3.343454824	2.906752671
YGL014W	3.681377806	2.912043426	1.942182038
YGL017W	1.87581281	3.774870659	2.363643529
YGL019W	6.676922283	11.81386052	9.966301539
YGL020C	3.666111531	6.118207534	3.825602862
YGL021W	1.998480664	2.448474157	1.888070954
YGL022W	6.580493564	6.160426472	6.686200661
YGL023C	4.95633707	3.663109823	3.510394515
YGL025C	2.432436747	1.778600758	1.372953857
YGL027C	7.523038568	11.04956999	6.938387993
YGL029W	2.570492789	2.596217017	1.708127526
YGL032C	11.11315307	3.798421197	12.8264045
YGL035C	2.241587002	2.922432426	1.928830123
YGL038C	1.329062932	1.905263993	1.289494514
YGL039W	4.988907652	5.574288946	3.835621175
YGL040C	5.634798968	13.33342231	5.974302222
YGL042C	5.140269888	8.846248427	6.018188841
YGL043W	6.191400074	9.368418442	4.302407934
YGL044C	2.35113535	2.924032101	2.221436718
YGL048C	6.601082981	14.61005599	8.344983145
YGL049C	4.908271603	8.142158729	6.375775712
YGL050W	3.646830779	3.99548156	3.888236528
YGL051W	4.095095255	4.263405843	3.399143364
YGL054C	7.97106109	17.72274416	5.010384865
YGL055W	3.035110411	3.396496905	3.096081358
YGL056C	1.335878258	2.973567003	1.201362371
YGL058W	3.253861983	5.815391293	3.755725624
YGL059W	1.542961052	1.869143836	1.036332177
YGL060W	3.415297235	5.522198672	2.028293839
YGL061C	3.237123395	5.426186798	4.829736115
YGL062W	7.401893312	5.943902863	6.097707518
YGL063W	2.732407884	2.25392993	3.134382874
YGL065C	2.542021559	2.710172658	2.805728821
YGL067W	6.450266982	7.305031197	6.292659629
YGL068W	6.512407565	10.87333748	9.512049357
YGL070C	2.226975067	3.497020746	3.266338709
YGL073W	2.865689385	1.979399514	2.252365211
YGL077C	3.054025369	3.204774284	2.703857182
YGL078C	4.728057897	5.466710487	4.081628024
YGL079W	5.487033467	4.886843272	2.5210707
YGL080W	6.02420902	2.0368661	2.587516858
YGL082W	4.328953699	4.405241597	3.589884804
YGL083W	5.186064798	2.70419025	2.335466391
YGL084C	4.186308438	5.017463798	3.350750644
YGL085W	4.008311903	1.974520643	1.980912503
YGL086W	1.899592451	3.126032317	1.569257361
YGL090W	4.825046982	1.849113407	3.981295388
YGL091C	5.829070969	6.939626273	2.864389785
YGL092W	3.472656	4.753881843	3.096783094
YGL093W	2.104219891	3.544593166	1.254043515
YGL094C	3.562231462	2.93636124	2.322966385
YGL095C	5.20870914	4.004020052	3.180900631
YGL097W	4.48882468	7.897645568	4.959353207
YGL098W	3.699938297	7.5006857	1.543856967
YGL099W	4.102933861	4.496701559	2.508487007
YGL100W	5.611422292	5.937457282	6.604420017
YGL101W	2.585049679	2.718052656	1.6331828
YGL104C	4.236751775	3.07275618	2.052111982
YGL105W	14.99781816	18.79418365	10.55295023
YGL106W	5.234241954	14.58351008	8.128856863
YGL107C	3.214899413	3.058029919	2.330008141
YGL110C	1.952347118	3.125308629	1.70525167
YGL111W	4.214062124	5.022866678	3.799960631
YGL112C	3.990718562	4.929630473	3.395543759
YGL113W	2.202861638	0.945006242	1.179629648
YGL114W	3.599214011	4.664251109	4.249370003
YGL115W	4.989454193	6.621932237	5.268964556
YGL117W	4.671192843	9.670368651	6.485040058
YGL119W	5.330944447	6.956123488	3.786426554
YGL120C	5.761309745	7.628373541	4.558966682
YGL122C	5.968961108	5.691653319	7.029440924
YGL124C	4.234536071	5.147518602	3.799893787
YGL125W	3.377460184	6.351013003	7.795022999
YGL126W	4.849866166	5.420069544	8.221989267
YGL129C	5.628046109	4.081140232	4.978022876
YGL130W	3.852411607	6.673501872	2.718911588
YGL131C	1.604114698	3.277696008	2.655421825
YGL133W	2.396622955	3.207048862	2.074462013
YGL136C	6.848912526	5.291213471	3.70889798
YGL137W	8.113899913	9.428812541	7.624275076
YGL139W	4.241572237	4.033157544	3.247906093
YGL140C	3.854727786	3.607574966	3.585470281
YGL141W	2.884964285	1.745242833	1.842722003
YGL142C	4.382564736	3.133210978	3.021300817
YGL143C	6.80375087	3.809662957	5.486674477
YGL145W	2.142209831	3.18309385	1.872226851
YGL150C	3.466791389	3.572389789	3.11153292
YGL151W	2.61612069	3.379411327	1.31032293
YGL152C	7.414897818	5.35231951	6.498243085
YGL153W	1.740357195	8.785943137	2.568017218
YGL155W	2.629723895	3.783178491	3.055889976
YGL159W	2.321036328	5.263824546	3.699659293
YGL160W	4.427764331	3.693614818	2.359352489
YGL161C	4.189796681	6.371946993	4.93396907
YGL163C	2.10139717	1.585329753	1.374061758
YGL164C	1.200333946	3.7906866	2.973753695
YGL165C	3.009372422	1.145384899	1.900009415
YGL167C	4.471651886	3.999256574	4.029349196
YGL168W	4.538574628	5.489994288	3.084978981
YGL169W	4.601891722	4.304430477	2.839727437
YGL170C	1.772870543	10.37791519	5.049258382
YGL171W	4.248332738	5.306730719	2.60746631
YGL172W	4.981538975	4.55756477	3.141571194
YGL173C	5.742784795	5.033699096	4.93243206
YGL176C	2.041803683	1.872121444	1.083960339
YGL179C	2.181104696	1.196441117	1.580954457
YGL181W	3.042916027	5.171000517	3.493516828
YGL186C	2.659212604	3.580891015	2.24692037
YGL187C	4.879154751	6.562376415	5.400041907
YGL188C	6.505890245	3.317253844	4.503488673
YGL190C	1.69474939	2.869002704	1.550801707
YGL191W	5.673261821	21.36351719	8.25673887
YGL195W	8.332028061	6.197173663	7.972808641
YGL196W	2.505441697	4.802008262	2.482174853
YGL197W	2.853873103	2.077693156	2.391026962
YGL198W	3.412462095	4.600265715	4.60148446
YGL199C	2.832873217	6.586543272	5.98164187
YGL201C	3.491514686	3.474062347	3.216549349
YGL203C	3.184797287	5.779520703	3.795866343
YGL206C	8.936051096	9.37889559	7.367807592
YGL207W	4.963854762	6.821039955	4.638274653
YGL209W	0.656334397	1.288119989	1.492390262
YGL210W	2.69912271	4.211321547	3.028294313
YGL211W	3.511475584	3.484845132	3.508395807
YGL212W	2.85745972	1.156199324	3.161929689
YGL213C	4.280876395	8.354118529	3.982706034
YGL214W	3.146077057	8.123007621	4.577051452
YGL215W	4.183098181	4.783842736	5.669200755
YGL219C	2.260242954	4.903378909	2.938945552
YGL223C	3.806251728	4.247056847	2.939423521
YGL224C	2.904003804	3.45611336	4.456122773
YGL225W	5.811618908	6.066779898	4.527352849
YGL226W	0.973908339	15.21452541	15.49746118
YGL227W	3.605292033	3.212905159	1.554207929
YGL228W	3.471946039	5.988157506	3.792280855
YGL229C	2.139197378	3.713087617	1.495219845
YGL231C	5.779935794	5.545576624	7.243100001
YGL233W	3.870431358	3.799299907	3.351427202
YGL234W	8.443666612	11.38977522	7.225150813
YGL236C	5.084433009	3.137427811	4.642425352
YGL238W	4.351563982	4.736042748	3.307950489
YGL239C	4.517560268	5.04075418	3.71086979
YGL241W	2.463555495	3.867600572	4.22211592
YGL242C	3.6772001	10.1126231	7.979067318
YGL243W	6.833940894	5.889551534	2.403687248
YGL244W	7.863242992	6.596785919	5.580687744
YGL246C	2.972591749	3.54445797	2.002163131
YGL247W	2.222750046	1.773202669	1.149601743
YGL251C	2.950892287	3.423984117	0.465644401
YGL252C	4.322072946	4.872923187	3.50966179
YGL253W	8.290600616	8.156973832	6.897169742
YGL254W	1.323338525	3.694030356	2.322957665
YGL255W	2.360286185	3.267967303	2.109308558
YGL257C	4.754167253	6.28221318	3.709701557
YGR002C	3.995850593	2.328851326	2.58842704
YGR003W	2.378037209	2.910945337	2.629296347
YGR004W	2.297974929	3.397916144	1.605186999
YGR005C	4.567146107	8.282149881	5.744224506
YGR006W	3.367401318	2.099177197	3.056068032
YGR007W	3.909411876	4.982034285	4.665474323
YGR009C	3.954557188	3.385357049	2.617412004
YGR010W	6.21374344	5.454398235	3.910495772
YGR012W	3.786410502	3.700503102	3.821790826
YGR013W	1.617430644	2.424768292	0.846150786
YGR014W	2.16737228	2.199637643	1.591268858
YGR017W	4.04203365	3.321787374	3.357164425
YGR018C	2.792030877	2.37033517	2.463056602
YGR019W	5.007908647	8.463874272	4.711315452
YGR021W	4.004577543	5.387646389	5.729950418
YGR024C	5.29359071	6.077259573	4.025359064
YGR026W	7.464833434	8.387958767	6.247785134
YGR028W	3.211662213	5.150571535	2.481321633
YGR031W	4.375112011	5.175401074	1.154250506
YGR032W	5.459398781	3.881905018	6.140786064
YGR033C	4.061728561	5.65990414	3.22130784
YGR036C	1.778032987	3.297798223	1.355540447
YGR038W	4.218978409	4.975435777	4.293249578
YGR040W	1.537273109	2.685018888	1.314760875
YGR042W	2.068981697	4.493413125	1.434958468
YGR044C	4.539674318	6.092984086	6.424571558
YGR047C	1.748084255	2.057667443	0.988634089
YGR052W	3.705788316	4.487474281	2.452152403
YGR054W	4.43203239	4.572699768	3.897979061
YGR055W	1.745800729	2.922245987	2.129781016
YGR057C	2.122312139	0.95695647	1.321681391
YGR060W	5.67242836	5.940670135	5.101271823
YGR062C	2.537335139	1.228500332	2.917669808
YGR064W	3.521343014	3.556713711	2.7947891
YGR065C	3.130442503	3.467125278	2.769458247
YGR071C	1.53685242	1.496155831	1.253265372
YGR072W	2.615449945	3.212983609	1.735200896
YGR074W	2.699095087	6.628837262	3.918546234
YGR075C	4.031236267	4.01467676	5.102900702
YGR076C	2.397822667	5.00533767	3.460194187
YGR077C	2.413996177	3.392714052	2.89279173
YGR078C	3.612553937	3.201581334	4.285382177
YGR080W	6.650263446	6.42735462	5.279139398
YGR081C	2.763145487	2.777122263	1.652735456
YGR083C	5.586026393	4.131074623	3.340245108
YGR084C	7.854776718	6.108980003	2.181239715
YGR086C	7.570510575	9.311611532	9.110812772
YGR089W	1.211521401	1.446797962	1.51417344
YGR090W	2.931925293	2.675719008	1.787433098
YGR091W	1.415328641	2.791887056	0.681548729
YGR092W	1.788085164	1.962983675	1.526427628
YGR093W	2.188881018	4.718124342	1.757905266
YGR094W	16.99199948	15.70278134	11.30780509
YGR095C	3.833767589	4.976164224	5.22718017
YGR097W	3.030050319	4.066303507	3.167258515
YGR098C	0.99688712	2.962913448	1.554950931
YGR099W	2.096398003	2.553175624	1.72925703
YGR100W	3.080669501	4.071870042	2.124076023
YGR101W	2.038168466	3.36537052	1.484501741
YGR102C	1.974477377	2.241757727	4.121747093
YGR103W	6.50228337	10.6852464	6.211916627
YGR104C	2.219705232	2.115568294	2.057596289
YGR105W	3.044874328	14.79696014	8.332069611
YGR106C	8.088941795	18.84944438	9.118563899
YGR110W	5.352766051	4.488875278	2.946615597
YGR111W	6.427360089	8.204007063	4.538938299
YGR113W	2.790149511	2.981655399	0.69466431
YGR116W	6.203899262	6.114519677	5.120175633
YGR117C	3.352993435	3.715004923	3.610237097
YGR119C	2.619394245	2.883393925	2.371042828
YGR120C	1.700808727	2.866055002	0.665364804
YGR121C	1.53213929	2.024264045	1.726595112
YGR122W	2.482279224	3.098909008	1.425073707
YGR123C	5.022745916	7.062469043	4.44901456
YGR125W	3.571130781	3.18748044	1.878285174
YGR127W	1.502616792	1.712576185	2.357776646
YGR128C	3.433920605	4.567481523	2.892420224
YGR130C	4.403257931	6.907767442	4.466107203
YGR132C	6.455921291	9.057675298	7.801330054
YGR134W	1.634334816	2.936338455	1.936593893
YGR135W	8.045728941	16.62859581	7.407499651
YGR136W	6.113407668	9.329506752	3.247551238
YGR137W	1.781395983	4.09626136	4.208310741
YGR138C	1.096851181	2.502186748	1.373977632
YGR140W	2.494231536	1.68974237	0.949363312
YGR142W	6.444115679	2.7021111	4.663831278
YGR143W	0.525752016	1.084588295	1.663543012
YGR145W	4.591364622	6.706871176	4.264718791
YGR147C	1.979278025	4.176698107	3.071005452
YGR148C	8.119193851	26.85161687	13.96653413
YGR149W	3.633272468	2.277074855	1.896898657
YGR150C	4.191102404	3.233995803	1.253298219
YGR153W	3.142109557	5.931765745	10.26696986
YGR155W	5.452444959	10.2454457	5.777058846
YGR156W	4.824669286	4.341577071	3.713224301
YGR157W	5.64920344	6.057640357	6.462895518
YGR158C	2.274923028	3.747565824	2.068999444
YGR160W	4.31491277	6.657348676	3.235233708
YGR161C	3.495947175	6.601468145	3.372571975
YGR163W	3.24075439	4.285384934	3.804056881
YGR165W	4.648037123	6.092268043	4.030810674
YGR166W	2.117292854	2.346891682	1.782523235
YGR167W	7.518664667	10.18570837	8.092775953
YGR168C	2.539557973	2.362591783	1.252248315
YGR169C	1.493384339	5.084108305	4.281599642
YGR170W	1.655192399	2.717242071	3.090183699
YGR171C	3.397539783	2.527398738	2.813960882
YGR172C	6.169914489	12.16497738	5.465162539
YGR173W	5.068742987	7.939630522	5.599448973
YGR174C	2.228868924	8.018921535	5.383673983
YGR175C	3.750175573	4.451807724	3.847915476
YGR177C	3.339364531	4.814902124	4.596167804
YGR178C	6.645100473	13.42440633	7.300722548
YGR179C	2.304775844	2.385970557	1.140675318
YGR182C	4.71135222	4.446301012	3.164062621
YGR183C	2.542676249	5.187115614	2.441000515
YGR184C	3.460982687	4.62222324	3.980727481
YGR185C	7.959430032	10.96106954	7.069045464
YGR186W	5.707488275	5.625234896	3.991597126
YGR187C	2.64548392	4.400953868	2.22316425
YGR189C	5.047421777	4.536661134	4.049277643
YGR191W	3.157214132	3.352838352	2.645946441
YGR193C	4.52417209	9.16127607	4.402305451
YGR194C	2.489953133	5.953763543	3.314209799
YGR195W	2.344942041	4.035533671	2.019218371
YGR196C	2.030853599	3.023811485	1.695084027
YGR197C	1.884533996	3.8866859	2.103838167
YGR198W	2.0151321	4.078409459	2.671523031
YGR199W	4.210405502	3.865564864	3.841292018
YGR200C	5.203532188	5.270986614	3.627428518
YGR202C	5.150392931	5.20877718	3.619520752
YGR203W	6.135327089	6.232655614	3.148607974
YGR205W	4.851346941	1.588598183	3.557230074
YGR207C	5.149899142	11.92272443	3.6713795
YGR208W	2.160712065	3.32765507	2.261922877
YGR210C	6.406617296	10.03285469	7.115100808
YGR211W	4.12786162	6.088691543	4.344871514
YGR212W	2.123193406	3.435306202	2.448347277
YGR215W	5.313996295	12.55385221	6.088895699
YGR216C	1.696702771	2.317737116	2.489502904
YGR217W	1.938410067	2.924967345	2.411809906
YGR218W	4.759180605	5.711056843	4.789590802
YGR220C	4.037225075	4.824428973	4.531625579
YGR222W	3.178119255	2.193755915	1.161264991
YGR227W	3.31341694	3.231538525	2.918659954
YGR229C	4.482249432	5.164975961	3.551150778
YGR231C	8.4654205	10.82385147	9.894072243
YGR232W	7.655938743	13.26424772	8.417830517
YGR233C	1.916159302	2.101267272	1.888430402
YGR235C	2.997156439	7.391311234	3.680845622
YGR238C	3.5034118	3.591307668	1.919469085
YGR239C	1.953348209	2.910385337	2.245070635
YGR240C	9.101992191	7.066697447	8.014058734
YGR241C	2.238540028	2.092525041	1.304839757
YGR245C	5.219411816	5.592323191	5.165113949
YGR246C	3.838744955	4.620020863	4.217466081
YGR247W	2.829636286	7.915591907	3.640732525
YGR250C	3.752559307	3.052478124	3.37257479
YGR251W	4.145136522	1.579074856	2.793500425
YGR252W	2.727016285	3.683754463	2.121092526
YGR253C	5.317462353	11.99597111	9.129317165
YGR255C	2.500209982	5.352826882	4.383096233
YGR257C	2.177823622	2.732156231	2.385955474
YGR258C	2.686516492	2.77878225	1.428432854
YGR260W	4.129600702	5.217473318	4.074372003
YGR261C	6.455579991	5.659521248	5.308051054
YGR262C	5.324650991	7.565810337	4.346353706
YGR263C	3.646107558	7.323824102	4.768355429
YGR264C	7.967023142	10.84443803	6.638940995
YGR266W	3.810934085	6.31976114	4.509100139
YGR267C	8.054764188	13.29007049	7.334009107
YGR268C	3.182860441	1.92866183	4.029639858
YGR270W	4.0200603	3.025261694	1.979300564
YGR271C-A	3.293185146	4.06058851	2.420531037
YGR271W	2.665984941	2.320228611	1.872872696
YGR274C	1.202915606	1.61941874	1.309912495
YGR275W	8.663753629	9.071621613	4.631544538
YGR276C	6.133685333	4.900681858	5.0708446
YGR277C	3.951540541	8.991693347	5.790741601
YGR280C	4.6720103	4.318803241	2.233828695
YGR281W	2.498388044	3.977950896	2.644506505
YGR282C	8.212451178	10.62051854	8.812649871
YGR286C	3.425468861	3.943889543	3.937801866
YGR287C	4.894478963	3.22173441	5.046189989
YGR294W	1.757793613	1.181570618	2.812004501
YGR295C	5.103448512	4.673175415	4.538964765
YHL002W	1.542831963	3.025295018	2.504652241
YHL003C	3.713064201	6.722576706	3.887820118
YHL004W	5.420388581	4.172488498	4.120496033
YHL007C	2.253704399	3.020665939	1.958216533
YHL009C	2.279796782	2.844952964	0.563652695
YHL009W-B	2.489559113	2.407975788	1.649595074
YHL010C	2.724814312	6.688176938	3.556611012
YHL011C	6.802601231	7.057758724	4.795155635
YHL013C	2.192159825	4.621509487	2.258791016
YHL014C	8.43131657	4.318282411	3.400986065
YHL017W	2.319410197	3.376184203	3.155806215
YHL020C	1.238758199	2.543592855	1.028453258
YHL023C	2.483876323	2.881932547	1.70996212
YHL030W	3.413713884	4.047657936	4.253755764
YHL031C	4.587800722	2.982509847	10.12460005
YHL035C	2.223139466	4.062453404	3.056051272
YHL036W	2.537286881	2.601556356	1.552775037
YHL038C	5.186358734	2.834567361	3.356840865
YHL039W	3.325240145	4.655301013	3.927862144
YHL040C	4.797635805	4.355112314	1.917531072
YHL047C	2.696975952	4.896786383	3.879729319
YHL048W	3.89794725	4.703952848	4.076950069
YHL049C	1.554098084	1.76833671	2.838467785
YHL050C	2.861539507	2.433532008	2.549968962
YHR001W	4.975052895	5.795612048	5.029612661
YHR003C	2.840566919	4.006346123	2.125936845
YHR005C	2.656947088	4.864287973	1.951186323
YHR005C-A	7.839620827	18.10710959	8.834297565
YHR007C	4.27378738	4.560757445	4.158654515
YHR008C	8.296098368	20.99284541	5.776670418
YHR009C	3.997370343	5.320063665	4.001017519
YHR012W	2.427001995	4.481127778	6.622205139
YHR013C	6.08050083	6.284946897	5.59329763
YHR016C	6.952968106	1.61380484	8.19806557
YHR017W	3.840603491	4.68289723	3.516577791
YHR018C	3.919366977	6.225556612	4.619756694
YHR023W	2.783665651	3.526347724	2.980967926
YHR024C	5.17197703	6.309492642	3.897116304
YHR027C	6.05464726	7.160480516	5.983957521
YHR028C	5.762306622	8.952134875	5.736338578
YHR030C	2.57459217	7.330209236	2.195908399
YHR031C	4.633237618	3.067337219	2.373810231
YHR032W	3.074539063	2.979475031	2.680390721
YHR032W-A	2.226663224	2.922857427	2.444848253
YHR033W	3.398495024	2.447034704	2.52793351
YHR034C	4.570197493	2.074482643	4.333993224
YHR037W	5.326367258	5.303873792	7.007744665
YHR039C	4.616135046	4.321328719	4.237231488
YHR039C-A	6.766481862	23.95634216	16.53861407
YHR040W	2.454027654	1.367301942	2.241614858
YHR042W	4.748285402	6.737077181	6.739461309
YHR043C	5.189808982	11.68497854	8.161211131
YHR044C	7.077420046	2.782126653	5.722791351
YHR045W	2.822323538	4.416581076	2.624399773
YHR046C	2.221036618	2.248971655	0.72616791
YHR048W	1.305571061	4.075112469	1.98422399
YHR050W	2.531381147	3.049358191	2.944626678
YHR051W	5.989704045	9.151755445	6.387730734
YHR052W	3.012807763	4.491514292	2.342812997
YHR054C	3.923381732	4.727444446	3.628994703
YHR056C	2.354241731	2.428707606	2.277805099
YHR057C	4.934482493	4.652527133	5.847863624
YHR058C	2.265289709	4.178140964	0.640455564
YHR059W	4.562454598	6.360967846	4.939107226
YHR062C	2.568154383	4.624187932	1.591159116
YHR063C	8.787538606	15.73922189	7.967056029
YHR063W-A	13.42814979	16.50213704	9.663856406
YHR065C	3.29859343	6.353247324	3.303303923
YHR066W	2.032223328	2.57250912	1.663802151
YHR067W	3.293594743	6.467851171	5.231836026
YHR069C	2.123998763	5.99269836	2.046870864
YHR069C-A	4.476093257	2.544501092	2.13207975
YHR070C-A	4.096583142	2.137200377	4.176511062
YHR070W	2.665245004	3.930499935	3.46341699
YHR071W	4.288504619	4.267339984	3.997458648
YHR072W	5.433924493	5.50195886	4.416880093
YHR072W-A	5.506343564	14.96941828	6.336425573
YHR073W	2.677440238	4.399386583	3.264081803
YHR074W	9.135211633	9.462271427	7.720599823
YHR075C	0.975309169	3.840511535	4.128598427
YHR076W	4.650618002	15.18020362	7.977556059
YHR078W	6.772212752	3.758842273	4.324822044
YHR079C	1.527413724	2.039559725	1.201106996
YHR080C	2.620177398	3.251565489	2.514871072
YHR081W	5.176687653	5.481295349	3.712998605
YHR082C	2.812774424	2.171858498	4.025874881
YHR083W	6.518074678	8.144688257	6.658171948
YHR084W	2.842667665	1.866832811	1.888669018
YHR086W	3.288114462	3.854448653	4.96618786
YHR088W	2.78490049	4.764631099	3.625011357
YHR089C	6.994760792	10.99892246	8.271260545
YHR091C	3.821972328	4.312816495	2.736009709
YHR092C	4.89971083	3.723995622	3.918921821
YHR094C	1.695269657	2.027478945	1.591418463
YHR096C	2.742616269	3.02421166	1.61431441
YHR098C	5.260363079	4.008403575	4.220259612
YHR099W	5.055220548	5.355486382	4.89670826
YHR100C	7.930504778	10.21929852	5.391629896
YHR102W	1.258711103	1.917666092	1.387889312
YHR103W	2.804058282	2.236052001	2.787142552
YHR107C	4.921271988	6.652624995	4.353251439
YHR108W	8.147492983	8.309385766	7.2451697
YHR109W	2.091512717	5.030231803	2.477207884
YHR110W	7.255356119	5.273033477	7.575089963
YHR111W	4.857824384	7.061836301	3.412835362
YHR112C	6.502444274	12.4216199	7.580355714
YHR113W	7.953798438	16.44551217	9.677694733
YHR114W	5.104486846	4.848071422	3.305196222
YHR115C	4.412558367	3.691490697	3.847922662
YHR117W	9.992793204	8.318666097	5.423390281
YHR118C	4.802761412	2.337940017	1.497361186
YHR119W	2.300332589	1.852040637	2.475629751
YHR120W	3.466577544	3.668395961	2.632048218
YHR121W	7.947230366	15.00771779	7.058095772
YHR122W	5.364312048	7.4101536	5.596499518
YHR123W	3.809362661	5.808130623	3.796113928
YHR127W	4.126562209	2.798076096	3.445558739
YHR128W	6.838541734	11.6443703	7.148553757
YHR130C	3.304375701	1.898524718	1.966045343
YHR132C	5.68599058	8.28769155	4.942798512
YHR132W-A	4.398414595	5.670516349	3.820303693
YHR133C	7.030765285	13.54649434	6.622150888
YHR134W	3.584828311	2.672873682	2.505012446
YHR135C	5.419866627	3.833712167	2.506535739
YHR137C-A	3.480679028	4.741519609	3.005018533
YHR137W	4.981424066	4.705951879	3.243018009
YHR142W	3.129262322	3.937803682	1.790496434
YHR143W	3.054128646	2.286134679	1.718553181
YHR143W-A	3.673608193	4.613245051	1.723162966
YHR144C	2.234475509	3.732693501	3.141768005
YHR146W	5.914676557	8.13915172	5.722818797
YHR147C	5.555571194	7.929892268	4.049955843
YHR148W	2.89096713	5.450459378	1.835304217
YHR149C	2.19003312	2.378818944	1.384063869
YHR150W	1.733411316	2.355761643	2.896874759
YHR152W	3.878230964	3.614366645	2.56328422
YHR153C	4.014999382	3.657393284	2.49770394
YHR154W	4.433859669	3.746741803	3.335349449
YHR155W	1.121561862	3.156520915	1.113155901
YHR156C	6.960115956	4.798893187	4.554234029
YHR158C	3.06499679	3.058666691	2.405040508
YHR159W	2.903252296	1.646653974	1.317615298
YHR161C	3.89314591	2.262133522	2.366087879
YHR162W	3.706583727	6.411288166	6.574881318
YHR164C	1.996693785	1.021466991	1.013391576
YHR165C	4.07996078	3.377710732	2.97152349
YHR166C	1.706735681	4.464008809	1.384764166
YHR168W	1.434487847	1.932228143	0.941478127
YHR169W	2.087991722	3.853024261	2.936580173
YHR170W	4.871919458	7.444124663	4.689512877
YHR171W	1.973202291	4.113850431	1.286812215
YHR172W	1.103716016	1.479766742	1.761353597
YHR175W	4.012641906	4.22282912	4.434463257
YHR175W-A	1.644326056	7.124440139	3.304847766
YHR178W	4.148984928	1.362968208	2.6971046
YHR181W	2.406050268	4.757334532	2.326149145
YHR182C-A	7.242066337	8.538105049	6.593057956
YHR182W	2.034791479	0.830229117	3.857725779
YHR183W	8.329518009	8.190915538	7.355713145
YHR186C	3.209245794	3.220214862	3.521127198
YHR187W	3.335357263	4.038486796	2.584695178
YHR190W	5.962414931	9.463329123	4.872948986
YHR192W	6.256501722	7.139998748	5.376545431
YHR195W	1.900802788	3.865500172	1.52273128
YHR196W	1.193440763	2.334767354	1.077083539
YHR197W	2.895944313	3.387223663	2.569864261
YHR200W	5.27405307	4.000768075	6.262456043
YHR201C	4.149800485	6.144008164	3.617427352
YHR204W	4.611842255	2.953722428	2.948444885
YHR205W	4.215103823	4.017953397	3.941976928
YHR206W	4.027153943	2.367329558	2.127785617
YHR207C	3.234680036	4.003241527	4.603740126
YHR208W	4.27724674	7.066194802	5.66975196
YHR209W	0.856978174	6.452423856	5.422447607
YHR214W	5.368236321	3.258211831	1.878034332
YIL002C	2.058812719	2.589432938	2.878972818
YIL003W	6.143785151	8.515166771	4.553855945
YIL004C	2.677010747	6.836767699	4.296316628
YIL005W	5.923393655	5.411181088	5.058187243
YIL008W	11.06764499	14.36504041	8.510421442
YIL009C-A	6.096552223	2.685636364	3.499897835
YIL009W	2.740102393	2.152613244	2.091429817
YIL010W	6.856910525	6.443664799	5.735402983
YIL011W	11.93795901	9.657270316	6.500749
YIL013C	3.010733065	2.615307386	2.378254671
YIL014W	2.84711032	4.187629479	2.413800609
YIL015W	1.862619911	2.526008555	1.731777077
YIL016W	5.649222669	5.92914757	5.314542505
YIL017C	1.905837021	1.392738222	1.941277001
YIL019W	5.576011701	6.373378463	3.209228546
YIL020C	5.722035608	8.569953888	4.489004992
YIL020C-A	3.257559145	7.026226606	3.678894548
YIL021C-A	3.529559286	6.230896288	2.565313634
YIL021W	3.641612828	5.231473196	3.640014799
YIL022W	5.803032215	5.522150867	4.622196026
YIL023C	1.970624923	5.784220484	2.371644166
YIL026C	2.230875981	2.431746916	2.36709354
YIL029W-A	1.305481147	3.628082103	1.454029599
YIL030C	3.808966289	3.429687779	2.996491377
YIL031W	1.483550961	1.144670611	0.879418219
YIL033C	7.746287137	9.599654681	6.857022934
YIL034C	5.553520753	11.17339517	10.21258689
YIL035C	3.994973755	4.556768944	2.620566591
YIL036W	0.897704381	3.275884026	2.176095787
YIL038C	2.664370152	3.54423166	1.943106428
YIL039W	8.092151179	15.08157972	7.356146757
YIL040W	1.809724894	3.359350869	1.86991478
YIL044C	4.435116334	6.256115534	5.014877975
YIL045W	2.802226181	6.565327126	3.466130903
YIL046W	1.988798078	1.770862734	1.203538056
YIL047C	1.905780864	2.220608756	1.801626221
YIL047C-A	2.332638489	2.721188449	2.794401119
YIL048W	1.913010624	2.185779836	1.538282867
YIL050W	1.731821352	1.281813716	4.36885126
YIL053W	4.901887938	5.627713437	5.302954616
YIL056W	3.682990768	1.663781783	1.97365387
YIL061C	2.158907766	4.237180556	4.017159091
YIL063C	1.97539976	8.139319975	1.468127012
YIL064W	8.235911517	12.94762807	7.794323506
YIL065C	2.597414452	31.47086435	1.864111672
YIL067C	2.161529875	2.617261826	2.702372856
YIL068C	1.782167637	3.155661402	2.724348938
YIL070C	6.90459666	9.324694359	5.429827249
YIL074C	6.651314494	9.144791112	4.980426299
YIL075C	6.286578583	6.966164564	4.267396619
YIL076W	7.564254135	14.26644038	9.194035413
YIL078W	9.332131387	16.12274244	8.674114174
YIL079C	2.030728411	2.309758934	1.973430984
YIL080W	3.690822752	1.653179626	2.180509276
YIL083C	5.607854304	9.727469005	6.757546235
YIL085C	3.140769649	3.393227449	3.352535138
YIL088C	6.220678384	7.89101317	6.095658317
YIL090W	2.000996169	2.516802854	2.145951564
YIL091C	2.306863928	2.524735122	1.388857111
YIL093C	3.863340878	6.159000608	6.440530648
YIL094C	5.745143237	10.34139859	6.144304229
YIL095W	2.373449016	0.813497967	1.938368862
YIL096C	4.571845542	4.86814456	3.222093483
YIL102C-A	3.409106049	2.438688357	3.38916603
YIL103W	3.850258392	5.095553353	2.824542169
YIL105C	1.12020526	2.361399004	1.997795799
YIL106W	3.160027434	3.436432598	1.652636635
YIL107C	2.361526117	3.959067195	2.723020084
YIL108W	2.507119881	3.816453031	3.730503375
YIL109C	8.332212315	7.106532337	6.391381454
YIL110W	3.432043598	4.127218411	3.067693084
YIL111W	8.180302541	21.65743436	9.034102026
YIL112W	1.713860359	2.978860201	2.583847218
YIL115C	3.85109458	3.829848735	3.07399331
YIL115W-A	2.639439948	3.350780724	3.569995105
YIL118W	2.91050806	4.282816647	3.165623062
YIL119C	1.286960084	1.39740549	2.068957969
YIL121W	5.001630849	4.866551735	3.556972897
YIL123W	8.416349044	8.245993575	11.40604564
YIL125W	7.731637425	5.523462539	6.169126512
YIL126W	3.518571697	3.098005535	1.995152808
YIL127C	4.650364599	5.367752732	3.497169466
YIL128W	2.402968285	2.135260223	1.631604599
YIL129C	3.45539137	5.03229602	3.051744203
YIL131C	3.001982983	2.927335742	2.3809016
YIL134W	3.191020347	2.798099372	8.607718741
YIL135C	4.002006043	2.075983529	2.312369409
YIL137C	5.631253361	5.310273928	5.679472107
YIL138C	5.587480394	9.862302465	7.364157575
YIL140W	3.654568655	4.287103905	3.000349679
YIL142W	5.179410175	8.721563907	5.359244106
YIL143C	2.058276705	2.360408921	1.440060055
YIL144W	0.757914417	0.970443981	1.288651897
YIL145C	4.72964416	13.50168261	6.601168742
YIL147C	3.859488356	3.054180749	2.738261408
YIL149C	2.666558644	3.081036378	2.510639925
YIL151C	1.922638263	1.784918991	1.696131035
YIL153W	3.90679286	3.288274395	3.970831195
YIL156W	1.207761534	1.777280302	2.323922239
YIL158W	1.096413719	1.842453993	2.03431873
YIL162W	5.079941327	6.767295309	8.047422031
YIL164C	1.996842542	1.477770106	1.939137693
YIL167W	4.849569374	6.715630083	8.231723932
YIL168W	3.581264065	6.106904719	3.584157438
YIR001C	2.357273988	4.463177346	5.950489621
YIR002C	4.152726638	4.121473945	3.567815843
YIR003W	4.696155041	2.73912688	1.967523193
YIR004W	4.144613973	5.074730455	3.112261794
YIR008C	2.178301592	5.122173386	2.164512341
YIR010W	1.137050202	1.480708841	1.637050293
YIR011C	1.346433826	3.361156835	0.884474747
YIR012W	5.361041895	10.90745205	6.539520814
YIR018C-A	2.086561712	3.000677321	2.159843227
YIR020C-B	1.771442306	2.910288431	1.473913308
YIR021W	1.797790654	4.342382135	1.604517739
YIR023C-A	5.152935419	2.077831721	2.920148035
YIR024C	1.561726101	5.530640705	5.240157804
YIR026C	6.768224921	11.0141081	6.010602735
YIR030C	3.809013362	5.491484301	5.523595637
YIR033W	2.303727937	2.184426822	2.404805082
YIR034C	5.818552555	9.660373103	4.718794893
YIR039C	3.804291304	10.74944698	6.182727003
YJL001W	7.451119207	16.71583222	7.295957025
YJL002C	6.759396712	7.599401482	6.728325305
YJL003W	1.051181746	7.902753939	4.961095787
YJL004C	3.662324996	5.716670194	2.943214746
YJL005W	3.025452197	2.988775097	1.993621166
YJL008C	5.970487698	8.4637721	6.276740211
YJL010C	4.086658447	5.183382851	4.127875969
YJL011C	1.916916793	3.592034375	0.448587032
YJL012C	6.35869925	7.93611246	6.580640638
YJL013C	1.424281546	1.35944198	1.27742364
YJL015C	1.118087669	2.406466948	4.169320583
YJL016W	3.123990781	1.964857048	2.524959796
YJL019W	3.205679505	2.097235871	2.033913879
YJL020C	5.044648983	4.610243828	5.675138499
YJL023C	2.994283277	3.611288638	1.336582657
YJL029C	1.597259733	2.217251881	1.140540566
YJL030W	3.725610664	5.103029602	13.11349551
YJL031C	2.54400661	7.867064655	1.614557231
YJL032W	5.200433052	3.139331898	4.89665038
YJL033W	3.658661261	5.873613622	2.88788577
YJL034W	4.519252484	7.26563444	5.400815743
YJL036W	2.589106577	2.829014041	1.952701141
YJL038C	3.663748713	4.665099044	2.17057948
YJL039C	3.115543047	3.621215857	2.847217904
YJL042W	4.044975641	3.482244606	4.79625686
YJL044C	5.263069111	6.86781768	2.938195261
YJL046W	4.174261106	5.174407863	5.652135077
YJL047C	1.859762453	1.730425409	1.562722672
YJL050W	5.706092072	6.237832486	4.189663144
YJL053W	3.800324983	5.503194292	4.712147972
YJL054W	4.859941676	4.076634705	6.334944476
YJL055W	7.985927058	9.094952998	6.810283264
YJL058C	2.271517922	0.749664617	1.266769132
YJL059W	2.656519009	3.174806696	1.543384828
YJL060W	7.347063649	5.924425379	6.660974944
YJL061W	3.379930348	2.168498006	2.347126873
YJL062W	4.060763613	4.010565776	3.151320786
YJL062W-A	15.76325445	11.87346747	8.393567992
YJL063C	3.385378598	4.454778482	6.229073089
YJL065C	2.692205088	2.639403517	3.254689872
YJL069C	2.333906105	3.608602709	2.317931447
YJL071W	4.187924226	5.206639172	3.79205005
YJL072C	2.306673459	6.154849962	3.338015496
YJL073W	2.877643058	1.656342416	1.762382176
YJL074C	4.979288251	6.383107396	4.280253167
YJL075C	2.574845274	4.74654461	2.4107988
YJL076W	5.15452485	5.020765982	4.520944183
YJL077C	4.866984226	0.809119113	3.950771918
YJL078C	4.744239139	3.10022312	1.992852034
YJL079C	5.230627535	5.942745778	5.564419643
YJL080C	10.31268158	8.422094007	6.730823455
YJL081C	4.517504722	4.491085744	4.823718981
YJL082W	3.165872399	3.680802052	3.602608875
YJL085W	1.93476849	4.788617357	1.957461289
YJL087C	1.854975667	2.716517898	1.541791616
YJL088W	3.546341205	4.193981461	2.868072186
YJL090C	1.34517436	1.378898471	2.679130118
YJL091C	3.514566622	5.559307515	2.910246614
YJL092W	1.425280807	3.19198587	2.96243425
YJL093C	3.279696253	3.341188468	2.511330226
YJL094C	2.077369365	2.075489313	1.27043648
YJL095W	2.328780501	2.144774644	2.162468014
YJL096W	5.037723309	5.491031236	4.502368154
YJL097W	7.333239109	6.667655838	6.177900413
YJL098W	1.720206217	1.858724505	1.153628733
YJL099W	1.92870538	4.954473913	2.562694604
YJL101C	3.697913101	4.238187638	5.956291465
YJL102W	3.699721737	1.078912436	2.566132039
YJL104W	9.157908155	10.49006535	6.126801101
YJL109C	5.114750034	5.338039632	4.025804376
YJL111W	6.082028554	7.166686785	4.494794779
YJL112W	2.675812784	3.273494344	0.668137232
YJL115W	2.019614479	3.578643538	3.781306243
YJL117W	4.569882495	4.247248803	3.250500616
YJL122W	3.567414174	4.73017035	2.126261203
YJL123C	6.002398496	9.552969442	3.482857656
YJL124C	4.738632474	8.996270567	9.25931412
YJL125C	2.271301333	4.230318126	1.835177313
YJL126W	6.48451987	8.101077187	6.85125706
YJL128C	1.662754939	2.884019693	2.462175357
YJL129C	2.258298542	2.181182116	1.847510677
YJL130C	7.608709191	7.678950686	6.056589832
YJL131C	3.320630099	2.693832051	5.136155362
YJL133W	0.962340701	0.718464326	1.338017392
YJL134W	3.574393513	4.722387357	2.674549072
YJL137C	4.988010991	6.621867637	5.651239416
YJL139C	3.483041419	2.788777664	2.612100025
YJL140W	5.11876628	5.780580532	5.086299261
YJL142C	9.619124325	9.600238743	3.713162155
YJL143W	6.102644518	13.01500821	8.995088854
YJL146W	0.955824844	1.444873432	1.278332329
YJL148W	4.686775117	4.975996742	2.949106839
YJL153C	4.741951234	14.65789051	9.246960635
YJL154C	4.437002945	3.916642629	3.284433195
YJL155C	2.602688249	3.127396015	1.862476124
YJL156C	1.723465289	1.767348119	1.468446693
YJL157C	1.289043763	2.176789621	1.573548817
YJL158C	8.630528056	7.918584067	8.593826857
YJL159W	4.407131066	3.307901897	3.076451068
YJL162C	1.703795955	1.290343104	1.444064707
YJL165C	2.25615422	2.419588646	2.673661735
YJL166W	3.266700942	8.440984891	4.40975232
YJL168C	2.031554045	1.873964295	1.361733149
YJL169W	2.153987729	4.451612902	1.53088953
YJL171C	6.292426081	6.48793462	7.311579916
YJL173C	5.956516897	10.81933326	9.025152557
YJL174W	3.725520734	4.168503577	4.589690441
YJL176C	2.938522984	3.492646926	2.644413015
YJL178C	5.181140914	7.109199823	5.501568769
YJL179W	3.252444212	5.036284932	3.958817359
YJL180C	6.184637519	6.102304278	2.154867654
YJL183W	4.434801458	5.882816584	4.365108555
YJL184W	7.11220937	5.911410316	3.750228071
YJL185C	1.185404587	8.016089025	3.37048447
YJL186W	4.883558304	5.026511466	3.401096998
YJL187C	1.975041901	3.167635306	2.698910739
YJL192C	6.49449365	8.458116807	5.130395458
YJL193W	0.797818633	1.611657911	1.502019728
YJL196C	6.001800779	11.55011936	5.401653126
YJL197W	3.628492155	2.936834243	2.460879626
YJL198W	2.611907736	3.611080377	2.509790108
YJL200C	4.645616754	5.778905487	4.509937351
YJL203W	2.64864641	2.312542175	3.927217134
YJL204C	1.513778759	3.100085885	2.079021588
YJL207C	3.894720789	2.971074641	3.57026496
YJL208C	4.792462714	4.741177861	4.354513894
YJL209W	1.676630579	1.440405703	1.312956977
YJL210W	3.756101864	5.342741423	3.584928563
YJL211C	7.099459541	2.571204996	2.870242262
YJL212C	2.273811549	2.31315925	3.016246261
YJR001W	4.933656169	5.325332806	4.31408756
YJR002W	4.44599967	6.358685085	4.702329284
YJR003C	1.499873991	3.244641399	2.129756175
YJR005W	1.548695591	1.631811576	1.14092235
YJR006W	3.217481997	5.461889049	4.928098741
YJR007W	5.996502892	6.957520802	5.081949659
YJR008W	1.840661945	3.179448787	4.320022139
YJR010W	4.960872236	12.42041007	8.311949342
YJR013W	3.031904344	3.438506307	2.513370766
YJR016C	7.413474191	12.37301639	8.061536303
YJR024C	5.382814624	9.823712415	6.803156764
YJR030C	2.997146192	2.850727767	2.004166923
YJR031C	3.167599325	3.459094259	2.368308787
YJR032W	4.317405486	6.970132384	4.06310867
YJR033C	2.552823196	4.049751531	2.933477813
YJR040W	2.707268561	4.984495659	3.681161611
YJR041C	1.936370791	3.290376903	1.797740779
YJR042W	3.764771908	4.061088765	3.296644595
YJR043C	2.38588512	3.616635875	2.812766762
YJR044C	6.611439348	4.82551592	5.1382641
YJR045C	9.903880849	7.637695972	7.53638065
YJR046W	5.173425685	5.686927475	5.09288161
YJR048W	4.060814359	5.871241992	3.49350797
YJR049C	5.45617485	6.294226913	7.149935702
YJR050W	0.792024425	2.196746353	2.414136512
YJR051W	5.600259615	4.611800027	5.30256348
YJR054W	1.279767415	1.425098764	1.710132023
YJR056C	1.347011648	1.619586858	2.198118408
YJR057W	3.697799421	8.678536811	5.111779714
YJR059W	1.663376893	2.595577511	2.065833921
YJR060W	2.28112165	5.027552703	2.166047231
YJR061W	2.356404053	1.366477715	3.644884017
YJR062C	2.637451941	2.794624047	2.603168272
YJR063W	2.802051021	2.840114145	2.165923081
YJR064W	6.337950389	10.00882177	6.642556282
YJR065C	7.25704867	11.56133767	6.534991264
YJR066W	3.041197688	2.415820102	2.828565333
YJR067C	5.226537874	2.724071554	3.657877375
YJR068W	5.202818292	5.767249899	5.101862837
YJR069C	6.698195524	11.45268726	6.567224552
YJR071W	2.656492318	10.61950655	5.516295356
YJR075W	6.102470611	6.083903668	5.751920916
YJR076C	4.412934458	4.620261982	3.530478924
YJR077C	6.456148715	13.51188498	8.781935039
YJR082C	8.401785292	5.453012533	5.232091024
YJR088C	4.279466497	9.983608128	4.977917697
YJR089W	0.535619584	1.219749062	1.241049026
YJR090C	2.320719471	2.240341946	1.541681422
YJR091C	3.867946647	2.333066116	2.958842509
YJR093C	4.513298625	2.241887609	1.327303866
YJR094W-A	8.319457183	21.76801662	8.244840308
YJR096W	5.04860682	27.84447299	12.83857875
YJR097W	2.905034222	2.149020198	1.860114243
YJR098C	0.886214319	2.400989478	2.431082909
YJR099W	4.850827929	5.953187821	2.636121944
YJR100C	3.635884771	7.029637113	4.078028061
YJR101W	4.073055313	7.367968074	5.125132434
YJR102C	4.040057184	11.44284219	2.26199401
YJR103W	5.986622384	6.519332519	7.274329487
YJR106W	2.220237933	1.625220819	2.347704843
YJR107W	1.292984597	4.779977979	1.479054162
YJR109C	6.456449988	7.177847381	5.285783383
YJR111C	1.72726429	3.397120356	2.400251897
YJR112W	0.827543183	2.810286609	2.428187619
YJR113C	2.845167389	8.009268993	7.200214644
YJR116W	3.745882826	3.395333657	3.927701113
YJR117W	5.527849172	5.912288238	5.444345802
YJR118C	3.525213392	5.529037183	3.996267166
YJR121W	11.23458246	9.004443975	9.649325409
YJR122W	5.23956858	2.962662848	11.4414056
YJR124C	3.606353775	3.681738614	2.426949098
YJR125C	5.693900776	10.75833936	4.742817238
YJR126C	3.172769166	3.598883385	2.107856693
YJR127C	2.502980328	1.837444961	3.042578859
YJR129C	4.233799147	4.653468408	3.473437251
YJR130C	2.878374188	5.083345087	4.884056375
YJR132W	2.798703844	3.063451492	1.879737476
YJR134C	2.176991387	4.140250419	4.141985191
YJR135C	0.61182894	2.869687629	1.477740529
YJR137C	5.538577705	3.463038024	4.750559569
YJR138W	1.617828812	2.988584625	1.515400479
YJR140C	2.777828472	3.359429943	2.703492097
YJR141W	3.765144274	2.692398654	3.419588987
YJR142W	4.579116219	11.09212425	6.079418931
YJR143C	8.348103132	6.766058961	7.291629385
YJR144W	6.567527439	5.42883201	6.800692883
YJR147W	2.41845213	2.915831864	5.139730319
YJR161C	3.29922493	5.723094363	4.047466343
YKL001C	5.547906169	13.33775312	3.832270032
YKL002W	3.560533533	8.235616126	3.822116573
YKL003C	3.480394653	6.1723809	3.103653182
YKL004W	5.072726688	5.015803626	4.653953381
YKL005C	2.792202264	3.903940354	2.513542436
YKL007W	6.583839856	5.730206581	6.267911073
YKL008C	4.080125865	5.280506389	5.416670306
YKL009W	4.171116845	7.384150584	3.310477096
YKL010C	2.520993922	4.138591703	2.478553232
YKL012W	3.035749097	6.123025993	1.600542912
YKL013C	5.069392332	13.2717131	6.364653774
YKL014C	4.356206076	4.397368296	3.870817769
YKL015W	1.818011737	1.648273658	1.293823771
YKL016C	5.45731346	8.010067716	6.048134584
YKL018W	1.091069277	2.893587016	2.251957444
YKL019W	10.00518049	14.74091129	5.75544548
YKL021C	5.91103732	9.872076083	5.65845814
YKL022C	1.194942563	2.586351905	2.060165439
YKL023W	1.888566366	5.096606267	7.778240184
YKL025C	3.456643467	3.917568292	3.868910535
YKL027W	2.003188864	3.479318167	1.829753552
YKL028W	1.790847541	2.631143	1.853801213
YKL029C	5.271025868	5.682756513	4.540675333
YKL030W	5.22980747	8.279840537	6.194044903
YKL032C	2.757473005	2.630431222	2.868048042
YKL033W	2.336712596	2.234219133	1.738869611
YKL033W-A	7.330754273	16.77382027	9.393300896
YKL034W	2.155323585	2.297599684	2.397574435
YKL035W	5.795397078	7.512333787	6.836877226
YKL038W	3.278827607	2.838195269	2.016816739
YKL039W	3.215586117	3.851342244	3.128722598
YKL040C	4.974772794	8.309635314	5.644285787
YKL041W	4.057986203	6.090128481	1.773366179
YKL042W	2.406979768	2.935477263	1.268305896
YKL043W	2.689800409	2.216965735	2.594896127
YKL045W	2.453724553	3.293961916	3.402549346
YKL046C	4.896790135	7.461726943	5.187258369
YKL047W	3.212249716	4.391497812	3.575356417
YKL049C	3.637140641	3.394329144	2.051218838
YKL051W	2.704423325	3.131856953	1.255108096
YKL053C-A	7.362017785	3.305185434	6.270234876
YKL054C	4.581506882	4.459864702	5.052442918
YKL057C	2.430184869	2.812051887	1.804659511
YKL058W	3.690498993	5.090802163	4.373379967
YKL059C	3.002106109	1.099899797	1.539521084
YKL062W	1.441490288	1.434371799	2.24848719
YKL063C	1.573707124	7.257911629	2.257816971
YKL064W	4.943334354	5.365174525	4.556856527
YKL065C	3.951405567	9.519694886	3.653260341
YKL066W	6.357124346	10.1422708	4.675842813
YKL067W	4.339310985	7.293145139	6.234243855
YKL068W	2.665297336	2.278479341	2.08283052
YKL072W	1.15378748	3.2034164	1.472405083
YKL073W	5.071163993	8.361833186	5.127393081
YKL074C	1.384975108	2.935519879	1.027101714
YKL075C	1.737204949	1.522658452	1.015974146
YKL077W	5.383577837	6.390451909	4.768873329
YKL078W	2.95674142	4.316401047	2.007686411
YKL079W	1.390512209	2.165337746	1.871668331
YKL081W	9.504671281	11.03873491	7.579001038
YKL082C	3.009788367	2.667912674	1.697853956
YKL083W	4.629371363	2.964513775	1.488604425
YKL084W	13.53858474	17.54465261	9.385942651
YKL085W	4.69617181	6.321296309	4.680339813
YKL086W	5.799797405	9.298466562	4.545543553
YKL087C	2.928150243	6.53362738	6.630163046
YKL088W	2.611362547	3.149544815	1.861667028
YKL092C	1.608784196	2.395473782	2.486630865
YKL094W	5.17873314	4.296715205	5.452472913
YKL096W	5.441248815	6.417049819	6.21962317
YKL098W	3.066150812	2.970905582	4.369269015
YKL099C	3.392711856	3.77625821	3.62253872
YKL100C	4.219674671	5.097861619	3.657723997
YKL101W	2.8031904	2.949941419	2.785371352
YKL103C	7.617379019	13.09923574	6.004217336
YKL104C	7.601256826	8.731820312	6.380516978
YKL105C	1.295264298	2.272598255	2.168577378
YKL106W	2.822560916	2.81140666	1.820428906
YKL108W	3.597369711	1.444897764	1.995167027
YKL109W	2.037871218	1.809268275	0.585013395
YKL110C	5.235646108	5.566568904	3.922302804
YKL111C	0.865876487	1.897788752	2.931421948
YKL112W	3.191210455	4.235567064	2.26204419
YKL113C	4.325624086	4.797752568	4.258753336
YKL114C	5.935727869	6.951828492	4.299451765
YKL116C	2.26314501	2.036438542	1.86155503
YKL117W	11.67847559	19.59807636	12.29436397
YKL119C	2.502376165	6.335513332	3.075971488
YKL120W	1.60592785	2.265762371	1.497776026
YKL123W	4.488282291	4.825255661	2.206536387
YKL126W	5.877298314	5.956958436	6.047729326
YKL128C	5.823453391	4.856564603	5.852790975
YKL129C	2.7213154	2.525736335	1.468402677
YKL130C	2.810884171	1.811193089	1.4671212
YKL134C	2.059362837	1.723305865	1.019999546
YKL135C	3.147516592	3.279337212	2.498629515
YKL137W	6.355492325	13.89532104	3.003953876
YKL138C	6.603333953	6.364721541	3.699721656
YKL140W	3.765667957	2.433868738	3.167125656
YKL141W	3.687395321	5.27842596	4.606762326
YKL142W	4.101534639	12.00801513	4.382772333
YKL143W	4.968010179	5.124425116	3.06179828
YKL144C	2.297586614	3.254133447	2.620254268
YKL145W	7.100677012	9.790690366	7.587530158
YKL146W	2.397237213	2.666813178	2.592765137
YKL148C	3.855620778	3.58616172	4.233124991
YKL149C	2.164811604	1.675780207	1.197169754
YKL150W	6.281136864	7.57988737	6.264510345
YKL151C	8.251444079	9.333565904	9.330656611
YKL154W	2.28216333	3.275856644	1.81800207
YKL155C	5.962305154	6.647499209	4.172098855
YKL156C-A	4.639273154	4.060625464	2.907372444
YKL156W	3.288914172	11.93437089	4.028497385
YKL159C	6.798593346	2.478619357	3.56344809
YKL160W	13.94856078	20.59058463	14.07244749
YKL164C	2.93265896	2.976350722	2.184846897
YKL165C	4.052151361	3.720263835	2.955325041
YKL166C	3.026136365	3.46082094	2.477337459
YKL167C	2.305992828	6.468345327	3.583906115
YKL170W	3.639176326	5.729073818	4.051513928
YKL171W	1.379771278	1.692260201	3.437370264
YKL172W	4.952959626	7.665427129	3.894126944
YKL173W	2.443572698	2.688334379	1.593471071
YKL174C	2.886619959	2.79109511	3.097894404
YKL175W	2.366250331	2.733304276	1.986438065
YKL176C	3.292567549	3.081106488	3.139634247
YKL179C	2.189882169	2.777028137	1.994599542
YKL181W	6.325201169	9.808066046	6.902689595
YKL182W	9.512899263	9.761928264	6.820024306
YKL183W	2.149468765	3.135192055	3.820351137
YKL184W	4.053473345	4.403846069	5.395201321
YKL190W	4.831741338	8.566397087	2.521298974
YKL191W	4.418744836	7.063185624	7.194684092
YKL192C	13.70271206	17.0631153	10.82834432
YKL193C	4.805122388	6.415274313	2.798545072
YKL194C	4.16643046	4.521703011	8.801359132
YKL195W	4.460269634	5.390581979	6.623214432
YKL196C	6.848805354	12.75907915	6.913242019
YKL197C	4.141185895	3.17479452	4.129232603
YKL198C	3.933278139	2.451297796	2.054941443
YKL203C	2.761402771	2.408434908	2.058089015
YKL205W	2.539117126	3.95428908	2.611562993
YKL206C	4.201181898	6.73307794	2.835016759
YKL209C	2.395578412	3.057689611	2.325892582
YKL210W	11.12270131	10.12963243	8.147384629
YKL212W	5.448804804	8.024458308	5.318549951
YKL213C	3.784977452	4.725637448	4.879846342
YKL214C	7.978556469	9.097457177	4.226726485
YKL215C	4.270547821	4.451995861	5.300684937
YKL218C	4.316322722	13.26453249	8.908432955
YKL219W	3.278732037	3.689924777	3.030115029
YKL220C	5.30296477	6.485692331	1.584247598
YKR001C	9.299470482	12.86270701	6.974789278
YKR002W	3.291169209	4.585865276	2.41684473
YKR003W	5.959606434	5.331341206	3.142186214
YKR004C	1.539456998	2.737811977	1.800997809
YKR006C	8.137020183	3.679279	7.526260228
YKR007W	1.866983554	3.34372069	3.122631617
YKR008W	1.539658751	1.995782361	1.6668319
YKR011C	0.889075665	4.492685902	3.000364697
YKR013W	6.204943911	6.284687891	6.250427925
YKR014C	6.052128601	12.35577389	7.125096516
YKR016W	3.209353956	5.989350015	2.523522623
YKR019C	1.799426465	3.449220673	2.212555543
YKR021W	1.845972188	2.118196624	0.853682015
YKR024C	1.262534549	1.704323187	1.118010113
YKR025W	5.078421133	6.278991925	3.256266051
YKR026C	3.692545245	7.124487102	3.046238798
YKR027W	2.11387859	2.737553656	1.479402041
YKR028W	3.08809051	2.720893421	2.464162976
YKR029C	2.232623733	1.288760423	1.335297608
YKR030W	2.907774239	4.538501801	4.699247431
YKR031C	1.555637089	2.007092455	1.848142038
YKR034W	1.177727246	7.223794395	3.911387226
YKR035W-A	2.959015915	5.199987307	3.067732965
YKR036C	3.049674697	5.161153458	1.734079338
YKR037C	3.89068952	2.017956378	1.487844259
YKR038C	3.272187346	3.362739194	2.595512175
YKR039W	3.429620751	3.726018214	3.425133334
YKR042W	8.964155994	8.122136647	5.682822369
YKR044W	1.212375556	0.812400374	1.28775756
YKR045C	1.199577908	1.273080436	0.942138762
YKR046C	6.398334102	9.989211269	5.234861818
YKR050W	11.35048643	5.018580936	4.786337269
YKR053C	2.625619841	2.461908846	2.861850162
YKR054C	4.881109187	4.659949682	4.070145021
YKR055W	3.009330178	3.199840531	2.533305081
YKR056W	2.870721964	4.148048953	2.173733448
YKR060W	3.41409844	2.540870966	1.869940478
YKR062W	4.366089264	8.144820373	7.909038571
YKR063C	2.760480546	3.301108671	2.809419627
YKR064W	2.438155371	2.792531133	1.434420678
YKR067W	1.693103989	2.585477407	2.459898406
YKR068C	3.332016074	5.98257661	4.215556882
YKR069W	4.786764532	6.726350937	7.479686121
YKR071C	5.265835898	7.431797358	4.95289783
YKR072C	3.412631417	1.988786267	1.461462328
YKR074W	8.15340792	9.137314328	6.09535563
YKR075C	2.190565032	2.348344125	3.593733618
YKR077W	1.598133094	2.151879853	1.691220065
YKR078W	2.402649885	1.891490226	2.920130783
YKR079C	2.130481722	4.091671322	2.108545507
YKR080W	4.592814253	4.30018823	4.975958058
YKR081C	5.295178171	6.41271903	3.909777195
YKR082W	3.103895802	3.837398593	2.399910039
YKR083C	2.788225801	4.53721426	2.305110188
YKR084C	5.126895191	8.049088929	5.440058053
YKR085C	5.039065346	14.24471196	3.39339964
YKR086W	1.642487674	1.615760365	1.556901346
YKR087C	2.232472896	1.924260856	1.146732657
YKR088C	4.410998518	5.194385136	4.651947684
YKR089C	3.547387764	1.713161701	0.523362924
YKR090W	1.884818986	1.722090061	1.638800558
YKR093W	2.803409434	2.385782647	2.43104941
YKR095W	3.93723683	3.610104144	2.40497112
YKR095W-A	3.499943929	4.277363896	3.149418547
YKR096W	2.039048145	1.937931846	1.824779953
YKR098C	2.671895339	2.08839111	3.294060692
YKR099W	1.451640891	1.944241359	1.4139155
YKR100C	1.471400082	2.792900507	2.104691689
YLL001W	3.540525283	4.500916478	4.181722434
YLL005C	2.332633562	2.515419618	2.87256462
YLL006W	2.729445321	3.450577407	2.506006493
YLL008W	4.204186484	7.842987587	4.152238311
YLL010C	4.970670619	1.840271491	1.165247158
YLL011W	1.808674086	2.501851712	1.476995774
YLL013C	5.47303163	3.312764072	3.868344392
YLL014W	6.560742756	5.173297915	6.978213116
YLL015W	3.924460834	4.535082939	3.43314028
YLL021W	4.710673862	4.109178441	3.473140495
YLL022C	5.384112751	4.445997277	3.898589353
YLL023C	4.625545982	5.75590606	3.717478618
YLL026W	9.834082341	10.23961118	5.86214774
YLL028W	1.575969537	2.71231467	1.830903984
YLL029W	2.008067282	4.350039445	2.524331215
YLL031C	3.726906488	2.750364447	2.818216397
YLL032C	1.665215571	2.421572222	1.44113654
YLL034C	2.938677809	3.472469919	2.198987923
YLL035W	3.501385663	2.258625997	2.939598114
YLL036C	3.247293218	4.589776481	1.946382862
YLL040C	5.433042486	6.116192248	5.686671923
YLL041C	2.611570213	3.980337345	3.926575485
YLL043W	2.564590305	3.108047815	3.142338703
YLL048C	5.343652288	4.502347244	4.928013521
YLL051C	2.304742854	1.226590519	1.964414455
YLL053C	3.44390674	2.369103134	5.750323996
YLL054C	4.565130792	2.445282011	1.668916785
YLL057C	6.936959426	5.22645806	2.319365726
YLL058W	4.70479419	6.440547632	3.85237804
YLR001C	1.777675116	2.246575524	1.953157611
YLR002C	2.98023097	3.978907332	2.213837177
YLR003C	4.402726685	5.572203105	3.317924687
YLR005W	2.933519912	5.106494254	2.595013675
YLR007W	4.164854694	4.339893349	3.599937971
YLR008C	5.077308533	5.273905152	2.97286437
YLR009W	2.773022024	4.389943052	2.716222108
YLR011W	1.554625367	6.275376629	2.10166393
YLR015W	3.125682043	5.704763747	3.302910066
YLR016C	3.669421122	4.333846772	2.913006681
YLR018C	2.137511131	2.136947632	1.952684373
YLR019W	2.527632716	2.007764135	2.891788691
YLR020C	3.546163653	3.286658955	2.899329771
YLR021W	5.109299903	1.715261878	6.024080171
YLR022C	2.979112874	2.331676969	2.340507569
YLR023C	1.882933916	2.360486732	1.924011877
YLR024C	2.459602774	3.09051211	3.428575922
YLR025W	6.157079448	6.347670537	4.659151163
YLR026C	1.753867925	4.234898236	2.558456437
YLR027C	11.04294286	16.0422165	5.735748451
YLR028C	7.194509933	9.921649487	7.103829355
YLR033W	3.059155466	2.093703966	1.828791813
YLR034C	1.82920306	2.552377047	1.987783426
YLR035C	1.668043846	1.811418078	1.758308245
YLR036C	3.125283503	4.092679891	3.75135069
YLR039C	2.654411165	2.947436591	2.522150793
YLR040C	6.864215581	2.526803628	2.07477055
YLR045C	1.624920216	2.481560557	1.983491099
YLR046C	1.232189315	1.540249921	1.198492603
YLR047C	1.205461458	2.273352417	1.543907719
YLR049C	2.388036944	2.666029505	0.913209786
YLR050C	5.736623157	6.812756127	7.964487585
YLR051C	1.584859859	2.621102284	2.420010261
YLR052W	2.005379424	1.736261251	2.52837668
YLR055C	2.602384999	4.322829477	2.985423635
YLR056W	3.833668557	3.825744645	3.45744366
YLR057W	1.489140084	1.727263971	1.403940751
YLR058C	5.963268461	7.739697519	4.998756756
YLR059C	7.873329615	10.50932386	6.1303001
YLR060W	8.017681305	9.19418017	7.002081059
YLR064W	2.510247397	4.241437491	3.544560875
YLR065C	4.757163342	8.801062962	2.066333641
YLR066W	5.484056038	8.560741873	3.882361503
YLR067C	2.30443005	2.418879922	1.788542127
YLR068W	4.287752838	5.221758227	2.423671451
YLR069C	7.457266651	4.489463668	6.174048718
YLR071C	1.760015472	3.541657844	2.320487905
YLR072W	2.217777712	4.533594161	2.243690474
YLR074C	3.217089723	5.962403323	4.427003663
YLR077W	3.240955457	3.554753515	3.302939963
YLR078C	3.553231456	4.807591898	4.503327169
YLR079W	0.533780103	1.171317086	1.264260332
YLR083C	4.502119959	4.830299153	4.185750965
YLR084C	1.47945786	1.687580653	1.772320792
YLR085C	2.437848939	5.051293616	2.527638663
YLR086W	2.501202403	2.374419471	1.943316503
YLR087C	5.011275072	3.754136413	2.818839557
YLR088W	4.826621599	4.62838024	3.462610663
YLR089C	6.393518912	5.044821382	5.726369454
YLR090W	3.59390571	3.602354391	4.067536286
YLR091W	1.245926721	3.114119169	2.841312386
YLR092W	4.091450214	2.197204889	6.977309167
YLR093C	3.446061294	2.736469624	3.173691259
YLR095C	1.797540093	1.952231664	2.491596681
YLR096W	2.295572179	2.172725937	1.481950757
YLR097C	2.706506056	3.883583449	4.312690975
YLR099C	1.892957399	2.78015724	3.604620452
YLR099W-A	2.254184235	10.30559364	4.115863565
YLR100W	6.640843276	13.66757008	7.532388961
YLR102C	4.922009673	2.840607489	2.845701715
YLR103C	1.502198153	1.643797178	1.377671531
YLR104W	3.529821138	5.816810175	4.055350656
YLR105C	5.309478348	4.747954654	2.951268042
YLR106C	7.357357879	5.671285647	6.095476725
YLR107W	1.567040983	2.931157651	2.104140541
YLR108C	1.646288072	2.660969218	2.846358958
YLR113W	4.943921186	5.525522921	4.356154366
YLR114C	4.231802421	3.543470159	3.287131696
YLR115W	1.792546039	3.084531548	2.243913181
YLR116W	1.312743081	1.277830117	1.274212393
YLR117C	2.29828876	2.953699787	1.77005181
YLR119W	3.55778662	2.452276779	2.468031229
YLR120C	2.685611574	2.315302347	1.50496176
YLR121C	5.395453882	3.928039874	3.898450026
YLR126C	3.519159505	5.089125408	5.154655078
YLR128W	4.29870502	5.064000697	3.774442802
YLR129W	2.46815379	3.538303079	1.810866111
YLR130C	2.758212434	3.733929352	2.522293612
YLR132C	1.647478574	1.667555044	0.747441744
YLR133W	4.14069793	3.661719662	5.29070053
YLR138W	3.176527949	4.981363452	3.233435508
YLR139C	1.620096489	1.312145038	1.014845802
YLR141W	3.810894801	3.096852498	3.390058957
YLR142W	1.624588498	1.74498316	1.817004446
YLR143W	2.093690208	4.02802406	1.991553913
YLR144C	2.660152383	2.98545957	1.547030163
YLR146C	4.862125038	10.09057527	7.333986441
YLR147C	4.979908111	6.911431507	5.025479037
YLR148W	3.257933614	2.721290226	2.454179444
YLR152C	2.635518723	2.079679077	1.744706158
YLR153C	6.44355419	7.845690438	5.628499096
YLR154C	5.260260953	6.639459812	3.462913216
YLR163C	5.073185448	6.764710773	4.878021616
YLR166C	2.611209555	4.147947081	2.664318669
YLR168C	1.764259467	3.074002484	2.220005801
YLR169W	2.544160443	3.998208395	2.678727935
YLR171W	2.407095898	5.524233468	1.934615089
YLR173W	2.107188946	1.507484136	1.410292385
YLR175W	5.256326622	8.114169364	5.083779305
YLR177W	4.00052916	2.094660782	3.86914968
YLR180W	11.07171288	12.86149205	6.030147385
YLR181C	5.513262969	4.132303291	2.966316053
YLR183C	3.67718746	4.239119506	3.421419559
YLR185W	7.148865267	16.65824568	9.376452464
YLR186W	3.80282803	4.434257207	2.716824157
YLR188W	5.918907121	3.458239243	5.765016853
YLR189C	3.019008628	3.731281685	2.862435315
YLR190W	4.060506265	2.598656177	2.505753635
YLR191W	1.464286083	3.165576827	2.467522036
YLR193C	2.574692088	8.297316671	2.093541274
YLR194C	2.891857261	3.182739252	1.118015639
YLR196W	4.528946455	6.460934119	3.693579892
YLR197W	5.02337626	11.31833489	6.32343252
YLR198C	5.93813286	10.03998879	6.163221627
YLR199C	3.380242937	4.494175046	4.684658847
YLR200W	6.859835928	3.169453042	4.89920018
YLR201C	2.460014629	7.945945643	9.541119066
YLR203C	8.252708519	5.232490135	7.803635761
YLR204W	6.005082612	6.45438615	9.476683905
YLR206W	4.422380707	5.203289697	4.070834741
YLR207W	2.084541298	2.636414992	3.244668734
YLR208W	7.057577005	11.00174701	7.482556407
YLR212C	4.261477654	3.919557472	3.440014297
YLR214W	3.308879969	3.759964951	1.929545153
YLR219W	2.645076304	3.024866444	2.853378585
YLR220W	3.685085856	3.769853354	3.294585535
YLR221C	4.862200949	7.146836434	3.701933221
YLR222C	2.510271323	3.505633096	1.973429777
YLR222C-A	2.19052119	2.652071467	1.887774257
YLR223C	1.082819486	1.579913751	0.50941036
YLR224W	1.670800527	1.847827291	1.685460705
YLR225C	1.196396624	1.471046755	2.376640365
YLR228C	4.559479847	2.265848081	4.275001755
YLR230W	7.623801487	7.986678379	9.948277717
YLR233C	4.557993502	0.725011022	1.791387493
YLR237W	4.591328928	3.179595142	3.657538279
YLR239C	5.970116306	4.818960899	3.648593829
YLR240W	5.146855148	2.897378259	4.278540985
YLR241W	3.094043667	3.694461007	2.759676511
YLR242C	6.36123013	4.743952235	2.591445559
YLR243W	3.22319969	4.525608698	3.636519185
YLR244C	6.148554873	9.264006098	7.711062495
YLR247C	2.057337088	2.356868844	2.521444529
YLR248W	4.471400723	6.781283774	5.487966352
YLR250W	5.420401091	16.32650095	6.935595912
YLR253W	4.002011787	4.720621601	3.235452498
YLR256W	2.821436601	3.461952854	1.689458663
YLR257W	2.61591628	4.201838605	3.09796034
YLR258W	2.864954674	6.01259409	3.83719684
YLR260W	2.787730461	4.110517606	4.789117812
YLR262C	3.868450121	7.476365203	4.496640936
YLR262C-A	5.792010059	5.307617182	2.897498195
YLR265C	3.560444639	1.20594921	2.717181802
YLR266C	3.2808267	2.255391859	3.02327091
YLR268W	6.014576259	8.632475491	4.413073855
YLR270W	7.28137095	6.555403604	6.908269389
YLR272C	2.949527601	3.717163941	2.698198883
YLR273C	4.903135359	3.271427703	3.474497288
YLR274W	2.160560966	3.050049183	2.054135854
YLR275W	1.88616685	4.952390578	1.207064594
YLR276C	4.407481077	6.665107695	3.866749785
YLR277C	1.558299731	2.915909915	1.199299469
YLR278C	2.100230272	1.21215161	2.386257088
YLR283W	2.60798138	2.121520011	2.289426352
YLR285C-A	5.885525509	3.427750387	3.168821898
YLR285W	6.355085391	7.688280051	5.297826483
YLR286C	6.256190633	4.808290457	5.412403066
YLR286W-A	3.803634658	5.90573713	3.612078181
YLR287C	3.274780337	4.963948037	2.458794114
YLR288C	1.655157756	2.120968234	1.114944663
YLR289W	1.96551064	1.752699904	2.733088927
YLR290C	5.589484523	6.799995243	3.325956714
YLR291C	4.10710417	5.45360758	4.566970213
YLR292C	3.49651856	6.668510804	4.421483547
YLR294C	4.52437548	6.715633467	3.642760178
YLR295C	4.791052501	4.416436172	4.029323271
YLR298C	2.028436592	3.063008924	3.864319645
YLR299W	3.832316971	6.482203128	6.130205156
YLR300W	2.107847826	2.520972005	1.986726302
YLR303W	8.639232632	12.9794398	5.605647812
YLR304C	5.891322443	5.360522079	5.392331281
YLR305C	3.833881553	3.836849047	3.000460269
YLR309C	4.205917771	4.458432203	3.502122613
YLR310C	2.358952602	2.640176998	2.521096891
YLR312W-A	4.942767357	6.280151733	2.545658996
YLR313C	2.210098826	1.150419008	1.657418241
YLR315W	2.713207674	1.181618591	3.077637222
YLR316C	2.358001148	5.081580656	6.27975219
YLR317W	3.216434567	0.400095207	3.215533698
YLR319C	1.934919177	2.984534005	1.821906225
YLR321C	3.344155262	2.724402103	1.954524471
YLR323C	1.658633736	2.989621674	3.873127697
YLR324W	5.286745935	4.842696643	4.653324812
YLR326W	1.713475868	2.140756212	1.827423657
YLR328W	4.019608531	2.448711486	4.256174826
YLR330W	5.970864978	5.220749278	7.055409304
YLR332W	1.583910386	1.741311412	1.579134201
YLR335W	5.283303224	6.876840117	6.572210631
YLR336C	2.052070851	4.202672732	1.784884713
YLR337C	2.602066989	4.522787714	5.014016417
YLR338W	2.687941399	7.152809555	1.723513284
YLR342W	7.407149787	6.032344631	6.649495037
YLR343W	4.4414756	6.14217182	3.152142568
YLR345W	1.947791385	3.526338768	3.083471977
YLR346C	2.037339628	2.801128956	3.673808957
YLR347C	2.49168121	3.682414249	2.655946324
YLR348C	4.855939364	4.56592734	7.277869652
YLR349W	2.801362293	8.57192766	6.277106717
YLR350W	3.163738082	4.057574362	2.800234255
YLR352W	1.513084603	1.658630184	3.881901363
YLR353W	1.119158913	1.502050209	1.187262121
YLR355C	2.171200441	2.446989672	2.163674229
YLR357W	1.976736049	1.929579239	1.435686643
YLR359W	6.14605327	10.0662887	5.674904153
YLR360W	3.484946616	3.015237533	2.852811078
YLR361C	2.983231411	5.501623537	2.585235101
YLR362W	2.711694374	3.901798126	3.310495356
YLR363C	3.072775978	3.119062079	2.914195406
YLR363W-A	3.093620406	7.349415725	1.830825858
YLR368W	2.316682538	2.383336544	2.678581876
YLR369W	3.15623631	3.467341024	1.600790774
YLR370C	7.491452019	9.939885554	7.755359217
YLR372W	5.046069283	5.305782538	4.299683687
YLR373C	1.538818409	1.824925	1.971867137
YLR375W	4.678156164	3.1029186	3.237781063
YLR378C	7.173472644	6.98900048	6.118891017
YLR379W	3.107711162	6.926322798	6.224185222
YLR380W	6.331990718	6.436903632	6.464100709
YLR381W	1.015795484	1.175016173	1.86582242
YLR382C	2.874776402	4.244430375	3.713295938
YLR383W	3.708157716	4.454323493	3.971944597
YLR384C	7.19403546	6.69715064	5.194899117
YLR386W	1.954768394	4.309851526	4.296268158
YLR387C	2.25662881	5.803202722	3.777897992
YLR388W	6.290966005	34.52694946	4.300686178
YLR389C	4.264432181	4.253009431	5.544207175
YLR390W-A	5.522925884	8.873034071	9.840822337
YLR392C	1.655630656	2.928219686	2.576432929
YLR396C	1.829927441	1.247241267	2.155876921
YLR397C	4.601664669	4.858502001	3.73090334
YLR398C	2.814929715	2.755906092	2.192850355
YLR401C	3.60613091	5.202185321	3.112600095
YLR403W	1.21175357	1.69966804	1.214969554
YLR404W	2.466004271	2.932569408	2.412967432
YLR405W	1.302871408	2.953718155	1.861579412
YLR406C	6.861821292	14.85859285	8.019494458
YLR409C	2.963889544	3.671842618	2.219401175
YLR410W	4.635736629	4.987444876	4.380945043
YLR412W	2.815443098	5.620743593	3.477547463
YLR413W	2.148740567	2.375394719	1.646283685
YLR414C	2.511758303	3.597470432	2.278176809
YLR417W	3.321035282	2.5653547	2.229068683
YLR418C	3.691718328	5.167510655	2.828712795
YLR419W	1.789621659	2.527479395	2.370076896
YLR420W	7.037033716	15.12574197	6.772197547
YLR421C	3.617623309	6.004044822	5.748007099
YLR422W	1.679825304	1.794445526	2.176922226
YLR424W	1.64040851	2.223278671	1.938149605
YLR425W	1.672047285	1.510810292	2.067804953
YLR426W	2.575431791	1.858186683	1.487276803
YLR427W	3.311952788	2.389301324	1.913146986
YLR429W	6.820406848	7.961465991	4.917321
YLR430W	3.904278257	3.355827848	3.182154754
YLR433C	4.684265512	2.53870707	1.822980783
YLR435W	4.524639399	6.586013538	3.961794327
YLR436C	1.765053893	1.348396836	2.086837179
YLR437C	3.587877833	5.461797149	2.434822102
YLR438C-A	6.223576959	4.490834917	3.252212224
YLR438W	7.175048095	7.73104622	4.217326729
YLR439W	6.2279004	7.007904785	3.541376936
YLR440C	1.616140583	1.560536089	2.18160843
YLR442C	1.393974244	2.339364378	1.595402455
YLR443W	1.621640819	2.125477171	2.053497116
YLR448W	6.900750745	13.56061053	10.41183669
YLR449W	9.213353552	14.6280384	7.66612026
YLR450W	4.713447837	4.909022209	3.704690336
YLR451W	1.537691188	3.180788076	1.853010598
YLR452C	2.273717634	1.379793831	1.412343519
YLR454W	3.918651898	4.545121709	2.929334767
YLR455W	1.197687734	1.572138576	2.394165474
YLR459W	3.54348182	2.352345223	2.503717346
YLR461W	2.354837139	1.029990947	2.995055101
YLR462W	1.157165976	0.970131576	1.484638166
YLR463C	2.284244905	1.815657747	1.516658098
YLR465C	3.936237927	6.636680754	1.809827917
YML001W	6.822300236	15.91457321	12.85663109
YML005W	2.366088479	3.050598832	1.926179521
YML007W	3.391024632	3.381775715	2.985828322
YML008C	6.70693538	9.526553179	7.394669579
YML009C	3.323714939	9.60825001	10.15452573
YML009C-A	5.806237871	8.344445548	2.321466818
YML009W-B	5.526996108	2.104513855	4.57448314
YML010W	6.550966165	5.481250996	4.641443735
YML012W	5.155852191	17.10547176	7.717627679
YML013W	3.535117334	2.96037236	2.467645908
YML014W	5.475320347	4.499235731	6.316920671
YML016C	1.874706582	2.143585255	1.402077971
YML017W	4.65509726	4.017412839	3.351599621
YML018C	1.744075238	1.849569544	1.036674299
YML019W	5.462420964	9.081105425	4.213424277
YML020W	0.797986568	2.271327977	0.690409064
YML021C	5.900240021	5.126094273	3.69295216
YML023C	3.085339034	2.470911239	0.907465588
YML025C	2.619947035	4.214822433	2.709565797
YML029W	3.009319798	2.297064327	2.632353617
YML030W	3.848903241	1.368239761	6.200941398
YML031W	2.110450106	2.503091722	2.124291088
YML032C	2.204689849	1.818176419	2.364400981
YML034W	2.605865608	3.105385967	2.012244386
YML035C	4.932542916	4.589225242	2.80592453
YML036W	4.483376959	7.616635975	4.749358468
YML038C	1.450828337	2.005808081	1.275108038
YML046W	1.989442022	3.376786039	1.604254692
YML048W	6.808944839	10.72852828	7.754235228
YML049C	2.478965422	2.5402108	3.580167576
YML051W	3.018487573	7.108457219	8.677496155
YML052W	1.545709587	2.079821741	1.282091612
YML056C	6.513621925	7.20017626	5.376279848
YML057W	3.223398184	3.244802412	3.442683036
YML058W	5.820423155	4.523889009	2.22124842
YML059C	2.695684527	2.292266144	2.928377575
YML061C	1.731948226	3.340903263	2.020083958
YML065W	3.447868867	3.874189447	2.493645834
YML067C	5.193115152	8.326569057	4.875483102
YML068W	1.924511963	2.345811297	1.961247067
YML069W	5.296903499	9.500752291	5.052062594
YML071C	2.739358496	3.880736034	2.372242723
YML072C	5.729774512	3.913629169	5.517775385
YML074C	13.91138569	12.69763921	10.80963297
YML075C	2.342704368	2.773940742	2.307751133
YML076C	1.586487333	2.257360104	1.197299414
YML077W	4.059824259	5.390412801	1.734341099
YML080W	2.708500732	4.001460445	1.896476272
YML081C-A	5.920165158	8.723797304	4.272371529
YML081W	2.363818016	2.250622985	1.933966575
YML082W	1.455380334	1.809659492	1.100642738
YML086C	7.18072364	13.6238883	7.910698273
YML088W	2.334198176	3.819150307	1.477966219
YML091C	2.824545184	2.755024138	2.547392189
YML093W	3.557585897	3.631664316	2.697912979
YML096W	4.418624209	3.608492712	3.139329231
YML097C	2.876322683	4.033810897	1.601141241
YML098W	3.083414997	3.254699015	5.519052641
YML099C	3.196738077	2.087568824	1.657938171
YML099W-A	0.703601153	1.226577756	3.287810495
YML101C	1.829954083	18.86445036	3.554492045
YML102W	3.028393808	4.404508286	2.55230388
YML103C	1.500424225	2.684056736	2.900106651
YML104C	3.532819116	3.211231389	3.20625666
YML105C	4.676963056	8.475407556	5.428876354
YML106W	7.262741176	10.88857936	8.722981312
YML108W	4.855841854	4.528303936	4.640690884
YML109W	1.689050524	1.731434881	2.193380402
YML112W	2.975441601	2.955663302	1.955760831
YML114C	1.687852887	1.973733589	1.538450265
YML115C	3.103480144	4.08073244	3.291149257
YML116W	2.64372348	4.085604426	3.32913348
YML117W	2.186358741	1.848115514	1.60181109
YML120C	2.454857219	2.225521869	1.789101603
YML121W	3.227086303	4.686239926	1.884561749
YML123C	1.559612741	2.155028325	1.026126765
YML124C	8.644601898	11.04865772	8.335404013
YML125C	5.329128887	8.009493377	6.049123775
YML126C	6.805186172	8.219453391	6.562892089
YML127W	2.150424196	3.526208173	2.272397143
YML130C	4.63608287	8.667699498	4.654131214
YMR001C	0.866066837	0.947017068	0.796320712
YMR002W	5.609738232	7.008115875	7.042857478
YMR003W	3.788555165	6.111957418	3.121669997
YMR004W	3.087364771	5.317716207	2.711806097
YMR005W	3.105270282	4.835064411	2.581880814
YMR006C	6.139957908	6.175051749	5.453580268
YMR008C	4.635696938	5.674570469	5.102711438
YMR010W	1.642335789	2.572340959	1.638435034
YMR011W	3.567460805	4.108523492	3.073537903
YMR012W	9.567135759	6.936242547	7.295156683
YMR013C	1.681579703	1.81551103	1.401990122
YMR014W	2.150655354	2.577409599	1.86273948
YMR015C	1.968772628	2.224811391	0.966257664
YMR016C	5.276985513	2.547226088	3.49023168
YMR019W	2.133569125	2.530329525	1.20028398
YMR020W	4.469368798	3.74136326	2.093279026
YMR021C	2.28383262	1.816425392	1.512371402
YMR022W	4.058461423	8.397839034	3.455835912
YMR023C	4.343939149	1.256934285	1.221618299
YMR024W	6.410838601	5.272163928	4.990545391
YMR026C	4.048067467	3.336242087	3.991311904
YMR027W	8.177932278	13.04947268	7.396412253
YMR028W	2.278102062	4.351296132	1.044386763
YMR029C	3.621955639	3.786425574	3.575885172
YMR031C	3.354285661	4.717520733	2.849858974
YMR032W	2.030042301	3.493118452	1.988385971
YMR033W	3.359255108	3.708314636	2.474969082
YMR037C	1.569309088	1.717313551	1.21487092
YMR041C	3.448311254	3.764119891	3.749387692
YMR042W	4.290563486	1.479510731	1.48794907
YMR043W	2.257788107	2.233104104	1.611009195
YMR044W	3.006171354	1.779714941	1.989681122
YMR046W-A	5.648495499	5.047953776	2.54086338
YMR047C	1.902996555	2.672366593	2.537942903
YMR049C	4.280937534	6.383533037	3.678267905
YMR054W	3.497699266	3.993454273	3.485921861
YMR055C	3.261238838	5.064512912	1.94436942
YMR056C	2.891584745	1.854695089	1.723890129
YMR058W	4.459143547	4.710427487	3.953589294
YMR060C	2.498654817	1.935435008	1.795034819
YMR061W	2.861137079	3.361485734	2.661196844
YMR064W	3.476630411	0.857799709	1.887040369
YMR066W	1.873163258	2.85412574	2.850515459
YMR067C	3.49104053	4.458866982	2.137704146
YMR071C	3.634354393	7.611157246	3.16976706
YMR072W	5.468484987	11.9647468	6.864309979
YMR073C	5.033376656	5.532317416	3.384523319
YMR074C	4.90722644	27.77345479	6.301493354
YMR075W	0.702857801	1.199013614	1.40019664
YMR076C	4.403321113	4.087346854	3.218170805
YMR078C	3.455189659	2.849452917	1.660060478
YMR079W	6.914863108	5.594807663	6.378523863
YMR080C	4.377633733	4.590666611	3.337192865
YMR083W	8.31599851	10.93096402	9.257709396
YMR086W	3.542921915	3.392130174	2.907609175
YMR087W	2.351007144	6.605548022	1.282390321
YMR088C	3.407934347	4.01093333	4.058217015
YMR089C	6.78566646	8.273584687	7.186641845
YMR091C	4.43512934	5.154194433	3.62775769
YMR092C	6.520269321	11.46057109	6.366966762
YMR093W	1.280195013	2.176402666	1.021491855
YMR095C	5.218620784	7.286140868	1.596869888
YMR097C	2.694388994	5.146984523	1.478670737
YMR098C	4.398552699	3.764508652	3.596718178
YMR100W	2.556491642	0.699636229	0.799010992
YMR104C	2.07501442	2.082518533	1.74654016
YMR105C	2.210310192	5.552974738	3.502972974
YMR108W	6.87166693	6.561354196	5.75205261
YMR109W	3.339435552	3.399125645	2.236347284
YMR110C	4.166613181	5.672639878	3.778259873
YMR113W	2.859209696	3.053657674	3.834334965
YMR114C	2.744111792	2.29359555	3.293656478
YMR115W	2.412398946	3.508944237	2.506405785
YMR118C	1.296486716	1.219069902	0.911374523
YMR119W	2.987266578	2.312717045	2.452834484
YMR119W-A	2.437259891	3.997568068	2.980626496
YMR120C	5.146662024	5.097017429	3.995249236
YMR122W-A	4.924307351	6.0851278	3.43237893
YMR123W	5.209664015	7.24516612	6.197881621
YMR124W	1.712872154	2.626852254	1.081347004
YMR125W	5.733323276	4.773892648	4.402011372
YMR126C	1.227050682	0.810090064	1.22772649
YMR127C	1.552282296	2.43744585	0.867824598
YMR128W	2.917400323	3.59504153	2.606907138
YMR129W	4.383227287	4.902624031	3.822959838
YMR130W	4.70170397	8.449474246	5.900825782
YMR131C	6.222522907	7.753048016	5.723339683
YMR132C	1.541980214	1.633845099	1.728938027
YMR133W	2.906292713	5.319503223	1.081087322
YMR138W	7.96893427	3.027696437	2.155563955
YMR139W	2.530287684	4.184142693	3.0380863
YMR144W	2.232528181	3.85417086	3.464039342
YMR145C	5.167557382	5.233203248	4.890897675
YMR148W	3.00813339	3.974892019	4.224892388
YMR149W	4.619223992	6.333721737	4.825199549
YMR150C	5.954567694	5.902184751	5.099711748
YMR152W	6.126773354	7.529004369	5.042317244
YMR153W	3.489512399	3.140866976	3.723077946
YMR154C	2.972403176	3.33339946	2.766115052
YMR155W	2.791960051	3.502970057	2.624116986
YMR157C	5.426194879	5.876776416	5.318233575
YMR158W	4.11009318	10.57015289	4.943139344
YMR161W	3.354429163	4.634906037	2.682974017
YMR162C	2.321441086	3.664103168	2.928527916
YMR164C	1.820657409	0.956931869	1.806281695
YMR165C	1.892909605	2.748430174	2.254009822
YMR166C	2.498836629	3.758846263	4.260567982
YMR167W	2.475479449	1.764094394	0.802039544
YMR168C	1.661781855	1.327661182	1.735408934
YMR171C	0.729648559	1.232344232	1.675966176
YMR172W	1.886643171	2.086610006	1.259915465
YMR176W	4.189556876	2.595234494	2.75671842
YMR177W	1.831494003	4.672410257	2.463889738
YMR178W	5.26331196	7.969777526	4.682984569
YMR182C	2.129517896	1.652103619	2.285407061
YMR183C	5.624245429	7.700140658	7.94196721
YMR184W	4.165937312	11.97206984	3.286566321
YMR185W	2.179331642	2.611959459	1.777942166
YMR187C	2.072215736	0.544332425	1.289165838
YMR188C	3.269473642	3.957604625	2.38938814
YMR189W	6.291442896	4.724592078	3.912696959
YMR190C	2.755706362	2.327876295	2.642090558
YMR191W	5.653805222	7.152673652	6.579900962
YMR192W	1.635062824	2.561499202	2.310148857
YMR193W	5.268929873	7.585240599	4.580614885
YMR194W	6.00086102	23.22790587	8.399637504
YMR196W	4.394697268	2.943780506	3.705696959
YMR200W	3.53352655	4.54761802	2.43539709
YMR201C	2.420450878	7.783753407	1.770242042
YMR203W	9.926189846	9.267985562	9.050033879
YMR205C	7.44033789	5.325402373	6.501999068
YMR207C	3.022384459	2.835398861	2.793294598
YMR208W	6.653100143	8.519963937	6.11883543
YMR209C	3.907482061	3.327944638	3.729460812
YMR210W	3.05411897	3.878115962	2.964655931
YMR212C	3.252782457	4.42410369	3.729247206
YMR214W	4.137897082	6.937790783	5.031665787
YMR215W	9.85418995	10.03909652	7.927899111
YMR216C	1.119547985	1.587232645	1.380445006
YMR217W	10.94645936	12.65807893	9.370165186
YMR218C	2.576589506	3.295139683	2.442265006
YMR219W	4.846355363	4.353272355	2.561662627
YMR220W	3.94621102	5.910990927	3.827162207
YMR221C	4.245627587	5.889762192	4.537105755
YMR223W	1.697113953	2.474775939	1.531575479
YMR224C	1.761528479	2.482034228	2.69574998
YMR227C	1.493699516	2.82076795	1.395641367
YMR228W	2.476225929	4.007119201	2.702750156
YMR229C	6.529249045	6.748056875	4.916937366
YMR231W	1.609889787	3.488492429	2.390403891
YMR233W	2.877609693	1.960029347	2.261742404
YMR234W	5.005816473	2.100808231	2.714772762
YMR235C	7.742283172	15.06411593	8.575494481
YMR237W	8.327033229	8.301329043	7.250889205
YMR238W	5.493128637	6.889877838	4.604317132
YMR239C	3.223610052	4.663997144	2.459500909
YMR240C	1.027114926	1.699536156	0.909330319
YMR241W	5.792866455	8.262728417	5.239568431
YMR243C	5.373594258	5.980226211	4.626230701
YMR246W	3.869770845	4.263396594	3.939571117
YMR247C	3.403245012	3.611946992	3.108787946
YMR252C	4.448456244	2.085029383	2.057747298
YMR253C	1.354257274	1.345839842	1.740205121
YMR255W	4.114209768	4.735557797	2.114800179
YMR257C	1.777604788	2.240361728	0.920916414
YMR258C	2.785983214	3.718461208	1.60422654
YMR259C	2.251835544	4.104747295	2.11474729
YMR260C	12.93176309	27.57971899	13.09715977
YMR261C	5.015177761	5.340283663	4.631807812
YMR263W	2.637816708	7.14738232	1.688060281
YMR264W	6.542445539	10.80267634	8.307444056
YMR265C	4.042881612	2.123712312	3.414446187
YMR266W	5.243534684	5.985732149	4.264186631
YMR267W	5.364483284	8.207749827	3.524788009
YMR269W	3.474784099	8.651632547	2.345795822
YMR270C	2.934548087	4.012486692	2.383161769
YMR272C	4.0554286	5.233123287	4.669367821
YMR272W-A	4.526477147	5.340929757	2.298727742
YMR273C	1.530728275	2.205343772	2.235310501
YMR274C	2.288162632	2.405185343	0.920477038
YMR275C	2.840408553	1.775078892	1.800909108
YMR276W	3.529451088	13.63192504	9.966390601
YMR277W	3.398065656	2.357573997	2.603443509
YMR278W	4.8145959	5.81278529	3.85791984
YMR279C	1.587215621	2.268603766	3.228183615
YMR281W	4.406481249	4.297148078	3.275746366
YMR282C	2.476938232	4.205684888	1.718884914
YMR283C	1.887067727	1.993203983	3.354959303
YMR284W	3.527764041	3.745953158	3.002599967
YMR286W	5.762485533	10.39048262	3.611400398
YMR287C	1.942758095	2.001101358	3.221448074
YMR289W	4.652225946	4.092744255	3.020703416
YMR290C	6.88191556	8.156288325	6.313236997
YMR292W	5.148276773	7.124638721	4.809506347
YMR293C	3.423181912	4.936580226	4.329189417
YMR294W-A	4.771067824	7.409898162	3.319939499
YMR295C	4.796425761	8.809021703	6.026139796
YMR296C	5.024228922	4.290739748	4.805735877
YMR300C	3.731705722	5.206561011	3.662043714
YMR301C	5.499455194	7.788403732	5.96490957
YMR302C	4.6403264	6.898944732	3.273749416
YMR304C-A	9.284322916	9.831766258	5.501449229
YMR304W	3.300743844	4.950854129	3.984505894
YMR305C	5.206986463	8.474748598	7.606900583
YMR307C-A	3.832131828	6.270076851	4.338525058
YMR307W	6.000590977	6.073582027	5.297758907
YMR308C	3.555035381	4.5767505	3.331076338
YMR309C	4.007760227	4.033048806	3.15696752
YMR310C	3.876163732	5.290077934	2.32070624
YMR311C	3.000714734	4.183252529	4.754426822
YMR312W	3.299342495	4.803115318	5.39596516
YMR313C	2.45915805	2.214057504	1.692024007
YMR314W	5.010600758	9.774249639	7.07849215
YMR315W	8.601469047	6.683757922	5.806955078
YMR319C	2.820518453	3.712512586	2.872918762
YNL001W	3.265570035	5.84391483	2.745153033
YNL002C	4.949774181	5.547744537	3.339869405
YNL003C	5.161847866	9.679825238	3.763805185
YNL004W	3.728098736	4.594682213	3.034379564
YNL005C	5.566082151	10.08784586	7.610327297
YNL006W	4.903818719	12.50723971	9.739879464
YNL007C	7.034544614	4.742923247	4.103931514
YNL008C	2.020046949	2.865657299	2.990203314
YNL016W	6.389301342	6.880687312	8.751704373
YNL020C	2.803999282	2.74592328	1.582258298
YNL021W	3.304040543	2.645247468	2.448796839
YNL022C	3.861446864	4.936210055	2.698905287
YNL023C	2.010124927	2.431884096	2.16364577
YNL024C-A	6.445518126	8.87398612	3.561381666
YNL025C	6.131968606	2.218610733	1.407036564
YNL026W	5.031427546	2.955103256	3.15229275
YNL027W	1.514274675	3.630634936	1.197089081
YNL029C	4.348215656	4.564205407	1.837995748
YNL030W	2.147139486	3.313523268	2.549900867
YNL031C	3.90057436	4.206924842	2.798940728
YNL032W	3.004443713	3.985221727	3.036654116
YNL033W	4.621949296	2.72743887	2.170889827
YNL037C	6.700665683	6.689774828	3.369905899
YNL038W	1.845079672	5.11978838	2.309965167
YNL039W	2.748284708	2.514774328	2.705958059
YNL040W	3.899002762	10.66060784	8.405345003
YNL041C	2.889405911	3.459558414	2.127593048
YNL043C	4.102940758	10.04583585	8.656064823
YNL044W	6.347205198	8.731210173	6.293816068
YNL045W	8.947372846	7.46640889	7.750963567
YNL046W	3.656600234	2.185545966	3.512933655
YNL047C	2.368782872	2.492561894	1.388954282
YNL048W	3.497744914	5.825248068	3.956217151
YNL049C	5.297466836	4.603193926	5.98681634
YNL050C	1.741619142	4.210329962	1.492520038
YNL051W	1.521374833	5.993867268	1.509094538
YNL052W	3.075162197	6.137148085	4.051228965
YNL053W	2.802099807	2.599138746	1.680463564
YNL054W	2.332909726	2.015461074	1.505878736
YNL058C	5.521437072	6.634614176	4.550040965
YNL059C	4.656847257	3.017042201	2.433171503
YNL061W	5.272293978	5.690843707	4.530935422
YNL062C	3.426562077	7.251835323	4.007529647
YNL063W	2.631970713	3.559840129	2.74589055
YNL064C	6.62157813	9.219191096	6.445733919
YNL066W	3.30041225	2.760829271	2.662235492
YNL068C	0.80579917	1.562866186	1.207430895
YNL070W	8.258804041	7.752814287	5.926164532
YNL072W	3.71791668	3.64062517	3.084039759
YNL073W	3.697769891	2.283966607	3.57600933
YNL074C	3.283783579	7.225578834	9.19917885
YNL075W	3.6249428	5.049479447	3.140408355
YNL076W	1.315711371	1.689185124	0.50734728
YNL077W	2.239070105	2.726953508	2.841881479
YNL078W	1.444348076	1.984728428	0.767234694
YNL080C	2.27552478	1.855566994	1.967169683
YNL081C	3.916851523	5.1582244	2.619393949
YNL082W	1.915444307	1.663019309	1.65056186
YNL083W	2.425607239	2.298967637	1.415747543
YNL084C	6.228055793	7.812628636	4.928400306
YNL085W	7.896442978	8.317463928	6.17633125
YNL086W	3.013393655	0.681241242	4.116840373
YNL087W	5.944358204	7.537798661	5.193050697
YNL088W	5.30812415	4.876185907	4.590808853
YNL090W	3.827275282	5.515832729	4.534803151
YNL091W	2.479574305	2.817650518	1.431909233
YNL094W	2.600198926	2.476826151	3.038413505
YNL095C	2.41026364	2.749009194	2.46474649
YNL096C	8.310577889	12.74750914	9.121755712
YNL098C	4.785177668	5.290935526	4.559196167
YNL099C	3.869008424	5.782870619	3.183871073
YNL100W	3.898067869	4.205156948	3.060656179
YNL101W	2.604203049	2.684588863	2.283337089
YNL102W	3.200876463	3.754006677	2.606913706
YNL104C	7.921589973	9.527787335	8.652501155
YNL106C	1.529638397	3.020291446	1.828676006
YNL109W	4.413041249	4.211560101	6.55326159
YNL110C	4.263567759	7.438498465	3.1842798
YNL111C	1.899385963	2.474706649	0.935603145
YNL112W	5.739180729	10.33215372	5.112772963
YNL113W	4.159605619	4.565840117	1.986716732
YNL114C	4.274075605	3.91766603	2.820972238
YNL115C	6.81412504	7.787379064	3.554211869
YNL116W	1.676070778	2.514231794	0.815155942
YNL118C	1.821010022	1.82486623	1.10418061
YNL119W	1.311603369	2.179238248	0.955635436
YNL121C	7.691655146	9.149781984	6.617262308
YNL122C	2.180699351	2.59046542	5.51049033
YNL123W	2.565432341	4.645476929	2.555039678
YNL124W	2.659447497	5.084006046	2.595658001
YNL125C	1.94933115	3.228410851	2.343664972
YNL126W	2.338087905	1.568267352	0.888940849
YNL127W	3.822338998	2.88200426	3.93062054
YNL129W	4.776461259	5.673566225	7.312418398
YNL130C	5.605325241	6.403435274	5.547626345
YNL131W	9.163802503	15.02388849	8.400230589
YNL132W	6.211610967	5.692444573	3.964725526
YNL136W	5.200574357	4.949249345	3.484405161
YNL137C	5.938786243	7.900561497	6.941024006
YNL138W	10.74632767	14.19881769	10.59191506
YNL139C	2.983952531	2.718508823	2.276490639
YNL140C	4.075156673	5.023410769	3.87437459
YNL141W	5.464551326	9.583060531	4.446742731
YNL142W	3.039377837	3.555251796	3.114412355
YNL147W	4.306532104	12.79466404	2.964622066
YNL151C	4.485536701	5.685252909	3.70718993
YNL152W	2.593334645	1.422147837	2.795034206
YNL153C	2.918665435	5.191499949	4.07897548
YNL154C	4.416587324	4.095645589	3.181957913
YNL155W	3.778955057	4.895271424	4.468671123
YNL156C	4.345362329	3.307544525	3.044745406
YNL157W	3.072472373	3.65611926	3.804981273
YNL158W	3.262554373	3.171511698	2.956318476
YNL159C	3.9559639	4.953439538	2.120428357
YNL160W	7.30746423	5.961751883	5.019970459
YNL161W	1.417798954	2.702544813	2.122272594
YNL163C	3.549868747	3.60108735	2.586967967
YNL165W	1.429313641	3.722922655	1.80706065
YNL166C	3.437240272	7.35395902	2.354927528
YNL167C	2.790451852	2.265596686	2.165588507
YNL169C	4.275474333	4.621397615	3.573503918
YNL170W	3.922605493	5.054398549	3.640898227
YNL172W	1.544385639	2.470822132	1.394513675
YNL173C	3.613609147	6.798559525	5.690796347
YNL176C	2.44210623	2.504207252	2.920620921
YNL177C	5.275309713	6.641319158	4.670402412
YNL180C	3.16817192	3.961505999	2.581451463
YNL181W	6.559399233	13.83029308	9.233094834
YNL182C	3.398674568	4.253029864	1.991128825
YNL183C	3.388396539	3.459925529	3.138301773
YNL185C	6.181391869	5.731405281	3.033326563
YNL186W	1.367797197	1.582663987	1.143888146
YNL189W	6.868241915	8.469810656	6.439525624
YNL190W	8.183595015	5.723959615	7.78639973
YNL191W	2.595846894	4.055651317	2.427243409
YNL192W	2.691530867	3.747451924	2.472455314
YNL193W	5.46906236	5.508963773	4.650905843
YNL197C	1.435983439	1.406910466	1.236517536
YNL199C	1.995316622	1.69663556	1.046569467
YNL200C	2.586723247	1.909726434	1.836130627
YNL201C	0.740207369	2.039787198	2.302759253
YNL206C	3.482583659	3.158588333	1.799907029
YNL207W	3.262601203	3.534634402	2.290043291
YNL212W	4.582277346	3.667398055	4.922093763
YNL213C	2.680962458	3.12366477	1.22737612
YNL215W	5.227732556	6.265986308	4.389518748
YNL216W	2.785979345	2.826547709	2.520944808
YNL217W	3.475551118	4.168909941	3.74867714
YNL218W	1.602800903	3.367581059	1.97366389
YNL219C	3.981053607	4.534192931	4.007832654
YNL220W	6.087785417	14.9254768	6.416763673
YNL221C	1.966685907	2.335590918	1.272711477
YNL222W	2.698408353	3.013820152	1.980537979
YNL224C	2.332310038	3.697434113	1.626778068
YNL227C	3.027256805	2.334133009	2.742693249
YNL228W	3.924853547	6.924190555	2.433972676
YNL229C	2.730198083	3.413001342	1.899950184
YNL230C	2.050986185	3.255708448	1.907425602
YNL231C	2.114122894	4.286313146	2.302339639
YNL232W	2.464828639	2.910566376	2.54861731
YNL233W	1.950139043	2.004462311	1.410583212
YNL236W	1.913956034	2.082531834	2.282241935
YNL238W	1.777522827	2.320495126	1.803776358
YNL240C	5.5276275	11.19693507	3.740642683
YNL241C	7.252440243	12.59424059	11.36192685
YNL242W	3.67329158	2.370840619	1.567010721
YNL243W	5.456834611	5.67422149	3.769622632
YNL244C	6.699552006	14.30515303	3.820712862
YNL245C	7.442346785	6.009585069	2.781324451
YNL247W	6.24546486	11.06780407	6.843765662
YNL248C	4.997069499	6.513553576	4.842484305
YNL250W	1.76015913	4.210385483	3.938013338
YNL251C	2.581945645	2.245805976	1.60760552
YNL252C	4.589532756	4.940179289	4.664441885
YNL253W	4.04322914	4.847537333	2.218053264
YNL256W	4.931061667	4.86424881	3.668629307
YNL257C	2.9107659	3.436003516	3.064915732
YNL258C	2.377179896	3.046639502	2.079611465
YNL259C	7.566258547	7.385127667	5.359392101
YNL261W	3.424558605	3.408324581	1.781425549
YNL262W	4.668193304	6.658509945	3.274245195
YNL263C	3.631383102	3.738487491	4.120179346
YNL264C	8.44960694	4.056467093	6.594871357
YNL265C	3.8052513	3.745078909	2.913810109
YNL266W	5.93774902	3.367085444	3.251369276
YNL267W	2.051267819	2.523709949	2.317557272
YNL268W	3.235632678	3.865933235	2.707468599
YNL271C	2.432163818	2.772689977	2.161648013
YNL272C	2.507437519	2.742959601	1.874543922
YNL273W	2.028950003	2.953818218	2.636443251
YNL274C	3.047103851	18.77536193	3.031400484
YNL279W	1.829662046	2.372759093	3.096348915
YNL280C	5.140167364	7.415921119	6.099237732
YNL283C	3.81859372	3.411287916	3.255664332
YNL284C	4.418613132	10.80725808	4.691370533
YNL286W	3.810775936	5.946562754	3.604856455
YNL287W	6.231652059	6.294200141	5.637627813
YNL288W	2.651601609	2.371540268	2.291996759
YNL290W	3.680916381	4.105488497	5.774869128
YNL291C	4.447158137	4.482151713	2.591571103
YNL292W	5.359982459	4.994628448	6.075264927
YNL294C	3.89632549	2.874201214	1.79013124
YNL295W	2.307115138	0.999394831	1.412104357
YNL297C	2.630406968	3.103430758	2.736514374
YNL298W	2.63755904	2.081398521	1.286457392
YNL300W	5.989477953	3.755692373	3.181910721
YNL305C	4.144650049	2.022375808	2.616678467
YNL306W	5.158277404	11.51743925	6.961043886
YNL307C	7.608464153	6.959656959	7.208184856
YNL308C	5.369691298	5.163843654	2.830683679
YNL309W	3.362593706	4.194018582	1.803906445
YNL310C	3.970652283	3.996635571	5.442528502
YNL311C	0.531840168	1.657927822	1.853796789
YNL312W	5.654271007	14.66637444	6.779992405
YNL313C	3.254293996	4.416228827	2.536279906
YNL315C	4.971202052	4.556698241	7.007986026
YNL316C	1.959479786	2.940545554	1.040942039
YNL317W	3.458755992	1.87677136	1.436525826
YNL320W	2.780488493	2.971565165	1.513714434
YNL321W	3.020715485	2.863826606	3.530112178
YNL322C	5.019128776	5.801918247	3.89458958
YNL323W	4.291816292	6.53209048	5.118589873
YNL325C	1.115092776	3.509344188	1.614150265
YNL326C	1.027780925	2.202391974	1.617189483
YNL327W	2.258922478	2.11621329	1.328552094
YNL329C	2.333323328	3.046654866	2.681045717
YNL330C	3.880156525	5.982472225	3.962486251
YNL333W	7.831439705	2.877706381	3.241728469
YNL336W	4.38478263	8.185603435	4.329421376
YNR001C	5.093113967	6.3666181	4.303882028
YNR003C	4.803283545	3.967162202	3.609967943
YNR006W	2.879629088	4.642615183	3.012757118
YNR007C	1.572044821	4.855935874	2.470641026
YNR008W	4.439025865	3.959976115	2.564459742
YNR009W	1.041094905	1.20338706	1.843249532
YNR011C	3.546096382	2.76006491	2.235809751
YNR012W	3.921355455	3.699938082	3.175022755
YNR013C	4.313949953	3.624197736	3.277875961
YNR015W	4.332111235	5.289698756	3.979280968
YNR016C	10.66332229	10.35666495	7.689966876
YNR017W	6.404110881	5.514687897	4.180373086
YNR018W	5.799844724	10.67097811	6.030896153
YNR019W	4.944895823	6.721736978	5.07837639
YNR021W	7.69034374	12.1255975	5.596359574
YNR022C	5.422926559	10.32741198	7.718162161
YNR023W	1.979616522	1.321315643	1.469559171
YNR024W	1.771828034	3.803090008	0.946086246
YNR025C	3.883523856	5.607893873	0.642564099
YNR026C	2.366534086	4.650054358	2.195960607
YNR027W	3.904838205	2.626459247	2.754311783
YNR028W	3.399882683	3.808754903	2.7409112
YNR029C	3.216366969	4.649346907	3.08413092
YNR030W	4.959919266	4.138682676	4.514995414
YNR031C	2.756524478	1.64490002	1.967949449
YNR032W	2.893841578	4.701518192	3.394269659
YNR033W	3.764559311	5.205195835	3.492685311
YNR034W	1.89974022	2.490417562	4.809088723
YNR035C	7.380073853	8.617653058	4.814650713
YNR038W	2.132049933	2.99912252	3.153060908
YNR040W	3.055071145	3.879671748	2.736219005
YNR041C	3.57145501	4.646865522	1.469821742
YNR042W	3.239814787	2.531154357	2.819252842
YNR043W	7.953686907	11.78551268	7.101073913
YNR044W	1.091721179	2.946807864	4.91006245
YNR045W	1.242360558	1.3333881	3.214334484
YNR046W	6.195737583	7.579500844	4.087686927
YNR047W	1.794092523	2.565749181	2.251540132
YNR051C	2.044240347	2.31672944	2.020145045
YNR052C	2.189995476	3.557915845	2.800742363
YNR053C	1.688407884	2.127759073	1.22393508
YNR054C	3.583022493	4.726521649	2.596863919
YNR055C	3.964807965	3.705088482	4.152644262
YNR060W	4.486327358	5.167744332	2.721069625
YNR061C	3.302017904	5.733152159	3.348907667
YNR066C	3.174879663	5.571481934	3.212330044
YNR075W	1.871821726	1.468638591	0.949786063
YOL002C	2.489911114	4.069282873	2.590334171
YOL003C	4.514242751	3.852722245	3.512528135
YOL004W	3.851739595	3.4262467	2.324585024
YOL006C	2.747271597	1.857407292	0.98728823
YOL007C	1.84996218	1.893220246	1.67799276
YOL008W	2.908067867	4.514104643	2.941953025
YOL009C	4.006306116	2.642227649	2.516053327
YOL010W	1.519840689	2.708715708	1.601861082
YOL012C	5.2933109	9.575214852	3.935174083
YOL013C	2.021735626	3.771090945	2.223720193
YOL016C	2.612491776	2.690536241	2.593419402
YOL018C	2.283311599	3.283354109	3.222159339
YOL019W	1.523303988	1.465677676	1.367628758
YOL020W	2.374170124	1.587402131	1.775818799
YOL021C	3.858525639	3.369710897	2.960781343
YOL022C	6.556928561	14.0870319	7.622181287
YOL023W	3.50700778	1.913589465	2.797261818
YOL026C	2.214830812	16.80736551	6.825500405
YOL027C	4.065824283	5.830581485	4.929498709
YOL028C	1.917493515	3.598254732	2.081615758
YOL029C	2.102082125	2.051119123	1.116343826
YOL030W	6.818907644	6.082511688	5.997579789
YOL031C	2.805949255	3.580430654	2.432202244
YOL033W	3.834714158	6.775755478	6.988252833
YOL034W	2.126217425	2.244893721	1.336595712
YOL036W	1.25420975	1.224699849	2.199844898
YOL038W	4.020723576	7.476853777	4.86262247
YOL041C	3.660342094	4.809825333	3.009918639
YOL042W	2.748479087	3.298221653	2.28376611
YOL044W	1.986594906	1.603532581	2.672164596
YOL045W	1.791058247	2.842597451	1.455707359
YOL048C	3.533746671	2.432429165	2.337947875
YOL049W	6.219057887	11.02419584	7.281438786
YOL051W	4.801019813	2.811652247	2.437334205
YOL052C	4.271541457	4.259347985	3.440650991
YOL053W	3.324376635	1.837034224	1.338057232
YOL054W	1.347015979	0.913377062	1.342374524
YOL055C	4.04551637	6.618097544	4.157929981
YOL056W	1.404519147	3.556008649	1.872472395
YOL057W	7.29937531	7.475305889	5.690954738
YOL059W	3.858649711	4.336299714	3.625917463
YOL060C	2.934572414	2.823374318	2.952094519
YOL061W	6.378370393	6.299408347	5.83657841
YOL062C	4.013944907	3.552963945	3.452120466
YOL063C	2.257698294	2.85411125	2.848699943
YOL064C	8.213795745	12.69709101	8.518674611
YOL065C	3.72965081	2.606431714	3.067730232
YOL066C	1.183774355	1.493638583	1.699122145
YOL067C	0.824900623	1.781569763	1.82650324
YOL068C	1.334542306	1.786219314	2.041385163
YOL069W	3.500259699	3.133844397	2.654644866
YOL070C	4.328606491	6.093271858	3.755167045
YOL071W	3.47991894	3.372522671	4.87888469
YOL072W	1.620082738	2.055791037	1.924768271
YOL073C	2.780833442	2.282059713	2.243309013
YOL075C	3.508383215	5.098915797	4.693226735
YOL076W	1.493934442	1.943542218	1.96404203
YOL077C	5.12620975	8.868641977	5.106142624
YOL077W-A	12.91115261	10.86138808	6.006602091
YOL078W	1.040767212	1.383414272	1.029963988
YOL080C	3.119379141	3.418041589	2.484868227
YOL081W	4.621897117	3.978972938	3.831737383
YOL082W	3.513807804	4.153247143	3.559051358
YOL087C	1.748667194	2.534151196	2.137601156
YOL089C	1.771545395	2.542373551	1.350056579
YOL090W	3.390838378	3.620832897	2.741895757
YOL092W	6.16404454	8.328669619	5.116407779
YOL093W	4.196803721	3.046162717	2.343980409
YOL094C	2.094326758	4.468771407	2.734055698
YOL095C	1.001220621	1.013602837	0.649528949
YOL096C	2.41662802	7.772267065	3.434905543
YOL097C	9.155958563	14.54337792	7.052397553
YOL098C	4.678326426	4.517811373	5.0347955
YOL100W	1.533259218	2.309066699	1.35865535
YOL102C	7.363663941	10.54394525	6.559392055
YOL103W	5.190637909	4.771858662	3.734759669
YOL107W	3.175688507	4.457113472	3.733229596
YOL110W	6.148039037	6.839056561	9.895705687
YOL111C	5.64839781	3.78020543	4.42796034
YOL112W	4.089636669	3.475396754	1.890773616
YOL113W	2.534962455	2.225485642	1.616804086
YOL115W	1.909101915	2.732766277	1.636837881
YOL116W	1.205448297	5.075813719	0.974016152
YOL117W	3.021834766	1.785472173	1.960080735
YOL122C	4.679414937	5.422281761	3.871571993
YOL123W	4.277012194	5.772841822	3.584034193
YOL124C	3.462110749	5.08103131	3.097778081
YOL125W	3.557885206	4.804517275	3.112369492
YOL130W	3.096094759	3.095050939	3.323538693
YOL136C	1.033611429	0.990100802	1.295705764
YOL137W	3.125041979	2.375712763	0.933015052
YOL138C	3.714927459	1.781767993	2.32894955
YOL139C	8.310874006	15.11278699	8.598780609
YOL140W	7.08709603	6.018941566	5.168781754
YOL141W	1.661293755	2.859569418	1.232891847
YOL142W	3.287939074	3.499795309	3.118404421
YOL144W	2.129104226	3.583760397	1.50228814
YOL145C	3.314635312	4.07056522	2.42740144
YOL146W	3.99815744	3.497297852	4.833357112
YOL147C	6.248101499	13.80949166	5.855930867
YOL148C	1.300692033	2.139867668	0.571840934
YOL149W	4.471498827	4.695582143	2.13487072
YOL152W	3.041915745	2.004792314	2.421730144
YOL155C	4.081540208	3.837436842	8.916582833
YOL158C	4.774798603	4.593979502	3.707531027
YOL159C	1.877021418	2.613283543	3.925172313
YOL161C	2.045423274	3.423198788	3.830605128
YOL164W	1.943567713	3.944860836	1.858042801
YOR001W	3.055395948	3.294278977	2.928366133
YOR002W	5.384790797	3.919362229	3.536952931
YOR003W	4.692704759	3.954485916	6.490127932
YOR004W	3.967346592	5.526354567	3.072683486
YOR006C	2.257162337	5.279797036	1.394889489
YOR008C	4.407628661	3.305926791	2.790478646
YOR011W	4.245411638	2.985994106	2.895334045
YOR014W	5.541934341	4.83598881	3.416788246
YOR015W	4.671324486	4.080993353	6.461663984
YOR016C	4.099597445	8.468951036	3.459375652
YOR017W	4.956475318	1.215235906	3.395584048
YOR020W-A	4.760719363	2.577615345	4.247075456
YOR022C	5.632508343	3.907368711	3.857260999
YOR026W	4.354316699	2.379671054	2.845513814
YOR027W	9.573689237	14.44868086	8.462732634
YOR030W	1.482018554	1.571368729	1.526195399
YOR033C	0.822754004	2.504266276	2.401380014
YOR034C	1.898549638	4.467258166	2.05018332
YOR035C	4.857642225	3.483845936	2.364856229
YOR036W	4.001422849	3.985856313	3.185778519
YOR037W	1.924723405	1.558922944	1.319193951
YOR039W	4.244995912	8.832933287	3.492573377
YOR040W	5.660473932	5.801429512	1.918490835
YOR042W	7.605632677	15.32754252	8.503312345
YOR043W	1.710420547	1.392368195	0.750128058
YOR046C	7.422662221	11.39329213	6.723505662
YOR048C	5.418746175	7.087572227	5.371506172
YOR049C	5.190838794	2.01799248	3.054300446
YOR051C	7.261297649	10.82381318	5.716439817
YOR056C	4.025290087	4.162496103	2.552966493
YOR057W	2.842342368	6.088126398	3.971127991
YOR061W	3.953828167	5.750291471	4.946571625
YOR065W	3.745343573	3.527790917	2.597526592
YOR067C	4.662659843	5.641789866	2.847776834
YOR069W	2.044393389	3.143575183	2.119700713
YOR070C	1.205385146	1.208862654	1.870232454
YOR071C	5.765408879	4.76829676	4.411040568
YOR073W-A	1.998077892	2.516823732	3.86664397
YOR074C	7.487256561	10.78443102	6.287077813
YOR075W	3.238320816	2.796262912	2.8366651
YOR078W	2.582444225	2.343977467	0.795582584
YOR079C	1.970557596	2.520052451	1.801969234
YOR080W	5.009412614	2.301090931	3.8642999
YOR081C	3.657804485	3.801455532	2.165657586
YOR084W	3.845609811	3.013475768	2.357746188
YOR085W	5.445158119	5.67720489	5.03024724
YOR086C	4.731045069	5.076744882	4.035556843
YOR087W	2.77157588	5.026294832	3.195769033
YOR089C	3.140123456	4.37958487	3.92321139
YOR090C	5.066809906	5.708383813	4.875619766
YOR091W	3.41792378	4.597136876	2.338308449
YOR092W	1.507000446	1.533413684	1.957456879
YOR093C	1.610370222	2.138130852	1.411002896
YOR094W	1.951298802	2.889302938	1.360957213
YOR095C	5.118017245	7.312826981	4.555861058
YOR097C	1.773748679	3.778547377	2.420540727
YOR098C	2.017680007	3.322687825	2.244324837
YOR099W	7.795742455	10.12037306	7.021429965
YOR103C	5.614365316	12.98413217	6.692624304
YOR104W	1.664574529	4.590533511	3.544542729
YOR106W	1.969004817	2.095476735	1.650210051
YOR108C-A	6.344917581	6.485277869	4.08587164
YOR108W	6.349881661	6.387338736	6.083425561
YOR109W	3.699510724	4.598163551	3.946341263
YOR110W	3.452554207	3.199301781	2.724567497
YOR111W	4.868644935	14.74949243	6.388326667
YOR112W	2.305985375	3.672887414	2.508425488
YOR114W	2.451659495	1.53709912	2.733033008
YOR115C	4.808555693	5.097139213	3.789010845
YOR116C	2.365721655	2.634695768	2.352901419
YOR117W	4.291286584	7.508635258	5.177796007
YOR118W	3.918159176	2.752741518	2.56774025
YOR119C	2.479007946	4.329962533	1.766259029
YOR123C	3.985407184	3.920451057	3.531811462
YOR124C	4.416642267	6.003394169	4.643775521
YOR125C	2.043407786	3.587533119	1.572394449
YOR127W	3.137140848	3.458978071	2.605507892
YOR129C	1.309510927	2.325729325	1.01569359
YOR130C	5.155388731	9.165708235	7.162054813
YOR131C	5.058388921	3.90588325	3.227163008
YOR132W	2.199683475	4.053652567	3.14039107
YOR136W	6.071796251	6.449010877	6.346888635
YOR138C	3.111037022	2.985286328	2.392114743
YOR140W	2.468602425	1.319352365	0.723662987
YOR141C	1.701722739	1.588613429	1.640292158
YOR142W	8.891262469	9.783311379	8.697140554
YOR143C	2.464075407	3.385127332	1.999007803
YOR144C	1.441099507	2.229089457	1.73599205
YOR145C	2.845133317	3.447981435	2.697352366
YOR146W	2.790655246	3.29123609	2.410678792
YOR147W	2.96015662	1.230068833	0.866112215
YOR149C	4.804051018	2.723422913	4.061982122
YOR150W	5.423390847	8.705120654	7.146458609
YOR151C	5.031741948	5.998982078	4.226492453
YOR153W	3.574731433	4.834258059	4.058412289
YOR154W	2.132810812	2.472916198	1.2527056
YOR155C	5.945946321	7.097241252	5.26385361
YOR157C	3.7944627	6.653702855	5.851398199
YOR158W	4.976367057	8.314799657	4.098931578
YOR160W	1.919441255	2.928635965	2.065391654
YOR161C	5.586688686	3.841190469	3.598333557
YOR161W-B	2.170473004	6.654379934	4.59682447
YOR162C	1.490842238	2.49968417	2.772098748
YOR165W	7.717448179	5.006835814	5.74062195
YOR166C	2.666185458	2.103853291	2.57323111
YOR168W	6.929693131	7.293973801	5.642571334
YOR169C	5.689660349	10.27812256	6.112291979
YOR170W	4.69200815	4.798559832	0.801408846
YOR171C	1.106910828	5.790567086	2.866336474
YOR172W	1.055737725	1.896195385	1.712680654
YOR174W	3.318905199	4.636564282	2.354012758
YOR175C	5.042633578	7.820644839	5.618573317
YOR178C	1.02661173	2.359280471	0.974619806
YOR181W	3.563672455	3.641249694	3.343392245
YOR185C	21.31567731	4.023734084	5.634266693
YOR187W	9.30355179	13.88339501	8.953927478
YOR188W	1.925001661	2.374938888	2.23299037
YOR191W	1.337726024	1.737360665	1.5036619
YOR192C-C	0.871182211	0.962872403	4.621987151
YOR194C	4.933936872	4.840558109	2.258289857
YOR195W	1.754084714	2.172839999	1.669985129
YOR196C	2.612346179	3.722044206	2.735147429
YOR197W	11.61214795	13.04914945	9.912354813
YOR198C	8.926578802	11.12843151	7.053325231
YOR200W	1.010639865	5.519067326	2.162682866
YOR201C	2.7884213	2.637183284	2.072158271
YOR204W	4.952073929	4.533233482	4.206001497
YOR205C	1.728518658	2.9689678	1.314822904
YOR206W	4.05022958	6.359895914	3.171275982
YOR207C	3.83383585	3.850759564	4.258904754
YOR209C	6.294543517	8.398041261	5.047001381
YOR210W	3.129831557	7.000177371	3.722846087
YOR211C	2.798874141	2.546957877	2.321131065
YOR212W	2.552193979	2.763500838	2.343095685
YOR213C	2.249973941	2.532254677	1.097748547
YOR215C	6.043060358	8.244142638	4.955557014
YOR216C	3.532883065	4.052862426	3.246235396
YOR217W	4.996879881	4.101902494	4.069594974
YOR218C	4.394927711	5.696710657	3.842241846
YOR219C	1.768884741	2.009519666	2.181735589
YOR221C	2.290201331	2.88570109	1.750873198
YOR223W	2.655738942	3.406731006	3.808332778
YOR224C	5.300636437	8.043571718	6.184214079
YOR225W	3.378885327	3.629994961	3.393656564
YOR226C	3.003784219	4.620899124	3.388716556
YOR227W	3.708466666	3.700865337	4.942465539
YOR229W	2.957095836	5.122503903	3.496108361
YOR231W	2.223357602	2.581610073	3.407483583
YOR232W	7.855699548	11.72064194	8.597649167
YOR233W	1.313974609	1.801494756	0.981497953
YOR234C	7.864861014	10.27135779	5.948069962
YOR236W	4.80139469	7.309706043	3.51309578
YOR238W	5.075153514	1.570986682	3.376572488
YOR239W	8.82961828	14.86353722	7.824671587
YOR241W	2.85882945	3.675541581	3.413798639
YOR243C	6.876300218	8.618432743	4.789317253
YOR244W	1.254694838	1.834756623	1.679329486
YOR245C	2.749940562	2.610780365	1.568511814
YOR246C	5.634242751	10.8194917	6.194815798
YOR247W	6.689591072	9.332845132	7.624563172
YOR249C	1.765621689	1.771026594	2.527199871
YOR250C	3.561761122	4.108834651	4.038987487
YOR252W	4.341500344	7.300970691	4.06566677
YOR254C	4.197753809	6.041965668	3.897016399
YOR256C	3.364493114	4.291532115	3.479504542
YOR257W	2.449333987	1.357420631	3.896086363
YOR258W	2.181976587	4.276311602	3.266823512
YOR259C	4.130343536	7.989651482	4.95405251
YOR260W	5.288678569	4.889266314	4.227531332
YOR261C	6.187035243	12.14519388	5.397193822
YOR262W	5.913488099	7.254957313	5.738243227
YOR266W	2.498968858	2.114535089	3.258038374
YOR267C	2.799526406	2.939753064	3.228521679
YOR270C	3.796046229	4.785282836	4.399327098
YOR271C	7.096366917	8.121717752	6.611409675
YOR272W	4.635321279	5.78081236	4.661267161
YOR274W	2.074036711	3.721623794	1.908952233
YOR275C	6.217290441	3.414989432	4.667473309
YOR276W	7.10872386	15.62369119	9.700794614
YOR277C	7.174492522	17.91122367	8.404133753
YOR278W	4.588995328	12.15143524	2.875204561
YOR280C	8.271493207	9.933736251	6.729647496
YOR281C	5.39107888	3.034340933	3.731662431
YOR283W	2.604154061	4.019437387	2.473304254
YOR284W	3.082487637	2.396068041	3.150683423
YOR286W	4.729156018	10.05043787	8.994736693
YOR288C	3.089553558	3.46080617	3.542552572
YOR290C	3.060059627	2.799025612	1.364502309
YOR291W	3.550536355	3.419851741	2.983156739
YOR294W	3.654546748	4.617293365	3.033773271
YOR296W	2.246158007	1.950554039	1.245379897
YOR297C	2.286717973	2.059205314	2.203344988
YOR299W	2.370110631	2.371722019	2.205166525
YOR301W	2.341031258	2.420924356	2.992447138
YOR303W	7.024929645	5.706675354	4.928176003
YOR304W	1.803695261	2.554495051	1.258401388
YOR305W	1.765595817	2.053396581	2.444898644
YOR307C	2.104415854	2.65582108	1.269723412
YOR308C	1.586038716	3.119296854	0.812779908
YOR309C	3.540499875	6.112914888	3.856521449
YOR310C	6.621412038	8.726573685	5.268343175
YOR311C	2.270260252	2.991987202	3.576747049
YOR315W	1.396728333	1.894468181	0.959571771
YOR316C	3.829181759	3.691105507	2.870062427
YOR317W	4.785368814	7.493693625	5.579982269
YOR320C	4.957772988	5.595107361	3.88331067
YOR321W	5.274540248	3.527138025	4.575799978
YOR322C	1.305135368	1.837190416	1.240186325
YOR326W	5.331626012	5.328125921	4.054374403
YOR327C	4.55073425	8.921845408	8.739575664
YOR328W	5.71873624	2.830054427	3.157241841
YOR329C	4.360433609	3.600899421	2.15531557
YOR330C	1.142852804	1.691247856	2.412908593
YOR335C	9.561927356	12.18374883	7.797178405
YOR336W	5.07234618	4.496253267	4.689048494
YOR340C	4.555343527	7.617300505	4.580813308
YOR341W	5.730296579	5.940915779	5.380434686
YOR342C	1.575988056	1.388437977	0.792275673
YOR344C	1.068357908	2.038747818	1.534770426
YOR346W	3.122798816	3.478350584	2.317355669
YOR350C	2.723249659	2.998935456	3.787733549
YOR352W	2.02294727	3.693298596	1.537786981
YOR353C	1.786381151	2.128191905	0.450804949
YOR354C	6.715233861	4.182270938	3.951655434
YOR355W	5.122313676	2.983104464	3.054950461
YOR356W	4.804350534	5.998664475	5.032446651
YOR357C	2.836851577	6.054021179	3.790471314
YOR360C	1.236097926	1.620356762	1.731192378
YOR361C	7.278648345	10.28527116	7.253642864
YOR362C	5.397929053	7.211350283	6.15071746
YOR363C	1.20121072	3.07492146	1.687835663
YOR368W	2.416869089	2.664783073	1.587432515
YOR370C	2.525647375	3.938239719	2.332655146
YOR373W	1.02198166	3.282728127	2.933398422
YOR374W	4.828058839	5.955918616	6.957367113
YOR375C	7.621910601	13.65666281	7.158294735
YOR377W	2.21528618	2.096194865	5.403838022
YOR378W	3.161590643	2.275215609	1.948348237
YOR380W	1.37961475	1.17851801	2.087390311
YOR384W	3.049387456	2.607603428	1.424568276
YOR389W	4.140940647	4.653042605	4.781717406
YOR390W	1.512786966	1.369391604	2.0440094
YPL001W	2.175913911	3.548877537	1.765574231
YPL002C	3.276194932	4.351259278	2.137983545
YPL003W	3.454185589	6.839139174	1.024791349
YPL004C	7.508973308	12.27093095	6.882086937
YPL006W	5.220181258	5.284105147	6.881163023
YPL007C	3.015899934	4.497102104	1.217037659
YPL008W	0.776951882	1.67212427	2.022741806
YPL009C	3.569448941	4.394383742	4.741195162
YPL011C	3.549965519	1.951487549	1.035900072
YPL012W	3.967798099	4.427017353	3.205732522
YPL013C	6.419570232	13.88268636	6.275654388
YPL015C	5.437159046	5.921115717	4.405817985
YPL016W	1.940200618	2.684827517	1.44846049
YPL019C	5.690170244	7.023142846	4.740722526
YPL020C	3.430870066	5.394440568	1.907425074
YPL022W	3.809578354	3.576793875	2.898225622
YPL023C	4.368527947	4.729578155	3.897856613
YPL024W	3.554348763	5.934599452	1.965910255
YPL028W	6.91962929	14.8181535	8.22161846
YPL029W	2.409487587	1.700321501	4.07495227
YPL030W	1.972689176	1.725276303	1.563393219
YPL031C	6.074702752	9.715973721	5.261146912
YPL032C	4.284650613	2.799529428	2.775046023
YPL036W	9.707715522	8.749511152	5.590143255
YPL038W	3.496859187	1.629366225	1.491948238
YPL040C	9.891396194	4.204582145	3.048180925
YPL041C	3.586952681	2.468073525	3.364471446
YPL043W	4.174024781	4.802433589	2.912169848
YPL044C	3.951551329	3.714133366	1.963446864
YPL045W	1.490251937	2.27105959	1.686519434
YPL047W	3.904843658	6.903543445	2.578540519
YPL049C	5.531980823	3.661577755	2.305877086
YPL050C	3.746004184	4.0025422	3.432218854
YPL051W	4.160119593	3.852399152	2.409120433
YPL053C	3.509059845	6.449604903	3.566329942
YPL055C	0.960177063	3.534729985	2.17992071
YPL057C	1.330423748	1.187651017	1.559803117
YPL058C	2.205969066	3.078669221	1.899168298
YPL061W	2.804245957	4.7706125	3.858544456
YPL063W	8.649766427	11.23769603	8.60866216
YPL064C	2.928891418	2.582521582	3.119225036
YPL065W	1.087606169	4.091380618	3.775145994
YPL066W	2.279938959	3.268174609	1.849854098
YPL069C	1.580939457	2.14059177	1.470929317
YPL070W	1.429047929	3.463894395	2.087579835
YPL075W	3.208399565	1.664552709	0.981983329
YPL076W	1.52590366	2.903512639	1.604322544
YPL078C	7.034203058	14.10374025	8.067159347
YPL081W	1.952263399	3.20182644	1.515798015
YPL082C	1.748003061	1.871486219	1.205150332
YPL083C	4.48216232	7.638198725	3.706409426
YPL084W	3.062196509	3.736105003	3.166370104
YPL085W	2.936314436	5.732257911	4.336517564
YPL086C	4.850085638	10.42243539	4.193075316
YPL087W	4.446446794	7.294946457	5.259781519
YPL092W	3.660392858	4.064035926	2.075290917
YPL093W	2.852613507	3.002996328	2.717820937
YPL094C	5.778992011	7.092435496	6.157479054
YPL095C	2.907403153	2.592578492	1.346950526
YPL096W	3.741712895	2.822547189	2.944628129
YPL097W	4.706207936	1.350491182	2.297729255
YPL098C	12.08628185	3.865509639	10.87644049
YPL099C	4.400044658	11.21092029	2.900944094
YPL100W	1.749060614	5.179754528	1.285382919
YPL101W	4.731814721	5.30764032	3.259766899
YPL103C	2.625255683	2.178673287	3.597019347
YPL104W	4.656397504	4.034806357	5.297549037
YPL105C	2.976649908	1.640615201	2.435835869
YPL108W	1.004495981	3.11119139	1.671963463
YPL109C	1.824983057	2.656770019	5.895586952
YPL110C	3.882234376	3.435148112	4.01460272
YPL111W	2.871192042	4.635944465	3.178232741
YPL112C	3.378221045	3.013587853	2.589177098
YPL115C	2.565593959	2.311043873	2.555241448
YPL117C	4.98289591	11.61264822	6.512141758
YPL118W	4.986048711	8.163713071	6.092460495
YPL120W	2.485396322	2.440172434	1.128390968
YPL122C	3.332391087	4.442069116	1.765377837
YPL123C	2.398230773	5.005826175	6.369819643
YPL125W	2.822195231	4.425772656	2.482107821
YPL126W	4.375885728	4.946930005	3.011412575
YPL127C	6.408261956	11.66548396	9.07078686
YPL128C	3.009903843	3.021182989	1.987156456
YPL129W	4.334003577	6.991074729	5.826331546
YPL132W	2.310363243	3.396749494	2.565606997
YPL134C	6.465168536	1.417077847	3.491645438
YPL135W	1.838701428	2.313852394	1.802998712
YPL137C	1.763617607	1.904594125	1.012137519
YPL139C	3.167298674	4.335008376	2.701757495
YPL140C	3.610844958	2.883902064	1.489490645
YPL141C	0.461782273	1.59366628	1.295228424
YPL144W	3.223102347	6.830939145	2.588626486
YPL145C	6.30203437	7.586440335	5.982013005
YPL146C	4.122961236	3.953290569	2.345076581
YPL147W	2.901092079	5.322840654	5.007394645
YPL149W	2.753962821	2.256634514	1.732480719
YPL150W	2.91619693	1.760657493	1.643252023
YPL152W	1.216092069	8.567538633	3.109759879
YPL154C	9.906880886	12.42188582	10.24109986
YPL155C	1.067687483	2.125368911	2.189063643
YPL157W	1.165458444	1.783863919	1.921182173
YPL158C	1.212787129	0.844923419	1.120469295
YPL160W	9.991368184	12.51541106	8.237654074
YPL161C	1.484830888	2.673935352	4.065824963
YPL162C	1.669749327	2.954971106	3.152613192
YPL163C	2.10941422	5.016302441	4.710384221
YPL164C	2.466790056	2.23644442	1.65984296
YPL167C	4.321551283	1.24372995	2.315589719
YPL168W	0.913976544	2.666817467	1.632302175
YPL169C	3.820655083	3.671565226	1.997610246
YPL170W	3.720157519	6.425372457	2.52917979
YPL172C	3.02094987	3.54861878	2.309448056
YPL173W	4.561504187	4.7676382	4.884487548
YPL174C	2.556994933	0.825067785	2.291942997
YPL175W	2.73410159	2.104135337	2.103584675
YPL176C	2.747529672	3.820464651	3.871329164
YPL178W	3.074076458	4.445909551	2.93713589
YPL179W	2.475829457	2.422428744	1.934111565
YPL180W	2.498820876	2.549135192	1.924590277
YPL181W	2.237914937	3.1581577	1.762141192
YPL183C	1.995799218	3.083859489	2.173801284
YPL183W-A	4.856514357	9.801419436	4.253132905
YPL184C	3.930079021	3.743427272	4.06364571
YPL188W	3.395838774	4.575871635	3.616650258
YPL190C	4.139063019	2.64446987	2.832860771
YPL191C	0.972040936	4.12729543	3.402759413
YPL193W	4.009678298	3.160606166	2.863789653
YPL194W	1.895700039	1.732477398	2.453914084
YPL195W	3.868740305	3.931425461	4.098881321
YPL196W	2.564210156	4.793437424	3.035513317
YPL197C	7.938348768	6.180803433	6.429003026
YPL199C	9.698978916	7.196504977	8.822434951
YPL202C	2.248343678	1.702535464	2.535308878
YPL203W	3.128159955	6.133215475	5.014850262
YPL204W	2.070113533	2.589228269	1.561559057
YPL206C	6.583945542	13.82901302	8.536730058
YPL207W	4.693358222	6.105512745	4.769092765
YPL208W	4.5076931	4.803644295	5.249109077
YPL210C	3.83426831	4.406168984	2.621079934
YPL211W	5.157092385	8.747427841	4.067737221
YPL212C	3.836098096	4.906008894	2.459114105
YPL214C	4.417011811	4.091870988	2.479978528
YPL215W	2.875249449	4.156704654	3.474859772
YPL216W	4.09373952	3.231411197	2.160078467
YPL217C	5.814238155	6.461376993	4.977664406
YPL221W	1.053122487	1.7199749	1.304205003
YPL224C	2.463632064	4.301753239	2.032642881
YPL226W	3.994138608	4.010095689	3.9514457
YPL227C	3.629857754	5.050218157	3.371411424
YPL228W	2.028641027	3.339863147	0.820866989
YPL229W	1.472620663	1.747194423	2.130572797
YPL231W	12.31678396	9.994743319	12.26096236
YPL232W	5.977212313	7.192104589	4.887716915
YPL233W	2.497704276	3.414866963	1.32073575
YPL235W	4.944612579	10.22948959	4.541851517
YPL238C	6.306529053	13.91871388	9.397453051
YPL239W	5.504328509	9.885650134	6.600459183
YPL240C	5.52089116	16.40762675	8.251163572
YPL241C	4.868224603	8.8039859	4.921341603
YPL242C	1.848262572	1.884333492	1.112394877
YPL243W	3.264209994	5.484322671	2.536324635
YPL244C	4.750016993	5.902186844	3.498507862
YPL245W	5.504933963	6.286589681	4.004274621
YPL246C	4.77350881	6.588325972	4.09171403
YPL247C	2.236425953	3.692849806	1.950231119
YPL249C	2.162668484	4.624203277	2.994141732
YPL250C	1.886063398	1.693130276	2.378306958
YPL252C	6.125587652	7.988786715	5.184364646
YPL254W	1.949533035	2.438189521	2.145932452
YPL256C	1.630759077	1.4335752	1.281330982
YPL259C	1.722918891	2.10817439	2.043531909
YPL260W	1.791448039	4.420742051	2.544561035
YPL263C	5.555128428	6.314989156	4.417333219
YPL264C	3.064966944	2.588290039	1.880557244
YPL265W	1.483522761	2.301824624	0.714976026
YPL266W	5.853274931	11.21325711	6.657439974
YPL270W	4.91807728	3.641071718	4.592139335
YPL271W	9.529849631	6.997519675	5.948490654
YPL273W	8.006662014	11.53467191	7.153020835
YPL274W	3.122875031	4.717650822	3.303787085
YPL279C	1.826962003	1.288447508	1.803455548
YPR003C	2.601628258	2.794567497	1.658988336
YPR004C	6.397062365	7.922191667	5.971851759
YPR005C	4.22736076	2.603756849	2.383936635
YPR008W	1.158452565	1.909688411	1.279112124
YPR009W	3.742033553	3.343865197	2.68776582
YPR010C	5.815400104	5.666957424	5.068934781
YPR010C-A	7.776406857	19.60113228	8.410368207
YPR011C	5.255774612	7.292563116	7.889433049
YPR016C	4.352677222	4.696732046	4.257095332
YPR017C	3.869715437	6.054750038	4.089774712
YPR018W	1.524956188	1.439346161	1.978883576
YPR019W	2.812186618	2.752876629	3.097671826
YPR020W	4.891940017	7.290884684	5.413172573
YPR021C	4.181123274	3.229708615	2.196601076
YPR022C	2.539782161	2.111016268	2.057323054
YPR023C	6.808909637	4.451996646	4.969334114
YPR024W	4.41930422	4.439541463	4.400580948
YPR025C	2.347132485	2.536353904	2.840985645
YPR029C	3.539779106	4.238986016	3.497811268
YPR031W	0.90376309	2.497793334	0.924579448
YPR032W	3.241767986	3.279361327	2.059879269
YPR033C	9.041200907	15.20023628	7.246673207
YPR034W	1.741052355	3.368622887	2.460534343
YPR035W	2.311052801	2.659599703	2.482383521
YPR037C	4.071467667	4.682582609	2.791497895
YPR038W	5.105441874	6.960445209	6.029950952
YPR040W	2.543156986	3.789289448	2.026956316
YPR041W	4.905796326	8.025454948	5.12164525
YPR042C	0.973045439	1.030476928	1.408511125
YPR045C	1.458096633	3.150810761	2.540306111
YPR046W	2.053347992	2.265643989	2.582404312
YPR047W	4.270229808	4.657668186	6.365411517
YPR048W	4.021326893	3.874129496	3.752265629
YPR049C	2.188779894	3.055711438	1.516339619
YPR051W	2.493158652	3.626996057	2.667749234
YPR052C	2.541565312	8.655400239	5.22187295
YPR054W	3.507258433	3.545072731	4.701858563
YPR055W	2.77424667	2.188885086	1.368320449
YPR056W	1.417570664	3.119815719	1.648108353
YPR057W	1.37070948	1.83392716	1.628732888
YPR060C	3.526648239	4.752060028	5.259700767
YPR065W	2.983577606	2.589108099	1.799661902
YPR067W	4.603676845	7.536320917	4.88294082
YPR068C	1.526685554	3.540784358	1.344632315
YPR070W	1.821056661	1.177277418	0.716373979
YPR072W	4.586193142	4.040867514	4.097845868
YPR073C	8.349382892	15.35394868	13.71854511
YPR074C	8.149523209	8.858466777	7.141052504
YPR075C	5.097318331	5.868099607	6.001203018
YPR076W	4.987530289	3.43544206	4.219355173
YPR081C	8.783722428	5.683709863	3.500159515
YPR084W	1.379288894	1.321305187	1.254123287
YPR085C	3.066289187	3.590641902	1.91002051
YPR086W	6.035415724	8.343524336	6.366012316
YPR088C	7.976861614	7.97681094	7.549293174
YPR089W	3.705404315	2.629898106	1.494504052
YPR091C	5.734401567	4.332262556	3.740328842
YPR093C	2.424349241	6.491873792	2.218202057
YPR095C	0.939515208	1.347725891	1.988703387
YPR097W	3.091139332	3.015113354	1.991215069
YPR100W	4.965601074	10.8492692	5.685798292
YPR103W	5.7741955	10.30993578	4.821271319
YPR104C	1.173778542	1.94227432	1.169860719
YPR105C	3.063064499	4.949876698	2.989455855
YPR106W	1.465506512	2.099077458	1.200088719
YPR107C	1.955994952	4.690901315	2.741482386
YPR108W	5.748268589	9.063379698	6.241857872
YPR109W	2.451060684	2.130117013	2.345598579
YPR110C	6.296589449	9.060192855	6.074007116
YPR111W	1.637020091	2.704381404	2.387410493
YPR112C	3.226556202	4.446633287	2.654108261
YPR113W	5.942502158	12.74280417	8.834473875
YPR114W	5.566678593	4.838401065	3.67774194
YPR115W	5.898654454	3.27763005	3.74710169
YPR117W	1.736621556	2.899494181	2.196639688
YPR119W	1.150860893	0.626243637	1.037306108
YPR124W	3.047046226	3.74650248	2.126040726
YPR125W	2.052270378	3.844870823	3.311790514
YPR126C	2.613108992	4.075467008	3.065310073
YPR128C	5.931465417	10.41596232	7.340797063
YPR130C	2.079584957	6.558424787	6.522000849
YPR131C	2.064034706	2.301300453	3.007508388
YPR135W	2.001523373	3.134415078	2.246964753
YPR137W	1.655708151	2.261197948	1.369865672
YPR139C	2.990566427	2.9256949	3.141418136
YPR140W	3.666423702	3.66210525	2.807166337
YPR143W	3.362363899	3.313722933	2.528315041
YPR144C	3.011634801	4.106095132	3.429226104
YPR145W	5.152562455	6.073204165	4.146318914
YPR146C	6.748675973	5.056966263	4.984906255
YPR147C	6.452690723	9.709067608	3.444469727
YPR148C	7.251491027	10.74500994	4.889471813
YPR149W	3.634335147	5.791496904	4.652403665
YPR154W	8.067510048	5.614203122	10.00894402
YPR155C	2.318160096	3.519355546	2.046422196
YPR156C	1.408138075	2.314999859	1.211614848
YPR159W	3.409550699	4.137324833	3.193497727
YPR160W	6.416977032	7.313270746	8.17821183
YPR161C	2.894458769	2.151619597	1.605285713
YPR162C	2.763085117	4.173101925	2.212407805
YPR163C	8.217898315	10.61927233	7.437798826
YPR164W	4.185172245	3.249882943	2.706006087
YPR166C	3.06930686	16.76370484	10.07518314
YPR167C	3.166472027	8.299232453	10.59689536
YPR169W	3.454106234	5.230477508	4.546695176
YPR171W	1.797038853	2.160589968	0.98459096
YPR173C	5.781769944	4.671282671	2.909082443
YPR174C	1.448571737	2.483097416	1.763508049
YPR175W	2.813391574	3.671255475	2.126253634
YPR176C	4.251736175	6.970930111	4.942745631
YPR178W	2.309002499	4.214484672	3.158520135
YPR179C	1.056790909	2.604360555	1.943950833
YPR180W	3.508746886	9.343961481	2.966652304
YPR181C	6.695528853	5.100021116	5.693720822
YPR184W	5.485589446	3.9549109	3.506616271
YPR185W	5.390111835	3.398621647	1.495372562
YPR186C	1.333915344	2.326055018	1.922099809
YPR187W	5.498479749	5.813248461	3.977416786
YPR188C	7.447974141	5.208409048	5.203248763
YPR189W	3.406082118	4.458139515	1.909455288
YPR190C	2.910121812	3.531915967	2.539342197
YPR191W	5.365962726	7.436468535	5.223303603
YPR194C	5.268034249	2.682586509	2.505475424
YPR198W	4.571530286	5.224857598	3.671766268
YPR199C	2.929067255	3.542828357	2.324444598
YPR202W	1.90035228	3.425298526	2.333100115
